# Supplementary material for: Crystal structure of (methanol-κO)[5,10,15,20-tetra­kis­(2-amino­phen­yl)porphyrinato-κ4 N]zinc(II)–chloro­form–methanol (1/1/1)
Source: Acta Crystallogr E Crystallogr Commun. 2018 Aug 21;74(Pt 9):1285–9. doi: 10.1107/S205698901801099X (PMC6127699; doi:10.1107/S205698901801099X)
Supplement: Supplementary file 1 [file e-74-01285-sup1.cif]

##############################################################################
#                                                                            #
# This CIF contains the data in a paper accepted for publication in          #
# Acta Crystallographica Section E. It conforms to the requirements of       #
# Notes for Authors for Acta Crystallographica Section E, and has been       #
# peer reviewed under the auspices of the IUCr Commission on Journals.       #
#                                                                            #
# Full details of the Crystallographic Information File format               #
# are given in the paper "The Crystallographic Information File (CIF):       #
# a New Standard Archive File for Crystallography" by S. R. Hall, F. H.      #
# Allen and I. D. Brown [Acta Cryst. (1991), A47, 655-685].                  #
#                                                                            #
# The current version of the core CIF dictionary is obtainable from          #
# ftp://ftp.iucr.org/pub/cif_core.dic.                                       #
#                                                                            #
# Software is freely available for graphical display of the structure(s)     #
# in this CIF. For information consult the CIF software page                 #
# http://www.iucr.org/resources/cif/software.                                #
#                                                                            #
# This file may be used for bona fide research purposes within the           #
# scientific community so long as proper attribution is given to the journal # 
# article from which it was obtained.                                        #
#                                                                            #
##############################################################################
data_I
_audit_creation_method     SHELXL-2014
_journal_date_recd_electronic     2018-07-26
_journal_date_accepted     2018-08-01
_journal_name_full     'Acta Crystallographica, Section E'
_journal_year     2018
_journal_volume     74
_journal_issue      9
_journal_page_first     1285
_journal_page_last     1289
_journal_paper_category     GM
_journal_paper_doi     10.1107/S205698901801099X
_journal_coeditor_code     WM5458
_publ_contact_author_name     'Rainer Herges'
_publ_contact_author_address
;
Institut f\"ur Organische Chemie, Universit\"at Kiel, Otto-Hahn-Platz 4, 24118
Kiel,
Germany
;
_publ_contact_author_email     'rherges@oc.uni-kiel.de'
_publ_contact_author_fax     ?
_publ_contact_author_phone     ?
_publ_section_title
;\
Crystal structure of
(methanol-\k<i>O</i>)[5,10,15,20-tetrakis(2-aminophenyl)porphyrinato-\
\k^4^<i>N</i>]zinc(II)--chloroform--methanol (1/1/1)
;
_publ_section_title_footnote     .
loop_
    _publ_author_name
    _publ_author_footnote
    _publ_author_address
    'Leben, Lisa' .
;
Institut f\"ur Organische Chemie, Universit\"at Kiel, Otto-Hahn-Platz 4, 24118
Kiel,
Germany
;
    'N\"ather, Christian' .
;
Institut f\"ur Anorganische Chemie, Universit\"at Kiel, Otto-Hahn-Platz 6/7,
24118
Kiel,
Germany
;
    'Herges, Rainer' .
;
Institut f\"ur Organische Chemie, Universit\"at Kiel, Otto-Hahn-Platz 4, 24118
Kiel,
Germany
;
_publ_section_synopsis
;
The synthesis and crystal structure of 5,10,15,20-tetrakis \a,\a,\a,\a
2-aminophenyl zinc(II) porphyrin is reported, which is a potent starting
material for the synthesis of several other picket fence porphyrins.
;
_database_code_depnum_ccdc_archive     'CCDC 1859612'
_chemical_name_systematic
;\
(Methanol-\k<i>O</i>)[5,10,15,20-tetrakis(2-aminophenyl)porphyrinato-\
\k^4^<i>N</i>]zinc(II)--chloroform--methanol (1/1/1)
;
_chemical_name_common     ?
_chemical_formula_moiety     'C45 H36 N8 O Zn, C H Cl3 [+ C H4 O]'
_chemical_formula_sum     'C47 H41 Cl3 N8 O2 Zn'
_chemical_formula_iupac     '[Zn (C44 H32 N8) (C H4 O)], C H Cl3, C H4 O'
_chemical_formula_weight     921.60
_chemical_melting_point     ?
_shelx_space_group_comment
;
The symmetry employed for this shelxl refinement is uniquely defined
by the following loop, which should always be used as a source of
symmetry information in preference to the above space-group names.
They are only intended as comments.
;
_space_group_crystal_system     triclinic
_space_group_name_H-M_alt     'P -1'
_space_group_name_Hall     '-P 1'
loop_
    _space_group_symop_operation_xyz
    'x, y, z'
    '-x, -y, -z'
_cell_length_a     12.3880(4)
_cell_length_b     13.2971(4)
_cell_length_c     13.3656(5)
_cell_angle_alpha     90.159(3)
_cell_angle_beta     110.550(2)
_cell_angle_gamma     90.800(2)
_cell_volume     2061.27(12)
_cell_formula_units_Z     2
_cell_measurement_reflns_used     20461
_cell_measurement_theta_min     1.532
_cell_measurement_theta_max     26.004
_cell_measurement_temperature     200(2)
_exptl_crystal_description     block
_exptl_crystal_colour     red
_exptl_crystal_size_max     0.20
_exptl_crystal_size_mid     0.10
_exptl_crystal_size_min     0.08
_exptl_crystal_density_diffrn     1.485
_exptl_crystal_density_meas     ?
_exptl_crystal_density_method     ?
_exptl_crystal_F_000     916
_exptl_absorpt_coefficient_mu     0.842
_exptl_absorpt_correction_type     none
_exptl_absorpt_process_details     ?
_shelx_estimated_absorpt_T_min     ?
_shelx_estimated_absorpt_T_max     ?
_exptl_absorpt_correction_T_min     ?
_exptl_absorpt_correction_T_max     ?
_exptl_special_details     ?
_diffrn_ambient_temperature     200(2)
_diffrn_radiation_type     MoK\a
_diffrn_radiation_wavelength     0.71073
_diffrn_measurement_device_type     'Stoe IPDS-2'
_diffrn_measurement_method     'Omega scans'
_diffrn_detector_area_resol_mean     ?
_diffrn_reflns_number     20461
_diffrn_reflns_av_R_equivalents     0.0609
_diffrn_reflns_theta_min     1.532
_diffrn_reflns_theta_max     26.004
_diffrn_reflns_theta_full     25.242
_diffrn_measured_fraction_theta_max     0.995
_diffrn_measured_fraction_theta_full     0.994
_diffrn_reflns_limit_h_min     -14
_diffrn_reflns_limit_h_max     15
_diffrn_reflns_limit_k_min     -16
_diffrn_reflns_limit_k_max     16
_diffrn_reflns_limit_l_min     -16
_diffrn_reflns_limit_l_max     13
_refine_special_details     ?
_reflns_number_total     8071
_reflns_number_gt     7001
_reflns_threshold_expression     'I > 2\s(I)'
_refine_ls_structure_factor_coef     Fsqd
_refine_ls_matrix_type     full
_refine_ls_R_factor_all     0.0546
_refine_ls_R_factor_gt     0.0489
_refine_ls_wR_factor_gt     0.1338
_refine_ls_wR_factor_ref     0.1375
_refine_ls_goodness_of_fit_ref     1.056
_refine_ls_restrained_S_all     1.056
_refine_ls_number_reflns     8071
_refine_ls_number_parameters     543
_refine_ls_number_restraints     1
_refine_ls_hydrogen_treatment     constr
_refine_ls_weighting_scheme     calc
_refine_ls_weighting_details
              'w=1/[\s^2^(Fo^2^)+(0.0778P)^2^+0.8654P] where P=(Fo^2^+2Fc^2^)/3'
_atom_sites_solution_hydrogens     mixed
_atom_sites_solution_primary     ?
_atom_sites_solution_secondary     ?
_refine_ls_shift/su_max     0.018
_refine_ls_shift/su_mean     0.001
_refine_diff_density_max     0.648
_refine_diff_density_min     -0.715
_refine_ls_extinction_method     none
_refine_ls_extinction_coef     .
loop_
    _atom_type_symbol
    _atom_type_description
    _atom_type_scat_dispersion_real
    _atom_type_scat_dispersion_imag
    _atom_type_scat_source
    'C' 'C' 0.0033 0.0016
                         'International Tables Vol C Tables 4.2.6.8 and 6.1.1.4'
    'H' 'H' 0.0000 0.0000
                         'International Tables Vol C Tables 4.2.6.8 and 6.1.1.4'
    'N' 'N' 0.0061 0.0033
                         'International Tables Vol C Tables 4.2.6.8 and 6.1.1.4'
    'O' 'O' 0.0106 0.0060
                         'International Tables Vol C Tables 4.2.6.8 and 6.1.1.4'
    'Zn' 'Zn' 0.2839 1.4301
                         'International Tables Vol C Tables 4.2.6.8 and 6.1.1.4'
    'Cl' 'Cl' 0.1484 0.1585
                         'International Tables Vol C Tables 4.2.6.8 and 6.1.1.4'
_computing_data_collection
;
X-AREA (Stoe & Cie, 2008)
;
_computing_cell_refinement
;
X-AREA (Stoe & Cie, 2008)
;
_computing_data_reduction
;
X-AREA (Stoe & Cie, 2008)
;
_computing_structure_solution
;
SHELXS97 (Sheldrick, 2008)
;
_computing_structure_refinement
;
SHELXL2014 (Sheldrick, 2015)
;
_computing_molecular_graphics
;
XP (Sheldrick, 2008) and DIAMOND (Brandenburg, 2014)
;
_computing_publication_material
;
publCIF (Westrip, 2010)
;
loop_
    _atom_site_type_symbol
    _atom_site_label
    _atom_site_fract_x
    _atom_site_fract_y
    _atom_site_fract_z
    _atom_site_U_iso_or_equiv
    _atom_site_adp_type
    _atom_site_calc_flag
    _atom_site_occupancy
    _atom_site_disorder_assembly
    _atom_site_disorder_group
    Zn Zn1 0.43236(2) 0.35668(2) 0.26068(2) 0.03716(11) Uani d 1 . .
    N N1 0.45369(17) 0.20660(15) 0.23529(17) 0.0392(4) Uani d 1 . .
    N N2 0.29092(16) 0.31816(15) 0.30033(16) 0.0374(4) Uani d 1 . .
    N N3 0.37962(17) 0.50321(15) 0.24521(17) 0.0385(4) Uani d 1 . .
    N N4 0.55193(17) 0.39265(16) 0.19196(17) 0.0401(4) Uani d 1 . .
    C C1 0.5373(2) 0.16696(18) 0.2019(2) 0.0398(5) Uani d 1 . .
    C C2 0.5314(2) 0.05862(19) 0.2046(2) 0.0439(6) Uani d 1 . .
    H H2 0.5786 0.0131 0.1843 0.053 Uiso calc 1 . .
    C C3 0.4461(2) 0.03407(19) 0.2416(2) 0.0430(5) Uani d 1 . .
    H H3 0.4225 -0.0320 0.2526 0.052 Uiso calc 1 . .
    C C4 0.3976(2) 0.12672(18) 0.26130(19) 0.0375(5) Uani d 1 . .
    C C5 0.3088(2) 0.13389(18) 0.3032(2) 0.0387(5) Uani d 1 . .
    C C6 0.2598(2) 0.22319(18) 0.32034(19) 0.0383(5) Uani d 1 . .
    C C7 0.1638(2) 0.2292(2) 0.3573(2) 0.0441(6) Uani d 1 . .
    H H7 0.1263 0.1743 0.3776 0.053 Uiso calc 1 . .
    C C8 0.1370(2) 0.3273(2) 0.3576(2) 0.0436(6) Uani d 1 . .
    H H8 0.0764 0.3541 0.3772 0.052 Uiso calc 1 . .
    C C9 0.2173(2) 0.38384(19) 0.3227(2) 0.0385(5) Uani d 1 . .
    C C10 0.2165(2) 0.48791(19) 0.3095(2) 0.0391(5) Uani d 1 . .
    C C11 0.2886(2) 0.54284(18) 0.2684(2) 0.0385(5) Uani d 1 . .
    C C12 0.2830(2) 0.64903(19) 0.2469(2) 0.0438(6) Uani d 1 . .
    H H12 0.2270 0.6938 0.2541 0.053 Uiso calc 1 . .
    C C13 0.3717(2) 0.6735(2) 0.2145(2) 0.0446(6) Uani d 1 . .
    H H13 0.3901 0.7385 0.1953 0.053 Uiso calc 1 . .
    C C14 0.4331(2) 0.58211(18) 0.2149(2) 0.0389(5) Uani d 1 . .
    C C15 0.5354(2) 0.57684(19) 0.1915(2) 0.0398(5) Uani d 1 . .
    C C16 0.5888(2) 0.48839(19) 0.1807(2) 0.0409(5) Uani d 1 . .
    C C17 0.6925(2) 0.4819(2) 0.1543(3) 0.0505(6) Uani d 1 . .
    H H17 0.7369 0.5369 0.1435 0.061 Uiso calc 1 . .
    C C18 0.7142(2) 0.3837(2) 0.1477(3) 0.0535(7) Uani d 1 . .
    H H18 0.7762 0.3566 0.1306 0.064 Uiso calc 1 . .
    C C19 0.6263(2) 0.32731(19) 0.1714(2) 0.0423(5) Uani d 1 . .
    C C20 0.6187(2) 0.22237(19) 0.1735(2) 0.0417(5) Uani d 1 . .
    C C21 0.2652(2) 0.03777(19) 0.3352(2) 0.0433(6) Uani d 1 . .
    C C22 0.3084(3) 0.0086(2) 0.4418(3) 0.0590(7) Uani d 1 . .
    N N21 0.3864(3) 0.0707(2) 0.5193(2) 0.0769(9) Uani d 1 . .
    H H21A 0.4285 0.1145 0.4991 0.115 Uiso d 1 . .
    H H21B 0.4184 0.0328 0.5755 0.115 Uiso d 1 . .
    C C23 0.2686(5) -0.0817(3) 0.4704(3) 0.0911(14) Uani d 1 . .
    H H23 0.2979 -0.1031 0.5426 0.109 Uiso calc 1 . .
    C C24 0.1869(4) -0.1403(3) 0.3946(4) 0.0908(14) Uani d 1 . .
    H H24 0.1611 -0.2018 0.4153 0.109 Uiso calc 1 . .
    C C25 0.1428(3) -0.1111(2) 0.2904(3) 0.0672(9) Uani d 1 . .
    H H25 0.0855 -0.1511 0.2391 0.081 Uiso calc 1 . .
    C C26 0.1828(2) -0.0221(2) 0.2602(3) 0.0515(6) Uani d 1 . .
    H H26 0.1536 -0.0020 0.1875 0.062 Uiso calc 1 . .
    C C31 0.1304(2) 0.54603(18) 0.3423(2) 0.0402(5) Uani d 1 . .
    C C32 0.1437(2) 0.55734(18) 0.4504(2) 0.0410(5) Uani d 1 . .
    N N31 0.2392(2) 0.51753(18) 0.53272(18) 0.0490(5) Uani d 1 . .
    H H31A 0.2580 0.4572 0.5179 0.074 Uiso d 1 . .
    H H31B 0.2298 0.5134 0.5949 0.074 Uiso d 1 . .
    C C33 0.0628(2) 0.6129(2) 0.4776(2) 0.0478(6) Uani d 1 . .
    H H33 0.0716 0.6213 0.5507 0.057 Uiso calc 1 . .
    C C34 -0.0293(2) 0.6555(2) 0.4001(3) 0.0533(7) Uani d 1 . .
    H H34 -0.0836 0.6927 0.4200 0.064 Uiso calc 1 . .
    C C35 -0.0434(2) 0.6447(2) 0.2934(3) 0.0536(7) Uani d 1 . .
    H H35 -0.1067 0.6747 0.2398 0.064 Uiso calc 1 . .
    C C36 0.0363(2) 0.5893(2) 0.2655(2) 0.0478(6) Uani d 1 . .
    H H36 0.0262 0.5810 0.1922 0.057 Uiso calc 1 . .
    C C41 0.5929(2) 0.67416(19) 0.1812(2) 0.0443(6) Uani d 1 . .
    C C42 0.6476(2) 0.7341(2) 0.2715(2) 0.0486(6) Uani d 1 . .
    N N41 0.6512(2) 0.7034(2) 0.3725(2) 0.0605(6) Uani d 1 . .
    H H41A 0.5894 0.6694 0.3714 0.091 Uiso d 1 . .
    H H41B 0.6646 0.7584 0.4120 0.091 Uiso d 1 . .
    C C43 0.7059(3) 0.8215(2) 0.2602(3) 0.0645(9) Uani d 1 . .
    H H43 0.7443 0.8622 0.3212 0.077 Uiso calc 1 . .
    C C44 0.7086(3) 0.8498(2) 0.1621(4) 0.0687(10) Uani d 1 . .
    H H44 0.7487 0.9096 0.1562 0.082 Uiso calc 1 . .
    C C45 0.6540(3) 0.7924(3) 0.0732(3) 0.0661(9) Uani d 1 . .
    H H45 0.6552 0.8126 0.0054 0.079 Uiso calc 1 . .
    C C46 0.5969(2) 0.7043(2) 0.0828(3) 0.0539(7) Uani d 1 . .
    H H46 0.5598 0.6639 0.0211 0.065 Uiso calc 1 . .
    C C51 0.7054(2) 0.16490(19) 0.1419(2) 0.0426(5) Uani d 1 . .
    C C52 0.8152(2) 0.1493(2) 0.2161(2) 0.0533(7) Uani d 1 . .
    N N51 0.8467(3) 0.1884(3) 0.3194(3) 0.0885(11) Uani d 1 . .
    H H51A 0.7907 0.2197 0.3322 0.133 Uiso d 1 . .
    H H51B 0.9128 0.1683 0.3654 0.133 Uiso d 1 . .
    C C53 0.8949(2) 0.0959(2) 0.1844(3) 0.0591(8) Uani d 1 . .
    H H53 0.9696 0.0841 0.2348 0.071 Uiso calc 1 . .
    C C54 0.8665(3) 0.0608(2) 0.0824(3) 0.0559(7) Uani d 1 . .
    H H54 0.9222 0.0266 0.0617 0.067 Uiso calc 1 . .
    C C55 0.7573(3) 0.0747(3) 0.0091(3) 0.0645(8) Uani d 1 . .
    H H55 0.7368 0.0487 -0.0615 0.077 Uiso calc 1 . .
    C C56 0.6776(3) 0.1271(3) 0.0397(2) 0.0569(7) Uani d 1 . .
    H H56 0.6024 0.1370 -0.0108 0.068 Uiso calc 1 . .
    O O1 0.55695(18) 0.36589(17) 0.41938(17) 0.0589(5) Uani d 1 . .
    H H1O1 0.6091 0.4078 0.4214 0.088 Uiso d 1 A .
    C C61 0.5284(8) 0.3528(12) 0.5039(5) 0.148(6) Uani d 0.6 A 1
    H H61A 0.5033 0.4168 0.5242 0.222 Uiso calc 0.6 A 1
    H H61B 0.5952 0.3288 0.5629 0.222 Uiso calc 0.6 A 1
    H H61C 0.4654 0.3030 0.4877 0.222 Uiso calc 0.6 A 1
    C C61' 0.5955(13) 0.2855(9) 0.4808(9) 0.113(5) Uani d 0.4 A 2
    H H61D 0.5594 0.2819 0.5352 0.169 Uiso calc 0.4 A 2
    H H61E 0.6794 0.2912 0.5157 0.169 Uiso calc 0.4 A 2
    H H61F 0.5761 0.2245 0.4364 0.169 Uiso calc 0.4 A 2
    C C71 0.0752(3) 0.2987(3) 0.0578(3) 0.0622(8) Uani d 1 . .
    H H71 0.0983 0.2929 0.1371 0.075 Uiso calc 1 . .
    Cl Cl1 0.16172(10) 0.39208(8) 0.02947(8) 0.0849(3) Uani d 1 . .
    Cl Cl2 0.09745(11) 0.18359(8) 0.00662(12) 0.0989(4) Uani d 1 . .
    Cl Cl3 -0.07064(10) 0.32776(12) 0.00537(12) 0.1104(5) Uani d 1 . .
loop_
    _atom_site_aniso_label
    _atom_site_aniso_U_11
    _atom_site_aniso_U_22
    _atom_site_aniso_U_33
    _atom_site_aniso_U_12
    _atom_site_aniso_U_13
    _atom_site_aniso_U_23
    Zn1 0.03244(16) 0.03754(17) 0.04684(18) -0.00091(11) 0.02067(12)
                                                                    -0.00504(11)
    N1 0.0354(10) 0.0391(10) 0.0492(11) -0.0002(8) 0.0225(9) -0.0044(8)
    N2 0.0314(9) 0.0389(10) 0.0462(11) 0.0003(8) 0.0191(8) -0.0057(8)
    N3 0.0334(10) 0.0386(10) 0.0485(11) -0.0012(8) 0.0206(9) -0.0061(8)
    N4 0.0362(10) 0.0392(10) 0.0516(12) -0.0008(8) 0.0239(9) -0.0050(9)
    C1 0.0373(12) 0.0396(12) 0.0479(13) 0.0041(9) 0.0216(10) -0.0033(10)
    C2 0.0410(13) 0.0415(13) 0.0552(15) 0.0041(10) 0.0242(11) -0.0044(11)
    C3 0.0420(13) 0.0378(12) 0.0529(14) -0.0003(10) 0.0212(11) -0.0046(10)
    C4 0.0347(11) 0.0371(12) 0.0431(12) -0.0009(9) 0.0166(10) -0.0033(9)
    C5 0.0363(12) 0.0402(12) 0.0429(12) -0.0033(9) 0.0181(10) -0.0046(10)
    C6 0.0331(11) 0.0413(12) 0.0433(12) -0.0048(9) 0.0174(10) -0.0067(10)
    C7 0.0397(13) 0.0463(13) 0.0540(14) -0.0060(10) 0.0264(11) -0.0067(11)
    C8 0.0383(13) 0.0455(13) 0.0549(15) -0.0025(10) 0.0262(11) -0.0087(11)
    C9 0.0320(11) 0.0447(13) 0.0439(12) -0.0009(9) 0.0198(10) -0.0071(10)
    C10 0.0328(11) 0.0430(13) 0.0437(13) -0.0001(9) 0.0163(10) -0.0082(10)
    C11 0.0318(11) 0.0405(12) 0.0456(13) 0.0015(9) 0.0167(10) -0.0079(10)
    C12 0.0379(13) 0.0410(13) 0.0556(15) 0.0036(10) 0.0202(11) -0.0022(11)
    C13 0.0384(13) 0.0400(13) 0.0576(15) 0.0016(10) 0.0196(11) -0.0013(11)
    C14 0.0358(12) 0.0372(12) 0.0463(13) -0.0015(9) 0.0176(10) -0.0042(10)
    C15 0.0367(12) 0.0410(12) 0.0453(13) -0.0019(10) 0.0188(10) -0.0021(10)
    C16 0.0362(12) 0.0416(12) 0.0506(14) -0.0028(10) 0.0223(11) -0.0023(10)
    C17 0.0440(14) 0.0462(14) 0.0739(18) -0.0022(11) 0.0365(14) -0.0016(13)
    C18 0.0468(15) 0.0487(15) 0.081(2) 0.0004(12) 0.0420(15) -0.0026(13)
    C19 0.0371(12) 0.0433(13) 0.0563(14) 0.0015(10) 0.0286(11) -0.0045(11)
    C20 0.0365(12) 0.0450(13) 0.0504(14) 0.0031(10) 0.0239(11) -0.0059(10)
    C21 0.0423(13) 0.0392(12) 0.0569(15) -0.0039(10) 0.0281(12) -0.0062(11)
    C22 0.076(2) 0.0516(16) 0.0580(17) -0.0103(14) 0.0345(16) -0.0018(13)
    N21 0.104(2) 0.0721(19) 0.0483(14) -0.0158(17) 0.0192(15) -0.0013(13)
    C23 0.141(4) 0.071(2) 0.075(2) -0.028(3) 0.056(3) 0.0063(19)
    C24 0.128(4) 0.058(2) 0.112(3) -0.031(2) 0.075(3) -0.005(2)
    C25 0.0640(19) 0.0487(16) 0.099(3) -0.0172(14) 0.0425(19) -0.0192(17)
    C26 0.0451(14) 0.0445(14) 0.0709(18) -0.0032(11) 0.0281(13) -0.0087(13)
    C31 0.0334(12) 0.0415(12) 0.0510(14) -0.0007(9) 0.0218(10) -0.0084(10)
    C32 0.0386(12) 0.0382(12) 0.0527(14) -0.0041(10) 0.0242(11) -0.0068(10)
    N31 0.0502(13) 0.0534(13) 0.0479(12) -0.0004(10) 0.0228(10) -0.0025(10)
    C33 0.0481(15) 0.0474(14) 0.0598(16) -0.0040(11) 0.0341(13) -0.0086(12)
    C34 0.0466(15) 0.0466(14) 0.080(2) 0.0024(11) 0.0388(15) -0.0082(13)
    C35 0.0370(13) 0.0549(16) 0.0708(19) 0.0050(11) 0.0213(13) -0.0020(14)
    C36 0.0387(13) 0.0532(15) 0.0533(15) 0.0029(11) 0.0183(11) -0.0050(12)
    C41 0.0344(12) 0.0395(13) 0.0637(16) 0.0017(10) 0.0232(11) 0.0013(11)
    C42 0.0410(13) 0.0389(13) 0.0684(17) 0.0023(10) 0.0224(12) -0.0038(12)
    N41 0.0587(15) 0.0572(15) 0.0633(16) -0.0062(12) 0.0191(12) -0.0145(12)
    C43 0.0491(16) 0.0405(14) 0.107(3) -0.0032(12) 0.0312(17) -0.0127(16)
    C44 0.0558(18) 0.0471(16) 0.118(3) 0.0042(13) 0.048(2) 0.0154(18)
    C45 0.0544(17) 0.0641(19) 0.093(2) 0.0103(15) 0.0413(18) 0.0259(18)
    C46 0.0452(15) 0.0586(16) 0.0649(17) 0.0034(12) 0.0279(13) 0.0112(14)
    C51 0.0384(12) 0.0404(12) 0.0587(15) 0.0009(10) 0.0293(12) -0.0051(11)
    C52 0.0422(14) 0.0596(17) 0.0639(17) 0.0020(12) 0.0259(13) -0.0129(13)
    N51 0.0580(17) 0.133(3) 0.0669(18) 0.0229(18) 0.0125(14) -0.0369(19)
    C53 0.0357(14) 0.0639(18) 0.079(2) 0.0021(12) 0.0223(14) -0.0158(15)
    C54 0.0490(15) 0.0497(15) 0.084(2) -0.0022(12) 0.0419(15) -0.0143(14)
    C55 0.0613(19) 0.079(2) 0.0621(18) 0.0080(16) 0.0331(16) -0.0169(16)
    C56 0.0487(15) 0.0716(19) 0.0554(16) 0.0109(14) 0.0245(13) -0.0073(14)
    O1 0.0474(11) 0.0686(13) 0.0561(12) -0.0119(10) 0.0130(9) -0.0004(10)
    C61 0.082(6) 0.316(17) 0.046(4) -0.090(8) 0.027(4) -0.023(6)
    C61' 0.133(12) 0.112(10) 0.057(6) -0.060(9) -0.011(7) 0.025(6)
    C71 0.069(2) 0.0665(19) 0.0525(17) 0.0045(15) 0.0230(15) 0.0008(14)
    Cl1 0.0959(7) 0.0763(6) 0.0706(5) -0.0257(5) 0.0152(5) -0.0023(4)
    Cl2 0.1039(8) 0.0724(6) 0.1507(11) -0.0125(5) 0.0832(8) -0.0244(6)
    Cl3 0.0809(7) 0.1427(11) 0.1283(10) 0.0452(7) 0.0606(7) 0.0528(9)
_geom_special_details
;
 All esds (except the esd in the dihedral angle between two l.s. planes)
 are estimated using the full covariance matrix.  The cell esds are taken
 into account individually in the estimation of esds in distances, angles
 and torsion angles; correlations between esds in cell parameters are only
 used when they are defined by crystal symmetry.  An approximate (isotropic)
 treatment of cell esds is used for estimating esds involving l.s. planes.
;
loop_
    _geom_bond_atom_site_label_1
    _geom_bond_atom_site_label_2
    _geom_bond_site_symmetry_2
    _geom_bond_distance
    _geom_bond_publ_flag
    Zn1 N4 . 2.050(2) y
    Zn1 N3 . 2.051(2) y
    Zn1 N1 . 2.060(2) y
    Zn1 N2 . 2.0596(19) y
    Zn1 O1 . 2.143(2) y
    N1 C4 . 1.372(3) ?
    N1 C1 . 1.374(3) ?
    N2 C6 . 1.370(3) ?
    N2 C9 . 1.378(3) ?
    N3 C14 . 1.370(3) ?
    N3 C11 . 1.381(3) ?
    N4 C19 . 1.371(3) ?
    N4 C16 . 1.373(3) ?
    C1 C20 . 1.397(3) ?
    C1 C2 . 1.443(4) ?
    C2 C3 . 1.351(4) ?
    C2 H2 . 0.9500 ?
    C3 C4 . 1.441(3) ?
    C3 H3 . 0.9500 ?
    C4 C5 . 1.403(3) ?
    C5 C6 . 1.396(3) ?
    C5 C21 . 1.501(3) ?
    C6 C7 . 1.442(3) ?
    C7 C8 . 1.351(4) ?
    C7 H7 . 0.9500 ?
    C8 C9 . 1.442(3) ?
    C8 H8 . 0.9500 ?
    C9 C10 . 1.395(4) ?
    C10 C11 . 1.401(3) ?
    C10 C31 . 1.509(3) ?
    C11 C12 . 1.439(4) ?
    C12 C13 . 1.351(4) ?
    C12 H12 . 0.9500 ?
    C13 C14 . 1.442(3) ?
    C13 H13 . 0.9500 ?
    C14 C15 . 1.410(3) ?
    C15 C16 . 1.389(4) ?
    C15 C41 . 1.498(3) ?
    C16 C17 . 1.451(3) ?
    C17 C18 . 1.346(4) ?
    C17 H17 . 0.9500 ?
    C18 C19 . 1.438(3) ?
    C18 H18 . 0.9500 ?
    C19 C20 . 1.398(4) ?
    C20 C51 . 1.502(3) ?
    C21 C26 . 1.391(4) ?
    C21 C22 . 1.393(4) ?
    C22 C23 . 1.396(5) ?
    C22 N21 . 1.399(4) ?
    N21 H21A . 0.8800 ?
    N21 H21B . 0.8800 ?
    C23 C24 . 1.382(6) ?
    C23 H23 . 0.9500 ?
    C24 C25 . 1.365(6) ?
    C24 H24 . 0.9500 ?
    C25 C26 . 1.391(4) ?
    C25 H25 . 0.9500 ?
    C26 H26 . 0.9500 ?
    C31 C36 . 1.387(4) ?
    C31 C32 . 1.403(4) ?
    C32 C33 . 1.399(3) ?
    C32 N31 . 1.413(4) ?
    N31 H31A . 0.8801 ?
    N31 H31B . 0.8799 ?
    C33 C34 . 1.374(4) ?
    C33 H33 . 0.9500 ?
    C34 C35 . 1.381(4) ?
    C34 H34 . 0.9500 ?
    C35 C36 . 1.391(4) ?
    C35 H35 . 0.9500 ?
    C36 H36 . 0.9500 ?
    C41 C46 . 1.394(4) ?
    C41 C42 . 1.399(4) ?
    C42 C43 . 1.396(4) ?
    C42 N41 . 1.397(4) ?
    N41 H41A . 0.8800 ?
    N41 H41B . 0.8800 ?
    C43 C44 . 1.376(5) ?
    C43 H43 . 0.9500 ?
    C44 C45 . 1.367(6) ?
    C44 H44 . 0.9500 ?
    C45 C46 . 1.390(4) ?
    C45 H45 . 0.9500 ?
    C46 H46 . 0.9500 ?
    C51 C56 . 1.377(4) ?
    C51 C52 . 1.393(4) ?
    C52 N51 . 1.393(4) ?
    C52 C53 . 1.403(4) ?
    N51 H51A . 0.8801 ?
    N51 H51B . 0.8800 ?
    C53 C54 . 1.362(5) ?
    C53 H53 . 0.9500 ?
    C54 C55 . 1.379(5) ?
    C54 H54 . 0.9500 ?
    C55 C56 . 1.389(4) ?
    C55 H55 . 0.9500 ?
    C56 H56 . 0.9500 ?
    O1 C61 . 1.307(6) ?
    O1 C61' . 1.337(10) ?
    O1 H1O1 . 0.8400 ?
    C61 H61A . 0.9800 ?
    C61 H61B . 0.9800 ?
    C61 H61C . 0.9800 ?
    C61' H61D . 0.9800 ?
    C61' H61E . 0.9800 ?
    C61' H61F . 0.9800 ?
    C71 Cl2 . 1.739(4) ?
    C71 Cl3 . 1.742(4) ?
    C71 Cl1 . 1.757(4) ?
    C71 H71 . 1.0000 ?
loop_
    _geom_angle_atom_site_label_1
    _geom_angle_atom_site_label_2
    _geom_angle_atom_site_label_3
    _geom_angle_site_symmetry_1
    _geom_angle_site_symmetry_3
    _geom_angle
    _geom_angle_publ_flag
    N4 Zn1 N3 . . 89.73(8) y
    N4 Zn1 N1 . . 89.39(8) y
    N3 Zn1 N1 . . 164.63(8) y
    N4 Zn1 N2 . . 169.14(8) y
    N3 Zn1 N2 . . 89.03(8) y
    N1 Zn1 N2 . . 88.96(8) y
    N4 Zn1 O1 . . 92.93(8) y
    N3 Zn1 O1 . . 98.66(9) y
    N1 Zn1 O1 . . 96.70(9) y
    N2 Zn1 O1 . . 97.93(8) y
    C4 N1 C1 . . 106.7(2) ?
    C4 N1 Zn1 . . 126.70(16) ?
    C1 N1 Zn1 . . 126.15(16) ?
    C6 N2 C9 . . 107.12(19) ?
    C6 N2 Zn1 . . 126.29(16) ?
    C9 N2 Zn1 . . 126.26(16) ?
    C14 N3 C11 . . 106.6(2) ?
    C14 N3 Zn1 . . 125.82(16) ?
    C11 N3 Zn1 . . 127.46(16) ?
    C19 N4 C16 . . 107.4(2) ?
    C19 N4 Zn1 . . 126.01(17) ?
    C16 N4 Zn1 . . 125.19(16) ?
    N1 C1 C20 . . 125.6(2) ?
    N1 C1 C2 . . 109.5(2) ?
    C20 C1 C2 . . 124.9(2) ?
    C3 C2 C1 . . 107.1(2) ?
    C3 C2 H2 . . 126.5 ?
    C1 C2 H2 . . 126.5 ?
    C2 C3 C4 . . 107.3(2) ?
    C2 C3 H3 . . 126.4 ?
    C4 C3 H3 . . 126.4 ?
    N1 C4 C5 . . 125.4(2) ?
    N1 C4 C3 . . 109.5(2) ?
    C5 C4 C3 . . 125.1(2) ?
    C6 C5 C4 . . 125.4(2) ?
    C6 C5 C21 . . 117.3(2) ?
    C4 C5 C21 . . 117.3(2) ?
    N2 C6 C5 . . 125.9(2) ?
    N2 C6 C7 . . 109.2(2) ?
    C5 C6 C7 . . 124.8(2) ?
    C8 C7 C6 . . 107.4(2) ?
    C8 C7 H7 . . 126.3 ?
    C6 C7 H7 . . 126.3 ?
    C7 C8 C9 . . 107.3(2) ?
    C7 C8 H8 . . 126.3 ?
    C9 C8 H8 . . 126.3 ?
    N2 C9 C10 . . 125.9(2) ?
    N2 C9 C8 . . 109.0(2) ?
    C10 C9 C8 . . 125.1(2) ?
    C9 C10 C11 . . 125.6(2) ?
    C9 C10 C31 . . 117.0(2) ?
    C11 C10 C31 . . 117.3(2) ?
    N3 C11 C10 . . 124.7(2) ?
    N3 C11 C12 . . 109.1(2) ?
    C10 C11 C12 . . 126.2(2) ?
    C13 C12 C11 . . 107.6(2) ?
    C13 C12 H12 . . 126.2 ?
    C11 C12 H12 . . 126.2 ?
    C12 C13 C14 . . 106.9(2) ?
    C12 C13 H13 . . 126.5 ?
    C14 C13 H13 . . 126.5 ?
    N3 C14 C15 . . 125.8(2) ?
    N3 C14 C13 . . 109.7(2) ?
    C15 C14 C13 . . 124.5(2) ?
    C16 C15 C14 . . 125.0(2) ?
    C16 C15 C41 . . 117.6(2) ?
    C14 C15 C41 . . 117.4(2) ?
    N4 C16 C15 . . 126.0(2) ?
    N4 C16 C17 . . 108.6(2) ?
    C15 C16 C17 . . 125.5(2) ?
    C18 C17 C16 . . 107.4(2) ?
    C18 C17 H17 . . 126.3 ?
    C16 C17 H17 . . 126.3 ?
    C17 C18 C19 . . 107.4(2) ?
    C17 C18 H18 . . 126.3 ?
    C19 C18 H18 . . 126.3 ?
    N4 C19 C20 . . 125.6(2) ?
    N4 C19 C18 . . 109.2(2) ?
    C20 C19 C18 . . 125.2(2) ?
    C1 C20 C19 . . 125.6(2) ?
    C1 C20 C51 . . 117.6(2) ?
    C19 C20 C51 . . 116.8(2) ?
    C26 C21 C22 . . 119.9(3) ?
    C26 C21 C5 . . 121.0(3) ?
    C22 C21 C5 . . 119.1(2) ?
    C21 C22 C23 . . 118.6(3) ?
    C21 C22 N21 . . 120.6(3) ?
    C23 C22 N21 . . 120.8(3) ?
    C22 N21 H21A . . 118.7 ?
    C22 N21 H21B . . 106.3 ?
    H21A N21 H21B . . 120.3 ?
    C24 C23 C22 . . 120.6(4) ?
    C24 C23 H23 . . 119.7 ?
    C22 C23 H23 . . 119.7 ?
    C25 C24 C23 . . 120.9(3) ?
    C25 C24 H24 . . 119.5 ?
    C23 C24 H24 . . 119.5 ?
    C24 C25 C26 . . 119.2(3) ?
    C24 C25 H25 . . 120.4 ?
    C26 C25 H25 . . 120.4 ?
    C25 C26 C21 . . 120.7(3) ?
    C25 C26 H26 . . 119.6 ?
    C21 C26 H26 . . 119.6 ?
    C36 C31 C32 . . 118.8(2) ?
    C36 C31 C10 . . 120.3(2) ?
    C32 C31 C10 . . 120.9(2) ?
    C33 C32 C31 . . 119.1(2) ?
    C33 C32 N31 . . 119.1(2) ?
    C31 C32 N31 . . 121.7(2) ?
    C32 N31 H31A . . 113.3 ?
    C32 N31 H31B . . 114.1 ?
    H31A N31 H31B . . 106.7 ?
    C34 C33 C32 . . 120.9(3) ?
    C34 C33 H33 . . 119.5 ?
    C32 C33 H33 . . 119.5 ?
    C33 C34 C35 . . 120.5(2) ?
    C33 C34 H34 . . 119.8 ?
    C35 C34 H34 . . 119.8 ?
    C34 C35 C36 . . 119.0(3) ?
    C34 C35 H35 . . 120.5 ?
    C36 C35 H35 . . 120.5 ?
    C31 C36 C35 . . 121.6(3) ?
    C31 C36 H36 . . 119.2 ?
    C35 C36 H36 . . 119.2 ?
    C46 C41 C42 . . 119.0(3) ?
    C46 C41 C15 . . 120.7(3) ?
    C42 C41 C15 . . 120.2(2) ?
    C43 C42 N41 . . 120.4(3) ?
    C43 C42 C41 . . 118.8(3) ?
    N41 C42 C41 . . 120.6(2) ?
    C42 N41 H41A . . 113.6 ?
    C42 N41 H41B . . 105.8 ?
    H41A N41 H41B . . 113.8 ?
    C44 C43 C42 . . 121.2(3) ?
    C44 C43 H43 . . 119.4 ?
    C42 C43 H43 . . 119.4 ?
    C45 C44 C43 . . 120.5(3) ?
    C45 C44 H44 . . 119.8 ?
    C43 C44 H44 . . 119.8 ?
    C44 C45 C46 . . 119.4(3) ?
    C44 C45 H45 . . 120.3 ?
    C46 C45 H45 . . 120.3 ?
    C45 C46 C41 . . 121.1(3) ?
    C45 C46 H46 . . 119.4 ?
    C41 C46 H46 . . 119.4 ?
    C56 C51 C52 . . 119.3(2) ?
    C56 C51 C20 . . 120.7(2) ?
    C52 C51 C20 . . 120.0(2) ?
    C51 C52 N51 . . 120.6(3) ?
    C51 C52 C53 . . 118.9(3) ?
    N51 C52 C53 . . 120.4(3) ?
    C52 N51 H51A . . 113.9 ?
    C52 N51 H51B . . 116.3 ?
    H51A N51 H51B . . 128.5 ?
    C54 C53 C52 . . 120.9(3) ?
    C54 C53 H53 . . 119.5 ?
    C52 C53 H53 . . 119.5 ?
    C53 C54 C55 . . 120.3(3) ?
    C53 C54 H54 . . 119.8 ?
    C55 C54 H54 . . 119.8 ?
    C54 C55 C56 . . 119.2(3) ?
    C54 C55 H55 . . 120.4 ?
    C56 C55 H55 . . 120.4 ?
    C51 C56 C55 . . 121.3(3) ?
    C51 C56 H56 . . 119.4 ?
    C55 C56 H56 . . 119.4 ?
    C61 O1 Zn1 . . 122.0(4) ?
    C61' O1 Zn1 . . 123.3(5) ?
    C61 O1 H1O1 . . 119.7 ?
    C61' O1 H1O1 . . 113.6 ?
    Zn1 O1 H1O1 . . 109.9 ?
    O1 C61 H61A . . 109.5 ?
    O1 C61 H61B . . 109.5 ?
    H61A C61 H61B . . 109.5 ?
    O1 C61 H61C . . 109.5 ?
    H61A C61 H61C . . 109.5 ?
    H61B C61 H61C . . 109.5 ?
    O1 C61' H61D . . 109.5 ?
    O1 C61' H61E . . 109.5 ?
    H61D C61' H61E . . 109.5 ?
    O1 C61' H61F . . 109.5 ?
    H61D C61' H61F . . 109.5 ?
    H61E C61' H61F . . 109.5 ?
    Cl2 C71 Cl3 . . 109.7(2) ?
    Cl2 C71 Cl1 . . 109.77(19) ?
    Cl3 C71 Cl1 . . 111.85(19) ?
    Cl2 C71 H71 . . 108.5 ?
    Cl3 C71 H71 . . 108.5 ?
    Cl1 C71 H71 . . 108.5 ?
loop_
    _geom_hbond_atom_site_label_D
    _geom_hbond_atom_site_label_H
    _geom_hbond_atom_site_label_A
    _geom_hbond_site_symmetry_A
    _geom_hbond_distance_DH
    _geom_hbond_distance_HA
    _geom_hbond_distance_DA
    _geom_hbond_angle_DHA
    C18 H18 Cl3 1_655 0.95 2.97 3.858(3) 157.0
    N31 H31A N41 2_666 0.88 2.63 3.318(4) 136.1
    N41 H41B N21 2_666 0.88 2.61 3.437(4) 156.0
    O1 H1O1 N31 2_666 0.84 2.01 2.818(3) 161.9
    C61 H61C N2 . 0.98 2.68 3.256(8) 117.7
    C61' H61F N1 . 0.98 2.59 3.292(12) 128.7
    C71 H71 N2 . 1.00 2.62 3.408(4) 135.3
_shelx_hkl_file
;
  -1   0   0 4812.30   38.67   0
   1   0   0 4648.92   38.27   0
   2   0   0   20.23    6.85   0
  -2   0   0   17.45    7.63   0
   2   0   0   19.84    5.33   0
  -2   0   0   16.35    5.51   0
   3   0   0   29.95    4.75   0
  -3   0   0   29.27    6.23   0
   3   0   0   30.68    7.09   0
  -3   0   0   29.17    4.69   0
  -4   0   0 1891.66   13.05   0
   4   0   0 1932.20   21.33   0
   4   0   0 1904.84   12.43   0
   5   0   0    2.49    4.72   0
   5   0   0    2.60    2.35   0
  -5   0   0    5.73    3.36   0
  -6   0   0 1877.38   11.01   0
   6   0   0 1814.76   18.28   0
   6   0   0 1968.51   10.74   0
  -7   0   0 2643.23   12.62   0
   7   0   0 2783.35   11.89   0
   7   0   0 2407.58   20.42   0
   8   0   0 1298.82    8.10   0
   8   0   0 1021.13   14.21   0
  -8   0   0 1200.88    8.78   0
  -9   0   0    2.09    3.20   0
   9   0   0    0.78    5.39   0
   9   0   0    1.91    5.29   0
   9   0   0    3.12    2.24   0
  10   0   0  226.32    4.06   0
  10   0   0  212.87   10.08   0
 -10   0   0  194.44    4.67   0
  10   0   0  164.31    9.54   0
  11   0   0   26.34    2.52   0
 -11   0   0   21.79    3.38   0
  12   0   0   99.55    3.30   0
  13   0   0   -0.22    3.50   0
  14   0   0   53.35    4.14   0
  14  -1   0  144.09    4.95   0
  13  -1   0    8.64    3.73   0
  12  -1   0  174.16    3.81   0
  11  -1   0   24.77    5.87   0
  11  -1   0   21.63    5.82   0
  11  -1   0   27.98    3.38   0
  10  -1   0  904.43    6.72   0
  10  -1   0  657.19   11.63   0
   9  -1   0  198.67    4.50   0
   9  -1   0  139.14    6.11   0
   8  -1   0  533.82    5.54   0
  -8   1   0  500.69    6.28   0
   8  -1   0  405.88    8.28   0
   7  -1   0  135.73    5.76   0
  -7   1   0  161.90    4.51   0
  -7   1   0  159.04    6.29   0
   7  -1   0  169.97    4.56   0
  -6   1   0  131.64    4.22   0
  -6   1   0  131.48    5.55   0
   6  -1   0  138.35    4.31   0
   6  -1   0  116.93    5.74   0
  -5   1   0  446.94    6.27   0
   5  -1   0  403.34    8.73   0
   5  -1   0  495.47    6.64   0
  -5   1   0  464.91    9.80   0
  -4   1   0   44.86    4.84   0
  -4   1   0   43.03    3.99   0
   4  -1   0   36.51    4.69   0
   4  -1   0   43.02    3.94   0
  -3   1   0 1077.31   14.68   0
   3  -1   0  906.77   13.42   0
  -3   1   0 1053.69   11.67   0
   3  -1   0 1107.71   11.58   0
   2  -1   0 6440.03   32.59   0
  -1   1   0 3143.10   29.06   0
   1  -1   0 3042.81   28.29   0
   0  -1   0 4912.83   44.20   0
   0  -1   0 3535.84   33.52   0
   0   1   0 3358.02   33.06   0
   1   1   0   75.76    5.51   0
  -1  -1   0   72.48    5.57   0
   1   1   0   58.02    7.26   0
  -1  -1   0   60.96    8.40   0
  -2  -1   0  159.28    5.86   0
  -2  -1   0  159.00    9.43   0
   2   1   0  158.68    6.72   0
   2   1   0  146.78    9.12   0
  -3  -1   0  576.30    9.01   0
   3   1   0  540.82   13.86   0
   3   1   0  556.78    8.03   0
   4   1   0  183.09    8.72   0
   4   1   0  188.03    8.83   0
   4   1   0  186.75    4.59   0
  -4  -1   0  177.54    4.65   0
  -5  -1   0 1388.85    9.79   0
   5   1   0 1423.64    9.55   0
   5   1   0 1486.48   19.26   0
   5   1   0 1378.62   18.54   0
   6   1   0 1500.69   18.61   0
   6   1   0 1607.75   19.19   0
  -6  -1   0 1455.95    9.49   0
   6   1   0 1549.18    9.72   0
   7   1   0  154.63    4.22   0
  -7  -1   0  140.24    3.63   0
   7   1   0  154.09    7.44   0
   7   1   0  146.64    7.45   0
   8   1   0   62.43    7.13   0
   8   1   0   68.99    6.96   0
  -8  -1   0   73.44    3.91   0
   8   1   0   67.75    3.67   0
  -9  -1   0   31.91    3.46   0
   9   1   0   29.22    7.13   0
   9   1   0   33.06    3.32   0
   9   1   0   25.50    7.20   0
  10   1   0   40.04    3.66   0
 -10  -1   0   44.40    3.71   0
  11   1   0  328.99    5.07   0
 -11  -1   0  269.04    4.59   0
  12   1   0   40.44    3.75   0
 -12  -1   0   35.78    4.00   0
 -13  -1   0    7.72    3.51   0
  13   1   0    5.83    2.59   0
  14   1   0   94.78    3.74   0
  14  -2   0    4.26    3.82   0
  13  -2   0    1.78    3.60   0
  12  -2   0   86.51    7.29   0
  12  -2   0  109.83    4.14   0
  11  -2   0    2.32    3.47   0
  11  -2   0    3.27    4.31   0
  10  -2   0  213.02    6.65   0
  10  -2   0  306.42    5.18   0
   9  -2   0   48.10    3.64   0
  -9   2   0   40.27    4.63   0
   9  -2   0   39.38    4.47   0
  -8   2   0    3.55    3.60   0
   8  -2   0    5.23    2.46   0
   8  -2   0    4.55    3.51   0
  -7   2   0   23.70    3.70   0
   7  -2   0   24.80    3.56   0
   7  -2   0   20.78    4.30   0
  -6   2   0  131.54    5.27   0
   6  -2   0  105.88    4.66   0
   6  -2   0  136.89    4.28   0
   5  -2   0  538.57    6.91   0
   5  -2   0  412.99    7.96   0
  -5   2   0  535.30    8.60   0
  -3   2   0  717.87   10.11   0
   3  -2   0  617.22    9.37   0
  -2   2   0 3150.62   20.64   0
   2  -2   0 2871.76   19.33   0
  -1   2   0  283.75    8.17   0
   1  -2   0  278.27    8.11   0
   0  -2   0  253.63    9.16   0
   0   2   0  183.52    7.95   0
   0  -2   0  184.99    8.01   0
   1   2   0 1122.61   13.52   0
  -1  -2   0 1105.61   13.49   0
   1   2   0  825.59   12.72   0
  -1  -2   0  889.44   13.25   0
  -2  -2   0  105.27    6.01   0
   2   2   0  109.95    5.94   0
  -2  -2   0   91.39    6.24   0
   2   2   0   86.12    6.20   0
  -3  -2   0  598.08    8.29   0
   3   2   0  606.21    8.20   0
  -3  -2   0  569.36   11.88   0
   3   2   0  499.93   11.14   0
   4   2   0 1193.24    9.44   0
   4   2   0 1015.20   14.56   0
  -4  -2   0 1122.16    9.04   0
   5   2   0   17.85    5.59   0
   5   2   0   17.63    3.54   0
  -5  -2   0   20.92    2.65   0
   6   2   0   14.25    3.45   0
  -6  -2   0   11.43    2.65   0
   6   2   0   14.58    4.98   0
   6   2   0   12.57    4.44   0
   7   2   0  549.32   11.65   0
   7   2   0  690.50   13.08   0
  -7  -2   0  633.35    6.46   0
   7   2   0  654.56    5.87   0
   8   2   0  141.48    8.64   0
  -8  -2   0  170.44    4.21   0
   8   2   0  186.04    8.72   0
   8   2   0  176.02    4.14   0
   9   2   0    2.23    7.27   0
   9   2   0    3.78    3.22   0
  -9  -2   0    3.77    3.59   0
   9   2   0    3.01    7.68   0
 -10  -2   0  390.16    5.45   0
  10   2   0  419.50    5.37   0
 -11  -2   0  372.29    5.59   0
  11   2   0  409.11    4.78   0
  12   2   0    3.58    3.39   0
 -12  -2   0    4.14    2.52   0
 -13  -2   0    7.46    3.59   0
  13   2   0    5.96    2.64   0
 -14  -2   0    4.87    2.78   0
  14   2   0    8.79    3.87   0
  14  -3   0  133.75    5.29   0
  13  -3   0   81.03    7.12   0
  13  -3   0   90.06    3.62   0
  12  -3   0    1.51    2.62   0
  12  -3   0    1.93    5.10   0
  11  -3   0   11.00    3.57   0
  11  -3   0    8.87    4.29   0
  10  -3   0  274.10    5.01   0
  10  -3   0  194.79    6.03   0
 -10   3   0  217.86    6.81   0
   9  -3   0   29.65    4.41   0
   9  -3   0   40.03    2.79   0
  -9   3   0   34.90    4.68   0
   8  -3   0  468.40    5.98   0
   8  -3   0  344.55    6.37   0
  -8   3   0  449.41    7.57   0
   7  -3   0  100.53    4.18   0
  -7   3   0   97.20    4.51   0
   7  -3   0   78.30    4.75   0
   6  -3   0   78.89    4.79   0
   6  -3   0  113.11    4.01   0
  -6   3   0  107.17    5.16   0
  -5   3   0  677.63    8.44   0
   5  -3   0  700.73    7.23   0
   5  -3   0  531.40    7.95   0
   4  -3   0  621.31    8.22   0
  -4   3   0  730.31    8.79   0
   3  -3   0   33.08    3.02   0
  -3   3   0   40.22    4.00   0
   2  -3   0 2868.42   16.74   0
  -2   3   0 3129.44   17.49   0
  -1   3   0 4534.55   21.85   0
   1  -3   0 4347.49   21.39   0
   0   3   0 2199.01   16.22   0
   0  -3   0 2253.50   16.03   0
   0  -3   0 3037.55   20.16   0
  -1  -3   0 1086.28   11.57   0
  -1  -3   0 1432.88   13.07   0
   1   3   0 1451.59   12.80   0
   1   3   0 1046.31   11.69   0
   3   3   0  152.27    5.00   0
   3   3   0  115.21    5.65   0
  -3  -3   0  135.61    5.98   0
  -3  -3   0  147.83    5.01   0
  -4  -3   0  889.24    8.14   0
   4   3   0  909.71    8.02   0
  -4  -3   0  840.36   11.65   0
   4   3   0  696.81   10.48   0
   5   3   0  920.60    7.36   0
  -5  -3   0  861.96    7.71   0
  -5  -3   0  835.72   12.06   0
   5   3   0  712.71   10.79   0
  -6  -3   0 2391.97   11.43   0
   6   3   0 1938.41   17.11   0
   6   3   0 2455.80   11.32   0
  -7  -3   0  286.32    4.34   0
   7   3   0  305.88    4.93   0
   7   3   0  236.09    7.72   0
  -8  -3   0  972.14    7.39   0
   8   3   0 1021.37   15.24   0
   8   3   0  992.67    7.34   0
   8   3   0  739.63   12.96   0
   9   3   0  188.76    9.76   0
  -9  -3   0  164.30    4.37   0
   9   3   0  183.99    4.30   0
   9   3   0  133.56    8.90   0
 -10  -3   0  356.63    4.69   0
  10   3   0  393.54    5.10   0
 -11  -3   0   15.40    2.50   0
  11   3   0   18.04    3.48   0
  12   3   0   24.83    3.78   0
 -12  -3   0   21.81    3.80   0
 -13  -3   0   90.93    4.63   0
  13   3   0  108.12    4.58   0
  14   3   0   39.56    3.98   0
 -14  -3   0   26.05    3.99   0
  13  -4   0    1.09    4.46   0
  13  -4   0    1.35    3.84   0
  12  -4   0   30.03    3.93   0
  12  -4   0   21.58    4.97   0
  11  -4   0   12.65    4.35   0
  11  -4   0   13.55    3.62   0
 -11   4   0   13.17    4.49   0
  10  -4   0  357.41    6.94   0
  10  -4   0  480.99    5.86   0
 -10   4   0  411.44    7.79   0
   9  -4   0  127.98    4.68   0
   9  -4   0  172.79    4.52   0
  -9   4   0  159.44    5.15   0
   8  -4   0 4055.35   15.01   0
   8  -4   0 2857.97   15.27   0
  -8   4   0 3731.26   18.77   0
   7  -4   0  410.13    6.14   0
  -7   4   0  542.82    7.23   0
   7  -4   0  572.94    6.54   0
   6  -4   0  167.82    4.67   0
  -6   4   0  208.18    5.19   0
   6  -4   0  218.50    4.96   0
   5  -4   0   52.63    3.69   0
  -5   4   0   64.28    3.95   0
   4  -4   0  486.28    6.66   0
  -4   4   0  561.40    7.10   0
  -3   4   0 1559.72   11.07   0
   3  -4   0 1356.24   10.03   0
   2  -4   0 4391.40   18.07   0
  -2   4   0 4705.16   18.94   0
   1  -4   0   97.43    5.10   0
  -1   4   0   98.88    5.03   0
   0  -4   0 5699.95   21.63   0
   0   4   0 5697.71   21.80   0
  -1  -4   0   40.25    4.17   0
   1   4   0   40.52    3.21   0
  -1  -4   0   28.46    4.37   0
   1   4   0   28.00    4.20   0
   2   4   0    1.86    2.68   0
  -2  -4   0    1.59    2.80   0
   2   4   0    2.47    2.54   0
  -2  -4   0    0.52    3.69   0
  -3  -4   0    5.46    3.88   0
  -3  -4   0    6.11    2.47   0
   3   4   0    1.68    3.77   0
   3   4   0    5.55    3.47   0
  -4  -4   0  149.15    5.25   0
   4   4   0  161.68    3.77   0
  -4  -4   0  162.86    3.87   0
   4   4   0  125.64    5.08   0
  -5  -4   0   82.76    5.28   0
  -5  -4   0   93.25    3.91   0
   5   4   0   69.65    5.00   0
   5   4   0   91.85    3.08   0
   6   4   0  236.24    4.01   0
   6   4   0  175.07    5.96   0
  -6  -4   0  217.24    6.48   0
  -6  -4   0  222.19    4.73   0
   7   4   0 1258.41   13.16   0
   7   4   0 1664.08    8.64   0
  -7  -4   0 1583.31    8.72   0
  -8  -4   0   70.59    3.01   0
   8   4   0   75.02    3.83   0
   8   4   0   57.35    5.11   0
   9   4   0    9.61    3.60   0
   9   4   0    8.01    5.54   0
  -9  -4   0    5.93    3.39   0
   9   4   0    8.67    5.55   0
  10   4   0   84.12    2.86   0
 -10  -4   0   84.46    3.73   0
  11   4   0   23.86    3.61   0
 -11  -4   0   23.83    2.70   0
  12   4   0    2.34    3.41   0
 -12  -4   0    1.75    2.31   0
  13   4   0  107.32    4.47   0
 -13  -4   0   71.28    4.58   0
  13  -5   0   -0.83    2.60   0
  13  -5   0    1.44    4.44   0
  12  -5   0   19.27    4.77   0
 -12   5   0   21.41    4.06   0
  12  -5   0   23.95    3.98   0
 -11   5   0  102.01    6.24   0
  11  -5   0  143.17    4.37   0
  11  -5   0  104.66    5.24   0
 -10   5   0 1438.43   12.45   0
  10  -5   0 1776.91    9.90   0
  10  -5   0 1234.45   10.09   0
   9  -5   0  301.95    4.53   0
  -9   5   0  282.09    6.03   0
   9  -5   0  227.46    5.26   0
   8  -5   0 1054.23    8.97   0
   8  -5   0 1422.56    8.88   0
  -8   5   0 1406.63   10.78   0
   7  -5   0  592.37    6.63   0
  -7   5   0  755.09    7.57   0
   7  -5   0  820.99    7.57   0
   6  -5   0 1033.85    8.53   0
  -6   5   0  921.32    7.97   0
   6  -5   0  733.54    7.40   0
  -5   5   0  293.86    5.25   0
   5  -5   0  238.37    4.89   0
   4  -5   0 1347.18    9.09   0
  -4   5   0 1553.64   10.14   0
   3  -5   0 3300.04   14.34   0
  -3   5   0 3599.73   15.44   0
  -2   5   0  636.73    7.10   0
   2  -5   0  604.22    7.04   0
   1  -5   0   97.59    4.30   0
  -1   5   0   92.18    4.25   0
   0   5   0  153.64    4.79   0
   0  -5   0  149.88    4.81   0
   0  -5   0  203.53    5.30   0
   1   5   0  735.03    8.26   0
  -1  -5   0  569.71    6.77   0
   1   5   0  539.94    6.60   0
  -1  -5   0  731.11    8.26   0
   2   5   0  515.87    6.59   0
  -2  -5   0  411.78    5.97   0
  -2  -5   0  498.35    6.60   0
   2   5   0  368.12    6.10   0
   3   5   0  188.74    4.66   0
  -3  -5   0  179.49    4.74   0
   3   5   0  136.82    4.65   0
  -3  -5   0  149.90    4.81   0
  -4  -5   0    3.78    3.59   0
  -4  -5   0    2.70    3.40   0
   4   5   0    5.89    3.35   0
   4   5   0    5.12    3.49   0
  -5  -5   0   19.93    3.56   0
   5   5   0   23.38    3.41   0
  -5  -5   0   27.72    3.41   0
   5   5   0   18.08    4.12   0
  -6  -5   0  119.74    4.81   0
   6   5   0  118.49    3.32   0
   6   5   0   90.13    4.45   0
  -6  -5   0  115.25    4.09   0
   7   5   0   92.32    4.63   0
  -7  -5   0  117.86    3.30   0
   7   5   0  141.40    4.03   0
  -8  -5   0   11.31    2.46   0
   8   5   0    7.92    4.24   0
   8   5   0    8.61    2.54   0
   9   5   0   56.64    3.58   0
   9   5   0   41.67    5.43   0
  -9  -5   0   49.80    3.61   0
 -10  -5   0  109.70    3.26   0
  10   5   0  130.15    7.75   0
  10   5   0  126.93    4.01   0
  10   5   0  101.96    7.30   0
 -11  -5   0   35.29    3.63   0
  11   5   0   49.31    3.66   0
  12   5   0    2.02    3.54   0
 -12  -5   0    4.11    3.51   0
 -13  -5   0   33.16    3.89   0
  13   5   0   42.51    3.85   0
 -13   6   0    5.77    3.90   0
  13  -6   0   12.74    3.75   0
  13  -6   0    7.24    4.65   0
  12  -6   0   48.49    4.00   0
  12  -6   0   39.01    4.34   0
 -12   6   0   41.38    4.23   0
 -11   6   0  124.39    5.05   0
  11  -6   0  109.28    4.70   0
  11  -6   0  147.37    4.55   0
  10  -6   0  475.74    6.07   0
 -10   6   0  417.31    7.03   0
  10  -6   0  368.42    6.04   0
  -9   6   0   13.28    3.72   0
   9  -6   0    9.26    3.62   0
   9  -6   0   17.64    3.35   0
  -8   6   0  303.52    5.61   0
   8  -6   0  332.16    4.85   0
   8  -6   0  233.88    5.07   0
   7  -6   0  186.52    4.60   0
  -7   6   0  177.08    4.52   0
   7  -6   0  130.91    4.26   0
  -6   6   0 1098.21    8.47   0
   6  -6   0  887.81    7.69   0
   5  -6   0   47.96    3.68   0
  -5   6   0   60.69    3.81   0
   4  -6   0  578.17    6.38   0
  -4   6   0  624.88    6.25   0
  -3   6   0 1019.41    8.13   0
   3  -6   0  931.45    7.79   0
  -2   6   0  199.75    4.75   0
   2  -6   0  209.15    4.77   0
   1  -6   0  245.42    5.42   0
   1  -6   0  187.80    4.69   0
  -1   6   0  184.07    4.04   0
   0  -6   0 3805.74   15.00   0
   0  -6   0 4893.58   18.43   0
   0   6   0 3658.74   14.42   0
  -1  -6   0 2300.25   12.38   0
   1   6   0 2260.23   12.47   0
  -1  -6   0 1814.27   10.62   0
   1   6   0 1723.05   10.64   0
   2   6   0  241.82    4.94   0
  -2  -6   0  235.62    4.44   0
  -2  -6   0  191.84    4.73   0
   2   6   0  182.78    4.58   0
  -3  -6   0   33.20    3.53   0
   3   6   0   27.46    3.45   0
   3   6   0   37.11    3.59   0
  -3  -6   0   38.43    3.67   0
   4   6   0  338.28    5.32   0
  -4  -6   0  336.26    5.32   0
   4   6   0  246.31    5.06   0
  -4  -6   0  298.71    5.62   0
   5   6   0   52.27    3.66   0
  -5  -6   0   49.18    3.93   0
  -5  -6   0   58.10    3.68   0
   5   6   0   38.93    3.72   0
   6   6   0   55.08    3.95   0
   6   6   0   77.37    3.68   0
  -6  -6   0   70.18    4.37   0
  -6  -6   0   66.67    3.57   0
  -7  -6   0   27.02    3.45   0
  -7  -6   0   24.83    4.58   0
   7   6   0   23.14    2.53   0
   7   6   0   17.94    4.48   0
   8   6   0  480.45    8.08   0
  -8  -6   0  608.34    6.19   0
   8   6   0  648.79    5.50   0
   9   6   0   33.11    3.42   0
  -9  -6   0   22.93    2.56   0
   9   6   0   24.10    4.44   0
 -10  -6   0   -1.37    3.46   0
  10   6   0    4.81    3.45   0
  10   6   0    2.66    4.84   0
  11   6   0  168.02    4.27   0
 -11  -6   0  133.34    3.66   0
  11   6   0  170.59   10.43   0
  11   6   0  154.11   10.50   0
 -12  -6   0   92.92    4.52   0
  12   6   0  115.33    3.61   0
  13   6   0    1.99    3.67   0
 -13  -6   0    3.53    3.79   0
  13  -7   0   10.46    4.99   0
 -13   7   0    7.24    4.61   0
  13  -7   0   12.10    4.10   0
  12  -7   0   33.16    4.98   0
 -12   7   0   31.02    4.42   0
  12  -7   0   55.00    4.31   0
 -11   7   0    1.16    3.83   0
  11  -7   0    0.18    3.60   0
  11  -7   0    3.93    3.63   0
  10  -7   0  338.19    6.22   0
 -10   7   0  387.33    7.24   0
  10  -7   0  489.67    6.12   0
  -9   7   0  168.41    4.92   0
   9  -7   0  139.13    4.50   0
   9  -7   0  188.45    4.68   0
   8  -7   0   29.06    3.52   0
   8  -7   0   40.84    3.78   0
  -8   7   0   33.19    3.66   0
   7  -7   0  202.57    3.83   0
  -7   7   0  249.43    4.86   0
  -6   7   0  305.22    4.72   0
   6  -7   0  269.77    4.96   0
  -5   7   0    2.99    3.37   0
   5  -7   0    0.32    2.42   0
   4  -7   0   77.73    3.72   0
  -4   7   0   93.46    3.91   0
   3  -7   0  351.21    4.71   0
  -3   7   0  390.13    5.48   0
   2  -7   0  627.11    6.47   0
  -2   7   0  620.67    6.51   0
  -1   7   0  323.53    5.09   0
   1  -7   0  336.22    5.22   0
   1  -7   0  436.47    6.19   0
   0   7   0 1907.14   10.18   0
   0  -7   0 1886.57   10.30   0
   0  -7   0 2490.97   12.69   0
  -1  -7   0  781.57    7.34   0
  -1  -7   0  614.68    6.16   0
   1   7   0  584.40    6.50   0
  -2  -7   0  178.29    4.39   0
   2   7   0  134.68    4.26   0
   2   7   0  179.59    4.34   0
  -2  -7   0  138.41    4.42   0
  -3  -7   0   35.83    3.54   0
   3   7   0   37.07    3.54   0
   3   7   0   33.04    3.47   0
  -3  -7   0   39.54    3.56   0
   4   7   0  368.22    5.70   0
  -4  -7   0  417.92    6.14   0
  -4  -7   0  486.20    5.74   0
   4   7   0  493.81    5.74   0
   5   7   0 1368.64    9.72   0
   5   7   0 1895.19    9.63   0
  -5  -7   0 1806.74    9.35   0
  -5  -7   0 1672.80   10.94   0
  -6  -7   0 1672.25   11.80   0
  -6  -7   0 1736.51    9.44   0
   6   7   0 1359.53   10.05   0
   6   7   0 1841.51    8.96   0
  -7  -7   0   79.70    4.30   0
   7   7   0   83.04    2.98   0
  -7  -7   0   77.04    3.79   0
   7   7   0   66.52    4.70   0
  -8  -7   0   39.30    3.77   0
   8   7   0   37.79    3.71   0
  -8  -7   0   45.24    3.46   0
   8   7   0   45.13    2.76   0
   9   7   0   21.86    2.48   0
  -9  -7   0   18.73    2.59   0
   9   7   0   18.25    4.60   0
  10   7   0   14.34    3.51   0
  10   7   0   10.57    4.30   0
 -10  -7   0   15.99    3.54   0
  11   7   0    2.68    3.62   0
 -11  -7   0    6.97    2.47   0
  11   7   0    3.09    5.21   0
  11   7   0    5.60    5.37   0
  12   7   0   39.31    2.82   0
 -12  -7   0   30.59    3.74   0
  12  -8   0   26.10    3.93   0
 -12   8   0   13.55    4.12   0
  12  -8   0   18.04    4.05   0
  11  -8   0   15.62    3.95   0
  11  -8   0   28.40    4.02   0
 -11   8   0   26.32    3.93   0
 -10   8   0  128.76    4.74   0
  10  -8   0  150.16    4.59   0
  10  -8   0  112.83    4.44   0
   9  -8   0   93.35    4.03   0
   9  -8   0  117.50    4.34   0
  -9   8   0  104.95    4.32   0
   8  -8   0  356.72    5.57   0
  -8   8   0  438.60    6.17   0
   8  -8   0  484.07    6.36   0
   7  -8   0   65.19    2.91   0
  -7   8   0   72.68    3.84   0
  -6   8   0    1.15    2.25   0
   6  -8   0   -0.38    3.43   0
  -5   8   0   10.73    2.18   0
   5  -8   0   17.27    3.36   0
  -4   8   0 1240.57    8.18   0
   4  -8   0 1148.01    7.86   0
   3  -8   0  266.22    4.72   0
  -3   8   0  280.40    4.15   0
   2  -8   0    4.46    3.29   0
   2  -8   0    7.17    3.43   0
  -2   8   0    2.32    2.41   0
  -1   8   0   31.79    3.50   0
   1  -8   0   50.38    3.71   0
   1  -8   0   41.01    3.55   0
   0   8   0   23.15    2.46   0
   0  -8   0   30.25    3.60   0
   0  -8   0   22.14    2.59   0
  -1  -8   0  682.74    6.13   0
   1   8   0  674.54    6.56   0
  -1  -8   0  891.49    7.64   0
   2   8   0  264.21    4.96   0
  -2  -8   0  215.28    4.89   0
   2   8   0  209.00    4.59   0
  -2  -8   0  270.93    5.11   0
   3   8   0  218.20    4.73   0
   3   8   0  285.32    4.97   0
  -3  -8   0  239.09    4.93   0
  -3  -8   0  293.35    4.98   0
   4   8   0  352.46    5.48   0
  -4  -8   0  388.37    5.85   0
  -4  -8   0  436.51    5.38   0
   4   8   0  468.99    5.44   0
  -5  -8   0 2612.35   11.42   0
  -5  -8   0 2269.82   12.02   0
   5   8   0 2596.98   10.70   0
   5   8   0 2007.41   10.82   0
   6   8   0    2.12    3.45   0
   6   8   0    2.21    2.40   0
  -6  -8   0    1.31    3.49   0
  -6  -8   0    7.01    3.38   0
   7   8   0  471.27    4.84   0
  -7  -8   0  456.67    5.68   0
  -7  -8   0  432.49    6.73   0
   7   8   0  369.22    5.98   0
  -8  -8   0  206.84    5.39   0
   8   8   0  185.36    5.58   0
   8   8   0  241.64    4.53   0
  -8  -8   0  210.03    4.59   0
  -9  -8   0   10.88    3.67   0
   9   8   0   11.43    4.45   0
   9   8   0   17.50    3.61   0
 -10  -8   0   66.54    3.05   0
  10   8   0   60.48    5.21   0
  10   8   0   79.82    3.06   0
  11   8   0  132.86    3.69   0
  11   8   0  124.11    6.53   0
 -11  -8   0  127.21    4.46   0
  12   8   0  158.03   10.84   0
 -12  -8   0  117.66    4.70   0
  12   8   0  115.57    4.05   0
  12   8   0  155.43   11.14   0
  12  -9   0   73.10    4.77   0
  12  -9   0   45.13    4.60   0
 -12   9   0   59.29    4.75   0
  11  -9   0  164.50    5.07   0
  11  -9   0   98.61    4.74   0
 -11   9   0  128.60    5.01   0
  10  -9   0  107.03    4.52   0
 -10   9   0   97.00    4.59   0
  10  -9   0   80.00    4.32   0
   9  -9   0   20.57    3.69   0
  -9   9   0   17.83    3.79   0
   9  -9   0   27.71    3.52   0
   8  -9   0   52.51    3.85   0
   8  -9   0   34.32    2.72   0
  -8   9   0   44.76    3.68   0
  -7   9   0   71.24    3.98   0
   7  -9   0   62.47    2.93   0
   6  -9   0    6.16    3.45   0
  -6   9   0    3.37    3.35   0
   5  -9   0  370.33    5.09   0
  -5   9   0  400.48    4.82   0
  -4   9   0  558.49    5.73   0
   4  -9   0  521.74    5.76   0
  -3   9   0  386.75    5.14   0
   3  -9   0  379.53    5.07   0
  -2   9   0   35.37    2.44   0
   2  -9   0   47.07    3.70   0
   2  -9   0   34.66    3.46   0
   1  -9   0    6.83    3.33   0
   1  -9   0    2.58    3.40   0
  -1   9   0    2.92    3.35   0
   0   9   0    7.78    3.26   0
   0  -9   0   11.15    3.42   0
   0  -9   0   11.86    3.50   0
  -1  -9   0   10.57    3.55   0
   1   9   0   12.89    2.36   0
  -1  -9   0    9.90    3.29   0
  -2  -9   0  382.45    5.37   0
   2   9   0  286.38    4.84   0
  -2  -9   0  311.52    5.06   0
  -3  -9   0   49.37    3.82   0
   3   9   0   53.02    2.88   0
  -3  -9   0   59.26    3.42   0
   3   9   0   49.52    2.79   0
  -4  -9   0   45.73    2.52   0
  -4  -9   0   37.94    3.74   0
   4   9   0   53.62    3.34   0
   4   9   0   37.66    3.62   0
  -5  -9   0  369.05    5.17   0
   5   9   0  304.07    5.16   0
   5   9   0  383.43    5.16   0
  -5  -9   0  342.54    5.48   0
  -6  -9   0    5.89    3.68   0
  -6  -9   0    3.40    3.50   0
   6   9   0    4.84    2.38   0
   6   9   0    2.84    3.59   0
   7   9   0   46.32    3.53   0
   7   9   0   37.33    3.85   0
  -7  -9   0   44.15    3.57   0
  -7  -9   0   44.59    4.46   0
  -8  -9   0    2.07    3.39   0
   8   9   0    5.74    3.48   0
   8   9   0    8.13    4.17   0
  -8  -9   0    6.59    3.48   0
  -9  -9   0    0.95    3.45   0
   9   9   0   -2.20    4.20   0
   9   9   0   -1.42    2.38   0
  -9  -9   0    0.59    4.31   0
  10   9   0  225.24    4.78   0
  10   9   0  166.62    6.33   0
 -10  -9   0  185.32    4.85   0
 -11  -9   0   34.96    3.92   0
  11   9   0   44.93    3.10   0
  11   9   0   40.75    5.43   0
  11 -10   0   23.67    4.27   0
 -11  10   0   18.63    3.95   0
  11 -10   0   21.55    3.93   0
  10 -10   0    7.42    3.90   0
 -10  10   0    5.69    3.89   0
  10 -10   0    6.31    3.74   0
  -9  10   0    6.77    2.75   0
   9 -10   0   10.36    3.71   0
   9 -10   0    8.48    2.69   0
  -8  10   0  254.28    5.20   0
   8 -10   0  216.60    4.84   0
   7 -10   0  220.03    3.83   0
  -7  10   0  257.37    4.92   0
   6 -10   0  101.35    4.02   0
  -6  10   0  113.03    4.12   0
  -5  10   0   39.44    3.48   0
   5 -10   0   31.88    3.58   0
  -4  10   0   20.12    3.39   0
   4 -10   0   24.66    3.24   0
  -3  10   0  123.96    4.07   0
   3 -10   0  119.09    4.04   0
   3 -10   0  147.02    4.36   0
  -2  10   0  193.34    4.34   0
   2 -10   0  235.71    4.87   0
   2 -10   0  201.77    4.39   0
   1 -10   0  348.50    5.48   0
  -1  10   0  262.14    3.97   0
   1 -10   0  275.11    4.04   0
   0 -10   0   49.79    3.69   0
   0  10   0   37.25    3.69   0
   0 -10   0   41.69    3.66   0
  -1 -10   0  131.60    4.09   0
  -1 -10   0  175.19    4.40   0
   1  10   0  134.21    3.77   0
   2  10   0    2.07    3.17   0
  -2 -10   0    2.61    3.14   0
  -2 -10   0    5.17    3.34   0
  -3 -10   0  265.84    4.89   0
  -3 -10   0  303.01    4.98   0
   3  10   0  233.65    4.61   0
   3  10   0  310.16    4.95   0
  -4 -10   0  168.61    4.48   0
   4  10   0  158.56    4.30   0
   4  10   0  197.09    3.74   0
  -4 -10   0  192.70    4.47   0
  -5 -10   0  205.63    4.46   0
   5  10   0  175.15    4.64   0
   5  10   0  225.90    4.46   0
  -5 -10   0  203.29    5.00   0
   6  10   0  533.26    5.63   0
  -6 -10   0  455.93    6.23   0
  -6 -10   0  500.29    5.74   0
   6  10   0  394.00    5.74   0
  -7 -10   0  352.68    5.99   0
   7  10   0  396.33    5.17   0
   7  10   0  296.63    5.50   0
  -7 -10   0  341.56    5.27   0
  -8 -10   0    5.34    3.70   0
  -8 -10   0    4.87    3.46   0
   8  10   0    8.07    3.35   0
   8  10   0    4.57    4.14   0
  -9 -10   0   69.29    4.47   0
  -9 -10   0   68.69    3.99   0
   9  10   0   85.41    3.95   0
   9  10   0   66.40    4.47   0
  10  10   0   28.81    4.01   0
 -10 -10   0   24.25    3.79   0
  10  10   0   28.70    3.75   0
  11  10   0   12.35    3.81   0
 -11 -10   0   12.09    3.78   0
  11  10   0    3.13    4.93   0
  10 -11   0   62.30    4.49   0
  10 -11   0   45.42    4.21   0
 -10  11   0   62.67    4.35   0
   9 -11   0  230.78    5.61   0
  -9  11   0  204.34    5.22   0
   9 -11   0  183.59    4.66   0
  -8  11   0  171.07    4.69   0
   8 -11   0  158.45    4.50   0
  -7  11   0  125.20    4.21   0
   7 -11   0  121.03    4.24   0
  -6  11   0   16.04    2.35   0
   6 -11   0   15.16    3.39   0
   5 -11   0   89.95    3.69   0
  -5  11   0   93.86    3.70   0
  -4  11   0    2.64    2.31   0
   4 -11   0    3.81    3.22   0
   4 -11   0    3.04    3.53   0
   3 -11   0  157.37    4.48   0
  -3  11   0  125.01    3.85   0
   3 -11   0  120.78    3.89   0
   2 -11   0  221.72    4.46   0
   2 -11   0  268.01    5.04   0
  -2  11   0  221.01    4.40   0
  -1  11   0   11.87    3.46   0
   1 -11   0   11.16    2.37   0
   1 -11   0    7.41    2.50   0
   0  11   0   -0.02    2.52   0
   0 -11   0   12.16    3.53   0
   0 -11   0    2.46    3.28   0
  -1 -11   0   45.00    2.78   0
  -1 -11   0   40.18    3.68   0
   1  11   0   33.68    3.57   0
  -2 -11   0    8.79    2.49   0
   2  11   0   10.88    3.33   0
  -2 -11   0    9.98    3.25   0
  -3 -11   0   15.82    3.49   0
   3  11   0    8.43    3.46   0
  -3 -11   0   16.75    3.42   0
   4  11   0   -0.15    2.40   0
   4  11   0    1.34    3.37   0
  -4 -11   0    1.67    2.18   0
  -4 -11   0    2.47    3.41   0
   5  11   0    3.01    3.27   0
  -5 -11   0    3.21    3.26   0
  -5 -11   0    3.02    3.26   0
   5  11   0    1.98    2.35   0
  -6 -11   0  133.32    4.09   0
   6  11   0  132.26    3.30   0
   6  11   0  109.12    3.39   0
  -6 -11   0  120.75    4.40   0
   7  11   0   87.35    4.07   0
  -7 -11   0   81.27    4.06   0
  -7 -11   0   83.51    4.22   0
   7  11   0   74.88    4.01   0
  -8 -11   0   12.94    2.55   0
   8  11   0   16.27    2.57   0
   8  11   0   11.39    3.82   0
  -8 -11   0   12.10    3.80   0
  -9 -11   0   47.22    3.80   0
  -9 -11   0   39.05    4.33   0
   9  11   0   38.73    4.17   0
   9  11   0   41.92    3.75   0
 -10 -11   0   10.63    2.56   0
  10  11   0    5.81    2.68   0
  10  11   0   10.65    4.77   0
  -9  12   0   12.23    3.94   0
   9 -12   0   23.52    4.07   0
   9 -12   0   16.85    3.85   0
  -8  12   0    1.77    3.52   0
   8 -12   0    0.87    3.48   0
  -7  12   0    5.51    3.56   0
   7 -12   0    2.39    3.41   0
   6 -12   0    8.73    3.45   0
  -6  12   0    6.99    3.57   0
   5 -12   0  280.48    4.85   0
  -5  12   0  302.99    4.87   0
   4 -12   0   34.47    3.50   0
  -4  12   0   31.86    2.54   0
   4 -12   0   40.32    3.73   0
   3 -12   0  760.79    7.36   0
  -3  12   0  623.51    6.06   0
   3 -12   0  605.16    5.99   0
  -2  12   0  193.79    4.34   0
   2 -12   0  239.26    4.98   0
   2 -12   0  199.22    4.26   0
   1 -12   0   46.29    3.41   0
   1 -12   0   37.86    3.48   0
  -1  12   0   37.16    2.54   0
   0 -12   0    2.13    3.39   0
   0  12   0    5.31    3.17   0
   0 -12   0    5.97    3.13   0
  -1 -12   0    4.30    3.25   0
   1  12   0    9.32    3.17   0
  -1 -12   0    7.73    3.34   0
   2  12   0  248.05    4.72   0
  -2 -12   0  244.02    4.88   0
  -2 -12   0  290.68    5.00   0
   3  12   0  221.80    4.57   0
  -3 -12   0  241.66    4.83   0
  -3 -12   0  269.04    4.87   0
  -4 -12   0   21.70    3.62   0
   4  12   0   20.17    2.55   0
  -4 -12   0   23.84    3.49   0
   5  12   0  353.55    5.44   0
  -5 -12   0  378.25    5.51   0
   5  12   0  381.01    5.36   0
  -5 -12   0  356.38    5.70   0
   6  12   0    7.92    3.65   0
   6  12   0    3.55    3.60   0
  -6 -12   0    4.05    3.55   0
  -6 -12   0    6.67    3.65   0
  -7 -12   0   28.42    2.72   0
   7  12   0   24.19    3.75   0
  -7 -12   0   23.63    3.84   0
   7  12   0   27.29    2.69   0
  -8 -12   0   78.00    4.66   0
   8  12   0   87.08    3.99   0
   8  12   0   66.96    4.39   0
  -8 -12   0   93.99    4.19   0
   9  12   0    4.11    2.72   0
   9  12   0    5.38    3.84   0
  -9 -12   0    5.93    3.94   0
  -9 -12   0    2.73    3.63   0
   8 -13   0   12.07    3.86   0
  -8  13   0    7.87    3.58   0
   7 -13   0   32.88    3.49   0
  -7  13   0   33.22    3.85   0
   6 -13   0    9.77    3.27   0
   6 -13   0   10.43    3.80   0
  -6  13   0   13.28    2.56   0
   5 -13   0  259.16    4.89   0
  -5  13   0  289.78    5.13   0
   5 -13   0  309.08    5.88   0
  -4  13   0   44.11    2.70   0
   4 -13   0   48.05    3.56   0
   4 -13   0   61.67    3.96   0
  -3  13   0  132.59    3.49   0
   3 -13   0  137.91    4.19   0
   3 -13   0  167.98    4.66   0
   2 -13   0    2.25    3.58   0
   2 -13   0    0.41    2.50   0
  -2  13   0    2.40    2.44   0
  -1  13   0   21.33    3.47   0
   1 -13   0   26.41    2.75   0
   1 -13   0   23.87    3.52   0
   0 -13   0   29.83    2.61   0
   0 -13   0   44.57    3.98   0
   0  13   0   32.20    3.48   0
  -1 -13   0  224.17    4.22   0
   1  13   0  186.60    4.24   0
  -1 -13   0  200.31    4.31   0
   2  13   0  973.81    7.04   0
  -2 -13   0 1016.08    7.21   0
  -2 -13   0 1170.27    8.11   0
  -3 -13   0   98.26    4.04   0
  -3 -13   0  105.48    4.08   0
   3  13   0   88.52    3.05   0
  -4 -13   0   10.04    3.28   0
  -4 -13   0    6.45    3.46   0
   4  13   0    2.38    2.57   0
   5  13   0   36.53    3.82   0
  -5 -13   0   41.66    4.01   0
  -5 -13   0   40.54    3.84   0
  -6 -13   0  107.12    4.20   0
  -6 -13   0  102.09    4.36   0
   6  13   0  112.39    4.25   0
   6  13   0   79.34    4.18   0
   7  13   0    2.95    3.71   0
  -7 -13   0    4.06    2.65   0
   7  13   0    2.77    3.68   0
  -7 -13   0    0.81    3.70   0
   8  13   0    4.13    3.71   0
  -8 -13   0    2.58    3.89   0
   8  13   0    3.25    4.66   0
  -8 -13   0    1.17    3.66   0
  -7  14   0   18.32    3.85   0
   7 -14   0   12.94    3.74   0
   7 -14   0   13.83    4.07   0
  -6  14   0   11.65    3.78   0
   6 -14   0    7.24    2.47   0
   6 -14   0   13.33    3.96   0
   5 -14   0   78.77    3.37   0
   5 -14   0  101.12    4.61   0
  -5  14   0   99.26    4.34   0
  -4  14   0    1.84    2.64   0
   4 -14   0    3.09    3.80   0
   4 -14   0    9.15    3.44   0
  -3  14   0    6.85    3.31   0
   3 -14   0    5.43    3.68   0
   3 -14   0    9.16    2.40   0
   2 -14   0   27.57    3.77   0
  -2  14   0   26.87    3.57   0
   2 -14   0   20.35    2.63   0
  -1  14   0  200.29    3.82   0
   1 -14   0  274.22    5.38   0
   1 -14   0  207.70    4.51   0
   0 -14   0   34.59    3.72   0
   0  14   0   39.18    2.78   0
   0 -14   0   54.07    3.99   0
  -1 -14   0  189.18    4.53   0
   1  14   0  168.89    3.80   0
  -1 -14   0  212.54    5.04   0
  -2 -14   0   84.71    3.15   0
  -2 -14   0   89.17    4.13   0
   2  14   0   76.61    3.89   0
   3  14   0   11.66    2.53   0
  -3 -14   0   16.50    3.71   0
  -3 -14   0    9.70    3.56   0
   4  14   0    2.01    2.56   0
  -4 -14   0    7.17    3.58   0
  -4 -14   0    4.50    3.55   0
  -5 -14   0   91.73    4.41   0
   5  14   0   92.62    4.32   0
  -5 -14   0   93.76    4.48   0
   6  14   0   41.21    4.20   0
  -6 -14   0   43.67    4.17   0
  -6 -14   0   52.22    4.24   0
   7  14   0   15.39    4.07   0
  -7 -14   0   16.11    3.90   0
  -7 -14   0   18.74    4.09   0
   7  14   0   27.18    4.00   0
  -6  15   0    3.66    3.74   0
   6 -15   0    1.78    2.74   0
   6 -15   0    1.35    3.92   0
   5 -15   0    6.39    3.91   0
   5 -15   0    7.95    2.45   0
  -5  15   0   10.35    3.80   0
   4 -15   0   46.00    4.28   0
  -4  15   0   34.96    3.72   0
   4 -15   0   27.55    3.76   0
  -3  15   0  149.89    4.48   0
   3 -15   0  120.95    3.62   0
   3 -15   0  160.07    5.31   0
  -2  15   0   47.11    3.03   0
   2 -15   0   54.83    4.20   0
   2 -15   0   43.71    3.88   0
  -1  15   0   15.82    3.59   0
   1 -15   0   15.57    3.78   0
   1 -15   0   14.57    2.57   0
   0 -15   0    6.48    3.65   0
   0  15   0    6.72    3.50   0
   0 -15   0    7.14    3.67   0
  -1 -15   0   31.06    4.04   0
  -1 -15   0   18.96    3.65   0
   1  15   0   22.06    3.74   0
   2  15   0    0.77    3.59   0
  -2 -15   0    4.47    3.51   0
  -2 -15   0    4.98    3.58   0
  -3 -15   0   16.37    2.65   0
  -3 -15   0   20.37    3.02   0
   3  15   0   14.93    2.58   0
   4  15   0   -0.24    2.47   0
  -4 -15   0    2.48    3.54   0
  -4 -15   0    4.82    3.62   0
  -5 -15   0   38.31    3.18   0
   5  15   0   44.28    4.01   0
  -5 -15   0   29.66    3.98   0
   3 -16   0   30.17    4.00   0
  -3  16   0   24.63    2.99   0
   3 -16   0   38.88    4.32   0
   2 -16   0    0.86    3.73   0
   2 -16   0    2.27    3.85   0
  -2  16   0    0.54    3.70   0
   1 -16   0    2.45    3.76   0
   1 -16   0    7.48    3.56   0
  -1  16   0    2.01    3.49   0
   0  16   0    1.21    3.45   0
   0 -16   0    1.22    3.67   0
   0 -16   0    2.76    3.54   0
  -1 -16   0   11.07    3.93   0
  -1 -16   0   10.06    2.83   0
   1  16   0   10.30    3.95   0
  -2 -16   0    5.89    2.59   0
  -2 -16   0    2.22    3.77   0
   2  16   0    1.13    2.63   0
  -3 -16   1    0.42    3.78   0
   3  16  -1   -0.65    3.71   0
  -3 -16   1   -0.26    2.61   0
  -2 -16   1    4.34    3.89   0
   2  16  -1    0.56    3.56   0
  -2 -16   1    6.81    3.83   0
  -1 -16   1   32.65    4.08   0
   1  16  -1   21.49    3.57   0
  -1 -16   1   27.62    3.68   0
   0 -16   1   31.07    4.12   0
   0  16  -1   28.21    2.92   0
   0 -16   1   30.98    2.89   0
   1 -16   1   73.26    4.71   0
   1 -16   1   61.04    4.21   0
  -1  16  -1   58.49    4.22   0
   2 -16   1    4.88    3.74   0
   2 -16   1    1.14    3.86   0
  -2  16  -1    0.78    3.61   0
  -5 -15   1    4.44    3.73   0
  -5 -15   1    1.59    2.70   0
   5  15  -1    1.80    3.68   0
  -4 -15   1    3.20    3.50   0
  -4 -15   1    5.83    3.84   0
   4  15  -1    2.20    2.55   0
   3  15  -1   15.36    2.45   0
  -3 -15   1   18.85    3.82   0
  -3 -15   1   14.76    3.97   0
  -2 -15   1   67.68    3.93   0
   2  15  -1   55.73    3.81   0
  -2 -15   1   49.52    4.04   0
  -1 -15   1   28.28    4.08   0
  -1 -15   1   31.10    3.67   0
   1  15  -1   26.13    3.75   0
   0 -15   1   29.38    4.09   0
   0 -15   1   30.82    3.74   0
   0  15  -1   22.72    3.69   0
   1 -15   1   21.95    3.70   0
  -1  15  -1   24.57    3.76   0
   1 -15   1   29.26    4.06   0
   2 -15   1   23.63    3.89   0
  -2  15  -1   20.07    2.68   0
   2 -15   1   15.89    2.68   0
  -3  15  -1    6.61    3.74   0
   3 -15   1   14.55    3.64   0
   3 -15   1   11.14    4.00   0
   4 -15   1  113.90    5.16   0
   4 -15   1   93.77    4.39   0
  -4  15  -1   97.67    4.56   0
   5 -15   1   68.21    4.16   0
  -5  15  -1   54.09    4.24   0
   5 -15   1   91.19    4.51   0
   7  14  -1   -0.03    3.78   0
   7  14  -1    0.66    3.78   0
  -7 -14   1    4.58    3.74   0
  -7 -14   1    3.10    3.84   0
   6  14  -1   19.32    3.81   0
  -6 -14   1   13.04    3.75   0
  -6 -14   1   14.58    3.79   0
   6  14  -1   16.92    3.88   0
  -5 -14   1   73.22    4.16   0
  -5 -14   1   84.25    4.46   0
   5  14  -1   58.00    3.99   0
  -4 -14   1   13.18    3.70   0
   4  14  -1   12.47    3.55   0
  -4 -14   1   12.78    3.69   0
  -3 -14   1   97.89    4.11   0
   3  14  -1   84.40    3.18   0
  -3 -14   1   90.76    3.52   0
  -2 -14   1  120.19    4.39   0
   2  14  -1   96.67    4.03   0
  -2 -14   1  101.06    3.34   0
  -1 -14   1    6.53    2.56   0
   1  14  -1    6.27    3.39   0
  -1 -14   1    6.17    3.73   0
   0 -14   1   27.21    3.83   0
   0 -14   1   15.04    3.57   0
   0  14  -1   15.47    3.55   0
  -1  14  -1    7.12    3.39   0
   1 -14   1    5.01    3.44   0
   1 -14   1    6.02    3.70   0
   2 -14   1  138.22    4.14   0
  -2  14  -1  118.69    4.14   0
   2 -14   1  156.69    4.86   0
   3 -14   1    9.03    3.78   0
   3 -14   1    1.40    3.44   0
  -3  14  -1    1.87    2.50   0
   4 -14   1  225.86    5.18   0
  -4  14  -1  150.89    4.57   0
   4 -14   1  157.10    4.52   0
   5 -14   1   62.32    3.10   0
   5 -14   1   87.10    4.48   0
  -5  14  -1   64.81    4.09   0
   6 -14   1   19.36    2.92   0
  -6  14  -1   17.45    3.91   0
   6 -14   1   20.59    4.10   0
   7 -14   1    4.58    3.73   0
   7 -14   1   -1.05    3.99   0
  -7  14  -1   -0.24    2.64   0
  -8 -13   1   10.50    3.81   0
  -8 -13   1   18.00    3.75   0
   8  13  -1   13.95    3.88   0
   8  13  -1   15.64    2.79   0
  -7 -13   1    3.02    3.84   0
   7  13  -1    3.43    2.45   0
   7  13  -1    0.03    3.55   0
  -7 -13   1    3.78    2.41   0
   6  13  -1  116.81    3.63   0
  -6 -13   1  117.93    3.77   0
   6  13  -1  147.31    4.54   0
  -6 -13   1  161.62    4.39   0
  -5 -13   1  172.48    4.48   0
   5  13  -1  154.89    4.56   0
   5  13  -1  154.16    4.30   0
  -5 -13   1  156.25    4.58   0
  -4 -13   1  205.29    4.73   0
  -4 -13   1  211.86    4.20   0
   4  13  -1  187.87    4.44   0
  -3 -13   1   71.37    3.98   0
  -3 -13   1   80.35    3.84   0
   3  13  -1   58.35    3.63   0
   2  13  -1    0.51    3.50   0
  -2 -13   1   -0.95    2.46   0
  -2 -13   1    2.88    2.46   0
  -1 -13   1   50.87    3.92   0
   1  13  -1   34.42    3.64   0
  -1 -13   1   42.52    3.72   0
   0  13  -1   65.84    3.77   0
   0 -13   1   69.89    3.90   0
   0 -13   1   82.76    4.21   0
  -1  13  -1  202.37    3.75   0
   1 -13   1  202.67    4.52   0
   1 -13   1  268.62    5.06   0
  -2  13  -1  289.53    4.92   0
   2 -13   1  346.77    5.98   0
   2 -13   1  291.25    4.22   0
   3 -13   1   69.64    2.99   0
   3 -13   1   88.44    4.36   0
  -3  13  -1   71.80    3.79   0
  -4  13  -1   61.38    3.02   0
   4 -13   1   68.97    3.92   0
   4 -13   1   82.27    4.45   0
  -5  13  -1    4.94    3.54   0
   5 -13   1    7.44    3.64   0
   5 -13   1   10.03    3.67   0
   6 -13   1    1.59    3.62   0
  -6  13  -1    6.94    3.49   0
   6 -13   1    2.27    3.73   0
   7 -13   1   12.61    3.72   0
  -7  13  -1   13.50    3.65   0
   8 -13   1   36.02    4.03   0
  -8  13  -1   42.55    4.12   0
   9  12  -1   95.03    4.49   0
  -9 -12   1  109.27    4.90   0
  -9 -12   1   93.00    3.61   0
   9  12  -1   88.48    4.65   0
   8  12  -1   29.52    3.80   0
   8  12  -1   20.94    3.84   0
  -8 -12   1   25.66    3.85   0
  -8 -12   1   29.72    3.80   0
   7  12  -1   70.99    3.94   0
  -7 -12   1   67.31    4.20   0
   7  12  -1   58.08    4.14   0
  -7 -12   1   63.60    3.08   0
  -6 -12   1    8.21    2.57   0
   6  12  -1   13.89    3.48   0
   6  12  -1   15.52    3.57   0
  -6 -12   1   12.33    3.72   0
   5  12  -1   -0.10    3.37   0
   5  12  -1    3.45    3.28   0
  -5 -12   1    2.91    3.43   0
  -5 -12   1    9.72    3.49   0
   4  12  -1   -0.54    3.30   0
   4  12  -1    3.42    2.24   0
  -4 -12   1    0.84    3.29   0
  -4 -12   1   -0.22    2.40   0
   3  12  -1  105.02    3.83   0
  -3 -12   1  117.68    4.00   0
  -3 -12   1  122.73    4.08   0
  -2 -12   1  345.74    4.44   0
  -2 -12   1  396.61    5.43   0
   2  12  -1  326.31    4.26   0
   1  12  -1  373.35    4.42   0
  -1 -12   1  417.95    5.13   0
  -1 -12   1  479.25    5.98   0
   0 -12   1    3.99    3.36   0
   0  12  -1    3.39    3.19   0
   0 -12   1    2.33    3.34   0
  -1  12  -1    1.90    2.22   0
   1 -12   1    6.20    3.15   0
   1 -12   1    2.36    3.30   0
   2 -12   1  193.03    4.32   0
  -2  12  -1  182.08    3.55   0
   2 -12   1  215.47    5.08   0
   3 -12   1    3.25    3.40   0
   3 -12   1    1.22    3.33   0
  -3  12  -1    6.36    3.34   0
   4 -12   1   76.03    4.12   0
  -4  12  -1   56.23    3.77   0
   4 -12   1   55.73    2.89   0
   5 -12   1   81.46    4.42   0
   5 -12   1   72.29    3.91   0
  -5  12  -1   65.96    3.87   0
  -6  12  -1  677.55    6.81   0
   6 -12   1  632.23    6.61   0
  -7  12  -1   23.75    3.85   0
   7 -12   1   25.79    3.82   0
  -8  12  -1   38.28    3.90   0
   8 -12   1   49.97    4.37   0
   8 -12   1   29.53    3.81   0
   9 -12   1   31.17    4.37   0
  -9  12  -1   13.82    4.05   0
   9 -12   1   23.67    3.84   0
  10  11  -1  104.49    5.91   0
 -10 -11   1  138.07    4.68   0
  10  11  -1  123.15    4.79   0
   9  11  -1   86.75    4.11   0
  -9 -11   1   76.93    5.31   0
   9  11  -1   70.57    4.19   0
  -9 -11   1   79.98    4.19   0
  -8 -11   1   -3.03    3.58   0
  -8 -11   1    1.12    2.26   0
   8  11  -1    2.18    2.54   0
   8  11  -1    1.28    3.50   0
   7  11  -1   32.07    3.69   0
  -7 -11   1   39.06    3.66   0
   7  11  -1   43.78    2.81   0
  -7 -11   1   35.43    3.74   0
   6  11  -1  217.35    4.14   0
  -6 -11   1  251.86    5.13   0
   6  11  -1  297.70    4.96   0
  -6 -11   1  281.26    4.73   0
  -5 -11   1    6.38    3.31   0
  -5 -11   1    3.30    3.34   0
   5  11  -1    8.93    3.31   0
   5  11  -1    8.17    3.27   0
  -4 -11   1    6.12    3.39   0
  -4 -11   1    3.58    3.32   0
   4  11  -1    2.15    3.39   0
   4  11  -1    2.98    2.43   0
  -3 -11   1   85.92    3.97   0
   3  11  -1   70.16    2.94   0
  -3 -11   1   75.13    3.02   0
  -2 -11   1  512.39    5.04   0
   2  11  -1  477.31    5.38   0
  -2 -11   1  572.24    5.80   0
   1  11  -1    3.86    2.41   0
  -1 -11   1    8.91    3.27   0
  -1 -11   1    5.60    3.34   0
   0 -11   1    2.98    2.35   0
   0 -11   1    2.64    3.33   0
   0  11  -1    2.32    3.29   0
  -1  11  -1  183.63    4.31   0
   1 -11   1  228.03    4.91   0
   1 -11   1  184.75    4.29   0
   2 -11   1   54.87    2.68   0
  -2  11  -1   49.57    3.58   0
   2 -11   1   62.42    3.97   0
   3 -11   1    3.74    3.40   0
   3 -11   1    3.83    2.23   0
  -3  11  -1    5.27    3.13   0
  -4  11  -1  557.33    5.68   0
   4 -11   1  662.71    7.50   0
   4 -11   1  528.92    5.61   0
  -5  11  -1   91.88    3.86   0
   5 -11   1   84.89    3.77   0
   6 -11   1   62.68    3.62   0
  -6  11  -1   63.42    3.69   0
   7 -11   1    8.46    3.42   0
  -7  11  -1    4.08    3.42   0
   8 -11   1   21.25    3.89   0
  -8  11  -1   16.98    2.81   0
   8 -11   1   23.74    3.82   0
  -9  11  -1   52.71    3.40   0
   9 -11   1   51.57    3.97   0
   9 -11   1   63.18    4.55   0
 -10  11  -1   10.59    3.89   0
  10 -11   1   11.42    4.09   0
  10 -11   1    8.54    3.71   0
 -11 -10   1   44.03    4.08   0
  11  10  -1   50.75    3.07   0
  11  10  -1   52.13    4.39   0
 -10 -10   1  107.49    4.20   0
  10  10  -1  125.45    4.28   0
  10  10  -1  107.67    4.77   0
  -9 -10   1    3.91    4.34   0
   9  10  -1    0.63    3.38   0
   9  10  -1    3.97    3.73   0
  -9 -10   1   -1.87    2.44   0
  -8 -10   1   11.59    3.63   0
   8  10  -1   16.64    3.53   0
   8  10  -1   12.66    3.66   0
  -8 -10   1   12.59    3.50   0
  -7 -10   1    5.51    2.31   0
  -7 -10   1    5.69    3.49   0
   7  10  -1    5.70    3.23   0
   7  10  -1    7.82    3.36   0
  -6 -10   1  324.54    5.45   0
   6  10  -1  286.14    5.09   0
   6  10  -1  386.72    5.21   0
  -6 -10   1  350.04    4.67   0
   5  10  -1  135.79    4.14   0
   5  10  -1  188.79    4.45   0
  -5 -10   1  165.18    4.39   0
  -5 -10   1  175.30    4.41   0
   4  10  -1   59.10    3.66   0
  -4 -10   1   52.80    3.72   0
  -4 -10   1   54.11    3.63   0
   4  10  -1   45.43    2.74   0
  -3 -10   1    2.93    3.22   0
   3  10  -1   -0.26    3.18   0
  -3 -10   1    5.47    3.29   0
   3  10  -1    2.06    2.33   0
   2  10  -1  261.04    4.56   0
  -2 -10   1  312.66    5.17   0
  -2 -10   1  275.97    4.64   0
   1  10  -1  141.95    4.06   0
  -1 -10   1  169.87    4.60   0
  -1 -10   1  136.31    4.08   0
   0 -10   1   11.39    3.21   0
   0  10  -1    8.00    3.28   0
   0 -10   1    8.05    2.51   0
   1 -10   1   83.72    4.00   0
   1 -10   1   59.90    2.74   0
  -1  10  -1   60.21    3.55   0
   2 -10   1 1072.88    8.48   0
  -2  10  -1  803.80    6.66   0
   2 -10   1  833.58    6.65   0
   3 -10   1  215.47    4.93   0
   3 -10   1  181.49    4.41   0
  -3  10  -1  177.92    4.38   0
  -4  10  -1  736.29    6.46   0
   4 -10   1  729.97    6.37   0
  -5  10  -1   10.41    3.44   0
   5 -10   1    1.57    3.37   0
  -6  10  -1  123.08    4.14   0
   6 -10   1  115.45    4.11   0
   7 -10   1    3.74    3.40   0
  -7  10  -1    7.01    2.53   0
   8 -10   1  138.22    4.50   0
  -8  10  -1  145.74    4.01   0
   8 -10   1  180.61    5.30   0
  -9  10  -1  179.10    5.09   0
   9 -10   1  196.06    5.51   0
   9 -10   1  177.08    4.72   0
  10 -10   1  102.60    4.87   0
 -10  10  -1   83.48    4.69   0
  10 -10   1   85.82    4.60   0
 -11  10  -1   10.79    4.10   0
  11 -10   1   14.22    4.27   0
  11 -10   1   12.05    4.24   0
  12   9  -1   36.22    4.06   0
  12   9  -1   27.87    5.46   0
 -12  -9   1   27.75    3.11   0
 -11  -9   1    8.55    3.56   0
  11   9  -1   12.54    3.61   0
  11   9  -1   10.05    4.73   0
  10   9  -1    6.79    4.31   0
 -10  -9   1    8.61    3.49   0
  10   9  -1    9.04    2.52   0
  -9  -9   1  108.99    4.17   0
   9   9  -1  118.20    3.98   0
   9   9  -1   93.57    5.25   0
  -9  -9   1  109.37    5.05   0
   8   9  -1   32.67    3.72   0
  -8  -9   1   33.67    3.96   0
   8   9  -1   41.83    3.38   0
  -8  -9   1   43.74    3.43   0
   7   9  -1   44.63    3.46   0
  -7  -9   1   43.55    3.54   0
   7   9  -1   33.94    3.76   0
  -7  -9   1   40.13    4.01   0
   6   9  -1 2353.89   11.68   0
  -6  -9   1 2851.95   11.76   0
   6   9  -1 3148.65   11.93   0
  -6  -9   1 2737.76   13.21   0
   5   9  -1  798.24    6.73   0
   5   9  -1  567.58    6.32   0
  -5  -9   1  675.61    7.05   0
  -5  -9   1  764.68    6.63   0
  -4  -9   1   54.30    3.72   0
   4   9  -1   64.46    3.71   0
  -4  -9   1   70.20    3.64   0
   4   9  -1   49.27    3.73   0
  -3  -9   1  347.15    5.20   0
   3   9  -1  305.77    4.95   0
   3   9  -1  400.08    5.58   0
  -3  -9   1  405.25    5.54   0
  -2  -9   1  241.24    4.91   0
  -2  -9   1  207.04    4.47   0
   2   9  -1  236.00    4.87   0
   2   9  -1  177.67    4.26   0
  -1  -9   1  175.53    4.44   0
   1   9  -1  130.05    3.95   0
  -1  -9   1  133.18    3.96   0
   0  -9   1  201.78    4.87   0
   0  -9   1  170.91    3.43   0
   0   9  -1  169.21    4.14   0
  -1   9  -1 3311.36   12.19   0
   1  -9   1 3323.76   12.41   0
   1  -9   1 4403.08   16.28   0
   2  -9   1  663.00    6.23   0
   2  -9   1  820.39    8.05   0
  -2   9  -1  650.33    6.13   0
  -3   9  -1   15.41    3.07   0
   3  -9   1   11.20    2.26   0
  -4   9  -1    5.08    3.10   0
   4  -9   1    2.40    3.12   0
  -5   9  -1  302.59    4.49   0
   5  -9   1  291.71    5.08   0
   6  -9   1    2.61    3.52   0
  -6   9  -1    6.38    3.43   0
  -7   9  -1  203.77    3.95   0
   7  -9   1  165.96    3.63   0
   8  -9   1  634.19    7.38   0
  -8   9  -1  575.45    6.84   0
   8  -9   1  481.55    5.51   0
  -9   9  -1  194.75    4.97   0
   9  -9   1  246.58    5.57   0
   9  -9   1  187.98    4.62   0
  10  -9   1   12.86    3.88   0
  10  -9   1   12.46    3.71   0
 -10   9  -1   17.02    3.81   0
  11  -9   1   -0.13    3.78   0
  11  -9   1    2.75    4.67   0
 -11   9  -1    2.70    3.85   0
  12   8  -1   34.03    6.02   0
  12   8  -1   27.48    5.99   0
  12   8  -1   39.77    3.88   0
 -12  -8   1   27.74    3.91   0
 -11  -8   1    8.34    2.77   0
  11   8  -1   11.79    4.69   0
  11   8  -1   12.03    3.76   0
  10   8  -1   73.62    3.80   0
  10   8  -1   56.10    4.78   0
 -10  -8   1   57.26    3.08   0
   9   8  -1  275.21    6.23   0
   9   8  -1  342.57    4.43   0
  -9  -8   1  338.87    5.12   0
  -8  -8   1   79.11    4.00   0
   8   8  -1   68.25    3.88   0
  -8  -8   1   82.20    2.99   0
   8   8  -1   88.29    2.95   0
   7   8  -1   13.36    3.68   0
   7   8  -1   20.05    3.44   0
  -7  -8   1   16.46    3.79   0
  -7  -8   1   16.05    2.67   0
   6   8  -1  384.27    5.85   0
   6   8  -1  540.54    5.76   0
  -6  -8   1  471.60    6.41   0
  -6  -8   1  484.89    5.28   0
   5   8  -1    9.25    3.53   0
  -5  -8   1    9.94    3.52   0
  -5  -8   1    6.45    3.35   0
   5   8  -1    7.08    3.20   0
  -4  -8   1  150.95    4.55   0
  -4  -8   1  176.10    4.46   0
   4   8  -1  124.97    3.49   0
   4   8  -1  178.61    3.71   0
   3   8  -1   26.81    2.67   0
  -3  -8   1   28.13    2.65   0
   3   8  -1   15.81    3.48   0
  -3  -8   1   22.43    3.47   0
   2   8  -1 2386.02   11.69   0
  -2  -8   1 2288.80   11.73   0
   2   8  -1 1742.69    9.23   0
  -2  -8   1 1899.21   10.09   0
  -1  -8   1  449.49    6.03   0
  -1  -8   1  354.22    4.66   0
   1   8  -1  335.02    5.09   0
   0   8  -1 1241.95    7.90   0
   0  -8   1 1276.05    7.90   0
   0  -8   1 1649.95   10.87   0
   1  -8   1   17.96    3.54   0
   1  -8   1   13.35    3.48   0
  -1   8  -1   16.64    3.38   0
  -2   8  -1   -0.67    3.20   0
   2  -8   1    4.07    3.25   0
   2  -8   1    0.64    2.35   0
   3  -8   1   23.70    3.37   0
  -3   8  -1   24.93    2.56   0
  -4   8  -1  595.48    6.20   0
   4  -8   1  565.46    5.56   0
   5  -8   1  128.65    4.20   0
  -5   8  -1  128.58    4.28   0
   6  -8   1  795.98    6.63   0
  -6   8  -1  878.19    7.74   0
  -7   8  -1    2.14    3.33   0
   7  -8   1    7.94    3.24   0
   7  -8   1    4.94    3.59   0
   8  -8   1  173.85    4.57   0
   8  -8   1  236.43    5.24   0
  -8   8  -1  204.79    5.05   0
   9  -8   1  102.08    4.23   0
  -9   8  -1  119.24    4.65   0
   9  -8   1  129.04    4.76   0
 -10   8  -1    4.68    3.83   0
  10  -8   1   10.71    3.74   0
  10  -8   1    8.22    3.62   0
  11  -8   1    0.44    4.51   0
 -11   8  -1   -0.17    3.59   0
  11  -8   1   -0.17    4.04   0
 -12   8  -1   20.54    4.16   0
  12  -8   1   21.41    3.96   0
  12  -8   1   34.49    4.42   0
  13   7  -1   15.93    2.78   0
 -13  -7   1   15.92    3.88   0
  12   7  -1  140.92    8.10   0
 -12  -7   1  135.94    4.71   0
  12   7  -1  164.28    4.61   0
  12   7  -1  176.14    8.08   0
  11   7  -1   92.46    5.78   0
 -11  -7   1  100.89    4.19   0
  11   7  -1  113.08    3.37   0
 -10  -7   1  278.19    4.90   0
  10   7  -1  212.67    6.34   0
  10   7  -1  276.35    4.21   0
   9   7  -1   95.31    4.30   0
   9   7  -1  114.63    3.89   0
  -9  -7   1  110.11    4.05   0
  -8  -7   1   72.78    4.23   0
   8   7  -1   62.60    3.96   0
   8   7  -1   78.45    3.01   0
  -8  -7   1   82.56    3.69   0
  -7  -7   1  178.30    4.34   0
   7   7  -1  184.69    3.66   0
   7   7  -1  140.67    4.48   0
  -7  -7   1  181.10    5.07   0
  -6  -7   1   78.91    3.90   0
   6   7  -1   70.00    3.88   0
  -6  -7   1   93.76    3.96   0
   6   7  -1   91.31    3.08   0
   5   7  -1  277.91    4.68   0
  -5  -7   1  348.51    5.55   0
   5   7  -1  385.72    5.26   0
  -5  -7   1  357.46    4.61   0
  -4  -7   1 2037.85   11.18   0
   4   7  -1 2305.47   11.12   0
   4   7  -1 1757.09   10.31   0
  -4  -7   1 2158.21   10.77   0
  -3  -7   1  155.75    4.47   0
  -3  -7   1  176.41    3.85   0
   3   7  -1  181.35    4.45   0
   3   7  -1  134.63    4.20   0
   2   7  -1 1573.08    9.16   0
  -2  -7   1 2076.29   11.41   0
  -2  -7   1 1739.87   10.11   0
   2   7  -1 2118.11   11.46   0
  -1  -7   1  136.95    4.31   0
  -1  -7   1  167.36    4.50   0
   1   7  -1  128.64    3.55   0
   0  -7   1    4.09    3.32   0
   0   7  -1    3.03    3.33   0
   0  -7   1    6.03    3.30   0
  -1   7  -1    0.32    3.22   0
   1  -7   1   -1.11    3.36   0
   1  -7   1    3.77    3.45   0
   2  -7   1  184.68    4.52   0
  -2   7  -1  195.60    3.86   0
  -3   7  -1   10.04    2.27   0
   3  -7   1   11.54    3.33   0
   4  -7   1  207.75    4.67   0
  -4   7  -1  227.42    4.12   0
  -5   7  -1  203.82    4.75   0
   5  -7   1  177.97    4.48   0
   6  -7   1  345.33    5.51   0
  -6   7  -1  409.26    5.80   0
   7  -7   1   14.51    3.58   0
   7  -7   1    8.84    3.48   0
  -7   7  -1   10.68    3.39   0
   8  -7   1  156.09    4.63   0
  -8   7  -1  200.24    5.07   0
   8  -7   1  214.70    5.16   0
   9  -7   1    5.93    3.40   0
   9  -7   1    4.89    3.54   0
  -9   7  -1    6.91    3.44   0
 -10   7  -1    6.23    3.72   0
  10  -7   1    5.41    3.50   0
  10  -7   1   10.55    3.54   0
  11  -7   1   45.32    4.20   0
 -11   7  -1   35.66    4.07   0
  11  -7   1   30.79    4.02   0
 -12   7  -1  100.78    5.21   0
  12  -7   1   91.20    5.01   0
  12  -7   1  128.65    4.86   0
  13   6  -1   96.32    4.20   0
 -13  -6   1   75.39    4.14   0
  12   6  -1   36.65    6.48   0
  12   6  -1   27.42    6.22   0
 -12  -6   1   21.62    3.87   0
  12   6  -1   34.56    2.92   0
  11   6  -1   71.09    5.60   0
  11   6  -1   94.87    6.44   0
  11   6  -1  100.96    3.97   0
 -11  -6   1   89.32    4.10   0
  10   6  -1   45.00    3.62   0
  10   6  -1   35.05    4.53   0
 -10  -6   1   41.92    3.67   0
   9   6  -1  131.52    4.04   0
   9   6  -1  104.66    5.08   0
  -9  -6   1  122.66    4.07   0
   8   6  -1  103.00    3.96   0
  -8  -6   1   90.01    3.86   0
   8   6  -1   77.94    4.26   0
  -7  -6   1    7.25    3.30   0
   7   6  -1    9.54    3.43   0
   7   6  -1    6.33    3.64   0
  -7  -6   1   10.06    2.41   0
  -6  -6   1 1145.29    9.83   0
   6   6  -1  988.66    8.75   0
  -6  -6   1 1192.20    7.60   0
   6   6  -1 1277.89    8.09   0
   5   6  -1  191.81    4.33   0
  -5  -6   1  186.66    4.38   0
   5   6  -1  149.68    4.61   0
  -5  -6   1  185.50    4.93   0
  -4  -6   1 1511.84   10.29   0
   4   6  -1 1682.34   10.05   0
   4   6  -1 1311.84    9.53   0
  -4  -6   1 1644.70    9.69   0
   3   6  -1   51.43    3.39   0
  -3  -6   1   46.81    3.67   0
   3   6  -1   49.74    3.53   0
  -3  -6   1   50.23    3.59   0
   2   6  -1   50.50    3.82   0
   2   6  -1   65.48    3.78   0
  -2  -6   1   52.55    3.74   0
  -2  -6   1   65.83    3.72   0
   1   6  -1  756.11    7.99   0
  -1  -6   1  768.28    7.99   0
   1   6  -1  592.10    6.20   0
  -1  -6   1  631.25    6.85   0
   0  -6   1 4538.48   19.37   0
   0  -6   1 3498.52   14.42   0
   0   6  -1 3347.13   13.70   0
   1  -6   1 1915.42   13.41   0
   1  -6   1 1471.15    9.60   0
  -1   6  -1 1446.45    9.43   0
  -2   6  -1 1574.71    9.74   0
   2  -6   1 1567.44    9.70   0
  -3   6  -1  236.64    4.17   0
   3  -6   1  218.61    4.04   0
   4  -6   1   38.71    3.51   0
  -4   6  -1   39.16    3.62   0
  -5   6  -1  211.53    4.16   0
   5  -6   1  192.57    4.63   0
  -6   6  -1  324.75    5.50   0
   6  -6   1  257.49    5.06   0
   6  -6   1  362.48    5.73   0
   7  -6   1  618.52    6.93   0
  -7   6  -1  537.93    6.74   0
   7  -6   1  428.59    6.09   0
   8  -6   1   64.29    4.03   0
  -8   6  -1   76.87    4.97   0
   8  -6   1   81.89    4.14   0
  -9   6  -1   10.46    3.51   0
   9  -6   1    6.73    3.49   0
   9  -6   1    7.87    3.52   0
  10  -6   1  157.68    4.69   0
  10  -6   1  123.95    4.93   0
 -10   6  -1  132.17    5.08   0
  11  -6   1   58.66    5.05   0
  11  -6   1   64.57    4.15   0
 -11   6  -1   49.31    4.42   0
  12  -6   1   11.02    3.77   0
 -12   6  -1    8.11    3.86   0
  12  -6   1    7.44    4.67   0
  13  -6   1   27.55    5.30   0
 -13   6  -1   21.26    5.31   0
  13  -6   1   37.86    4.37   0
  13   5  -1  136.17    4.59   0
 -13  -5   1  108.47    4.64   0
  12   5  -1   38.53    8.23   0
  12   5  -1   49.38    3.68   0
 -12  -5   1   34.85    2.74   0
  12   5  -1   47.78    8.71   0
  11   5  -1   37.14    5.48   0
  11   5  -1   46.49    5.66   0
  11   5  -1   50.67    2.81   0
 -11  -5   1   42.29    2.83   0
 -10  -5   1   51.35    2.91   0
  10   5  -1   63.19    3.53   0
  10   5  -1   63.63    5.26   0
  10   5  -1   46.83    5.62   0
   9   5  -1  328.92    7.03   0
  -9  -5   1  389.75    4.78   0
   9   5  -1  411.31    5.19   0
  -8  -5   1  677.21    6.37   0
   8   5  -1  542.62    8.32   0
   8   5  -1  685.84    6.26   0
   7   5  -1  254.42    6.45   0
  -7  -5   1  308.64    4.78   0
   7   5  -1  310.55    4.19   0
   6   5  -1  601.69    5.65   0
  -6  -5   1  558.46    7.69   0
  -6  -5   1  578.43    6.19   0
   6   5  -1  476.73    7.02   0
  -5  -5   1    8.23    3.43   0
   5   5  -1    9.55    3.43   0
   5   5  -1    9.23    3.38   0
  -5  -5   1    7.93    3.42   0
   4   5  -1  277.16    5.77   0
  -4  -5   1  317.99    6.07   0
  -4  -5   1  342.80    4.97   0
   4   5  -1  354.68    5.51   0
   3   5  -1  354.65    5.98   0
  -3  -5   1  302.48    5.20   0
  -3  -5   1  348.64    5.92   0
   3   5  -1  276.58    5.45   0
   2   5  -1 1046.52    9.26   0
  -2  -5   1 1068.40    9.21   0
  -2  -5   1  897.54    8.51   0
   2   5  -1  824.20    7.79   0
  -1  -5   1 1110.85    9.19   0
   1   5  -1 1044.10    8.59   0
   1   5  -1 1368.64   11.36   0
  -1  -5   1 1369.29   11.16   0
   0  -5   1  705.66    8.98   0
   0   5  -1  528.21    6.25   0
   0  -5   1  556.77    6.92   0
   1  -5   1  859.88    9.99   0
   1  -5   1  632.69    7.14   0
  -1   5  -1  633.56    7.12   0
  -2   5  -1  713.10    7.05   0
   2  -5   1  713.10    7.44   0
   3  -5   1   64.38    3.69   0
  -3   5  -1   70.95    3.79   0
  -4   5  -1 1020.18    8.21   0
   4  -5   1  926.57    8.03   0
   5  -5   1  372.99    6.66   0
   5  -5   1  267.47    5.30   0
  -5   5  -1  313.61    5.04   0
   6  -5   1  254.83    5.15   0
  -6   5  -1  313.55    5.59   0
   6  -5   1  365.17    5.82   0
  -7   5  -1  133.95    4.62   0
   7  -5   1  102.49    4.35   0
   7  -5   1  140.03    4.45   0
  -8   5  -1  822.06    8.62   0
   8  -5   1  884.20    7.85   0
   8  -5   1  622.46    7.85   0
   9  -5   1   46.61    3.88   0
   9  -5   1   63.49    3.90   0
  -9   5  -1   57.54    4.02   0
 -10   5  -1   26.82    3.84   0
  10  -5   1   35.76    3.86   0
  10  -5   1   22.52    3.55   0
 -11   5  -1  107.99    5.16   0
  11  -5   1  116.15    4.47   0
  11  -5   1  102.39    4.84   0
 -12   5  -1  136.12    7.16   0
  12  -5   1  170.83    6.70   0
  12  -5   1  204.47    5.44   0
  13  -5   1   16.22    5.23   0
  13  -5   1   21.74    3.90   0
  14   4  -1   44.31    3.29   0
 -14  -4   1   30.52    4.25   0
 -13  -4   1    1.90    2.56   0
  13   4  -1    7.84    3.66   0
  12   4  -1   75.57    3.86   0
 -12  -4   1   65.09    3.90   0
  11   4  -1   88.74    3.82   0
  11   4  -1   64.31    6.06   0
  11   4  -1   91.47    6.98   0
 -11  -4   1   77.54    3.89   0
 -10  -4   1  399.49    5.36   0
  10   4  -1  475.46    9.26   0
  10   4  -1  461.94    5.27   0
  10   4  -1  358.67    8.68   0
   9   4  -1  982.16   11.43   0
   9   4  -1 1205.83    7.32   0
  -9  -4   1 1095.46    7.55   0
   9   4  -1 1215.33   12.77   0
   8   4  -1  430.65    7.96   0
   8   4  -1  516.39    5.64   0
  -8  -4   1  501.85    5.71   0
   7   4  -1  311.51    4.31   0
   7   4  -1  262.86    6.66   0
  -7  -4   1  294.75    5.04   0
  -6  -4   1  481.34    5.88   0
   6   4  -1  497.87    5.81   0
   6   4  -1  411.22    7.38   0
  -5  -4   1  452.59    7.31   0
  -5  -4   1  457.37    5.44   0
   5   4  -1  392.46    7.31   0
   5   4  -1  466.83    5.43   0
   4   4  -1 1842.90   10.92   0
   4   4  -1 1521.80   12.02   0
  -4  -4   1 1709.20   13.14   0
  -4  -4   1 1764.73   10.61   0
  -3  -4   1   38.16    4.21   0
   3   4  -1   32.12    4.04   0
  -3  -4   1   43.21    3.85   0
   3   4  -1   43.49    3.77   0
  -1  -4   1 1106.50   10.91   0
   1   4  -1  903.42    9.43   0
   1   4  -1 1124.81   10.98   0
  -1  -4   1  913.88    9.04   0
   0  -4   1  161.13    5.80   0
   0  -4   1  125.12    5.24   0
   0   4  -1  120.60    5.29   0
   1  -4   1 2818.29   15.03   0
  -1   4  -1 2830.38   15.04   0
   2  -4   1  496.87    6.57   0
  -2   4  -1  533.73    7.31   0
  -3   4  -1    5.10    3.52   0
   3  -4   1    5.72    3.32   0
  -4   4  -1  708.85    7.57   0
   4  -4   1  615.57    7.44   0
   5  -4   1    8.72    3.49   0
  -5   4  -1   10.00    3.41   0
   5  -4   1    7.63    3.45   0
   6  -4   1  276.33    6.16   0
   6  -4   1  399.68    6.20   0
  -6   4  -1  363.32    6.30   0
  -7   4  -1  176.37    5.26   0
   7  -4   1  127.92    4.73   0
   7  -4   1  188.21    4.69   0
   8  -4   1    0.93    3.36   0
  -8   4  -1    1.98    3.62   0
   8  -4   1    3.52    3.53   0
   9  -4   1   65.26    4.18   0
  -9   4  -1   84.09    4.60   0
   9  -4   1   88.52    4.05   0
 -10   4  -1  249.95    7.45   0
  10  -4   1  234.60    6.65   0
  10  -4   1  304.18    5.33   0
 -11   4  -1   80.36    5.68   0
  11  -4   1   83.16    5.24   0
  11  -4   1   98.04    4.27   0
  12  -4   1    2.15    5.23   0
  12  -4   1    3.77    3.74   0
  13  -4   1   29.20    6.38   0
  13  -4   1   32.27    3.06   0
  14   3  -1   32.61    3.06   0
 -14  -3   1   24.28    3.95   0
 -13  -3   1   15.34    3.70   0
  13   3  -1   25.24    3.76   0
  12   3  -1  482.92    5.19   0
 -12  -3   1  402.04    6.05   0
  11   3  -1   47.07    6.68   0
  11   3  -1   58.09    6.49   0
  11   3  -1   56.71    3.52   0
 -11  -3   1   52.45    3.60   0
 -10  -3   1  139.13    3.51   0
  10   3  -1  126.89    6.77   0
  10   3  -1  161.29    7.17   0
  10   3  -1  152.56    4.02   0
   9   3  -1  429.72    8.68   0
   9   3  -1  364.33    8.12   0
  -9  -3   1  387.24    5.41   0
   9   3  -1  425.50    5.32   0
   8   3  -1    5.53    2.35   0
   8   3  -1    2.62    4.46   0
   8   3  -1    3.63    4.45   0
  -8  -3   1    2.76    3.20   0
   7   3  -1   20.72    4.47   0
  -7  -3   1   18.68    3.44   0
   7   3  -1   22.79    3.38   0
   6   3  -1 1701.68   13.96   0
   6   3  -1 1985.47   10.31   0
  -6  -3   1 1862.37   10.00   0
   5   3  -1 3435.40   19.70   0
  -5  -3   1 3746.86   14.66   0
   5   3  -1 3952.48   14.94   0
  -4  -3   1  174.55    4.80   0
   4   3  -1  159.54    5.50   0
   4   3  -1  180.69    4.17   0
  -4  -3   1  172.97    5.73   0
   3   3  -1  852.35    8.83   0
  -3  -3   1  831.83    8.83   0
   3   3  -1  725.31    9.41   0
  -3  -3   1  784.55    9.92   0
   2   3  -1 3562.29   18.96   0
  -2  -3   1 3562.82   18.84   0
  -2  -3   1 3294.22   18.81   0
   2   3  -1 3023.97   18.09   0
  -1  -3   1  322.50    6.79   0
  -1  -3   1  380.13    8.29   0
   1   3  -1  386.06    8.36   0
   1   3  -1  309.27    7.55   0
   0   3  -1    6.15    4.02   0
   0  -3   1   12.74    5.54   0
   0  -3   1   13.17    5.69   0
  -1   3  -1 2248.73   15.31   0
   1  -3   1 2249.58   14.93   0
   2  -3   1  796.37    9.30   0
  -2   3  -1  824.95    9.46   0
   3  -3   1  531.81    7.84   0
  -3   3  -1  579.32    8.21   0
  -4   3  -1   28.90    3.96   0
   4  -3   1   26.51    3.90   0
   4  -3   1   35.98    3.97   0
  -5   3  -1  150.13    5.67   0
   5  -3   1  174.54    4.94   0
   5  -3   1  114.01    4.64   0
  -6   3  -1   79.39    4.30   0
   6  -3   1   85.76    4.10   0
   6  -3   1   59.75    3.92   0
   7  -3   1  137.84    4.35   0
   7  -3   1   97.00    5.13   0
  -7   3  -1  132.97    5.01   0
  -8   3  -1   85.46    5.33   0
   8  -3   1   66.36    4.84   0
   8  -3   1   93.81    4.13   0
   9  -3   1  539.68    8.71   0
  -9   3  -1  645.53   10.27   0
   9  -3   1  710.71    6.94   0
  10  -3   1  149.13    6.18   0
  10  -3   1  199.02    4.57   0
 -10   3  -1  150.31    7.05   0
  11  -3   1   26.86    5.34   0
  11  -3   1   33.52    3.80   0
  12  -3   1   12.72    6.02   0
  12  -3   1   13.31    3.55   0
  13  -3   1   40.81    4.02   0
  14   2  -1  230.45    5.41   0
 -13  -2   1    9.67    2.61   0
  13   2  -1   11.40    3.67   0
  12   2  -1  134.24    4.35   0
 -12  -2   1  121.02    4.38   0
 -11  -2   1    7.98    2.33   0
  11   2  -1   10.92    2.32   0
  11   2  -1    7.81    5.69   0
  11   2  -1    9.23    5.56   0
  10   2  -1    4.22    3.47   0
 -10  -2   1    5.98    3.45   0
  10   2  -1    6.64    4.31   0
  10   2  -1    4.74    5.02   0
  -9  -2   1   50.61    3.61   0
   9   2  -1   51.40    5.03   0
   9   2  -1   58.62    5.14   0
   9   2  -1   53.28    3.58   0
   8   2  -1  996.65   11.90   0
  -8  -2   1  992.74    7.62   0
   8   2  -1 1088.69   12.40   0
   8   2  -1 1041.29    7.06   0
  -7  -2   1    7.97    2.42   0
   7   2  -1    9.56    2.40   0
   7   2  -1    9.86    4.12   0
   7   2  -1   10.18    4.07   0
   6   2  -1 3085.01   19.53   0
  -6  -2   1 3133.93   13.48   0
   6   2  -1 3243.03   13.24   0
   5   2  -1 1464.84   13.95   0
   5   2  -1 1515.76    9.54   0
  -5  -2   1 1488.96    9.72   0
   4   2  -1  447.34    8.58   0
  -4  -2   1  450.41    6.70   0
   4   2  -1  462.20    6.59   0
   3   2  -1   10.59    4.78   0
   3   2  -1   13.16    5.85   0
  -3  -2   1   10.74    4.72   0
  -3  -2   1   10.01    5.00   0
   2   2  -1  228.49    7.30   0
  -2  -2   1  239.81    7.42   0
   2   2  -1  259.67    7.12   0
  -2  -2   1  248.14    6.28   0
  -1  -2   1 3020.52   23.49   0
   1   2  -1 2704.32   20.07   0
  -1  -2   1 2785.52   20.01   0
   1   2  -1 3040.83   23.47   0
   0   2  -1  936.98   12.00   0
   0   2  -1 1130.92   18.99   0
   0  -2   1 1122.74   19.13   0
   0  -2   1  964.35   12.13   0
  -1   2  -1 1708.30   15.89   0
   1  -2   1 1755.33   15.56   0
  -2   2  -1  605.02    9.96   0
   2  -2   1  815.74   13.07   0
   2  -2   1  605.53    9.88   0
   3  -2   1    9.24    4.18   0
   3  -2   1    8.14    4.02   0
  -3   2  -1    8.22    4.15   0
  -4   2  -1  604.04    9.84   0
   4  -2   1  469.10    8.35   0
   4  -2   1  706.47    8.85   0
   5  -2   1  575.78    7.35   0
  -5   2  -1  554.51    9.45   0
   5  -2   1  388.04    8.11   0
   6  -2   1  479.82    8.38   0
  -6   2  -1  707.08   10.28   0
   6  -2   1  719.07    7.46   0
   7  -2   1   74.17    5.08   0
   7  -2   1  102.82    4.18   0
  -7   2  -1  103.44    5.69   0
   8  -2   1   82.22    3.92   0
  -8   2  -1   71.15    5.49   0
   8  -2   1   58.52    4.98   0
   9  -2   1  499.87    6.03   0
  -9   2  -1  446.12   10.42   0
   9  -2   1  401.61    8.64   0
  10  -2   1   15.59    5.26   0
  10  -2   1   19.58    3.58   0
  11  -2   1   15.06    6.71   0
  11  -2   1   15.13    2.64   0
  12  -2   1    1.81    3.50   0
  13  -2   1    4.69    3.71   0
  14   1  -1    7.23    3.81   0
  13   1  -1   87.39    4.01   0
  12   1  -1   64.13    9.40   0
 -12  -1   1   58.56    3.01   0
  12   1  -1   75.54    3.76   0
  12   1  -1   58.44    9.50   0
  11   1  -1   13.49    5.69   0
 -11  -1   1   16.04    2.49   0
  11   1  -1   22.47    3.28   0
  11   1  -1   15.30    5.43   0
 -10  -1   1  328.07    5.35   0
  10   1  -1  352.67    8.74   0
  10   1  -1  365.13    8.96   0
  10   1  -1  383.49    5.12   0
   9   1  -1 1369.01   14.24   0
   9   1  -1 1395.07    8.43   0
  -9  -1   1 1281.54    8.67   0
   9   1  -1 1360.55   14.29   0
   8   1  -1  122.76    5.73   0
   8   1  -1  116.55    5.57   0
   8   1  -1  113.78    3.85   0
  -8  -1   1  112.47    3.90   0
   7   1  -1 1172.90   12.62   0
   7   1  -1 1097.82   12.29   0
   7   1  -1 1131.32    7.72   0
  -7  -1   1 1088.03    8.27   0
   6   1  -1  156.80    6.24   0
   6   1  -1  154.79    4.34   0
   6   1  -1  144.15    5.56   0
  -6  -1   1  152.24    4.35   0
   5   1  -1    2.11    2.38   0
   5   1  -1    3.15    4.53   0
  -5  -1   1    3.45    3.37   0
   4   1  -1 1819.61   12.03   0
  -4  -1   1 1748.68   12.18   0
   2   1  -1  807.00   11.39   0
   2   1  -1  747.92   12.90   0
  -2  -1   1  775.62   10.89   0
  -1  -1   1 3600.46   30.39   0
  -1  -1   1 3491.60   27.89   0
   1   1  -1 3437.03   27.75   0
   1   1  -1 3656.82   30.45   0
   0  -1   1 5063.17   34.43   0
   0   1  -1 4818.19   33.75   0
  -1   1  -1  171.57   11.38   0
  -1   1  -1  135.86    8.03   0
   1  -1   1  171.15   10.98   0
   1  -1   1  144.08    8.18   0
   2  -1   1 1742.16   20.14   0
  -2   1  -1 1603.26   19.32   0
   2  -1   1 2202.90   19.83   0
  -2   1  -1 2230.45   20.46   0
  -3   1  -1 1538.88   14.09   0
   3  -1   1 1151.47   16.18   0
  -3   1  -1 1330.99   16.98   0
   3  -1   1 1611.17   13.71   0
   4  -1   1  399.17    9.83   0
   4  -1   1  568.07    7.79   0
  -4   1  -1  566.37   11.55   0
  -4   1  -1  586.62    8.12   0
  -5   1  -1   65.95    3.97   0
  -5   1  -1   67.07    5.79   0
   5  -1   1   66.37    3.83   0
   5  -1   1   47.38    5.86   0
  -6   1  -1 1818.71   11.34   0
  -6   1  -1 1878.39   19.59   0
   6  -1   1 1935.59   10.97   0
   6  -1   1 1363.22   15.90   0
  -7   1  -1  269.24    5.35   0
  -7   1  -1  270.56    8.65   0
   7  -1   1  219.39    7.82   0
   7  -1   1  287.68    5.11   0
   8  -1   1   93.30    7.07   0
   8  -1   1  120.83    4.29   0
  -8   1  -1  112.59    4.34   0
  -9   1  -1  373.92    5.92   0
   9  -1   1  401.82    5.56   0
   9  -1   1  349.06   11.04   0
  10  -1   1    1.71    2.28   0
  11  -1   1    2.59    3.33   0
  12  -1   1   16.21    3.64   0
  13  -1   1   28.25    4.09   0
  14   0  -1    5.65    3.72   0
  13   0  -1  105.93    4.25   0
  12   0  -1  177.31    8.34   0
  12   0  -1  229.65    4.00   0
  12   0  -1  225.20    8.72   0
  11   0  -1   81.45    6.20   0
  11   0  -1   95.45    5.81   0
  11   0  -1  101.35    3.93   0
  10   0  -1  775.19   10.90   0
 -10   0   1  710.54    6.90   0
  10   0  -1  665.15   10.50   0
  10   0  -1  796.17    6.62   0
   9   0  -1  270.63    7.00   0
  -9   0   1  266.27    4.89   0
   9   0  -1  281.33    4.14   0
   8   0  -1  110.26    5.59   0
   8   0  -1  112.88    3.88   0
  -8   0   1   99.82    3.87   0
   7   0  -1  326.72    7.44   0
  -7   0   1  302.43    4.73   0
   7   0  -1  323.80    4.67   0
   6   0  -1  910.54    7.71   0
   6   0  -1  907.11   11.44   0
  -6   0   1  856.29    7.83   0
   5   0  -1   10.05    3.89   0
  -5   0   1    8.56    2.45   0
   5   0  -1   14.99    3.59   0
  -4   0   1 8053.00   26.28   0
   3   0  -1   24.31    5.33   0
  -3   0   1   23.16    5.29   0
   3   0  -1   20.19    5.20   0
   2   0  -1 1455.54   18.23   0
  -2   0   1 1517.88   15.98   0
   2   0  -1 1518.01   15.86   0
   1   0   1  817.57   15.73   0
  -1   0  -1  777.70   22.65   0
  -1   0  -1  831.91   15.95   0
  -2   0  -1    2.29    4.78   0
   2   0   1    3.96    3.36   0
   3   0   1   12.08    8.81   0
   3   0   1   13.90    4.08   0
  -3   0  -1   14.14    8.63   0
  -3   0  -1   13.44    4.19   0
   4   0   1   97.85    9.89   0
   4   0   1  125.70    4.63   0
  -4   0  -1  124.68    4.77   0
  -4   0  -1  121.66   10.29   0
  -5   0  -1 2054.94   12.38   0
   5   0   1 1605.43   26.61   0
   5   0   1 2070.43   11.68   0
  -6   0  -1   35.61    3.57   0
   6   0   1   29.57    6.89   0
   6   0   1   37.23    2.61   0
   7   0   1   21.01    2.58   0
  -7   0  -1   24.48    3.52   0
  -8   0  -1  474.93    6.13   0
   8   0   1  499.00    5.93   0
  -9   0  -1   78.13    3.90   0
   9   0   1   72.63    2.97   0
 -10   0  -1   33.84    3.67   0
  10   0   1   39.89    3.66   0
  11   0   1  389.35    5.46   0
 -11   0  -1  330.37    5.49   0
 -12   0  -1   30.41    2.84   0
  12   0   1   32.44    3.70   0
  13   0   1  174.86    5.09   0
  14  -1  -1   32.18    3.10   0
  13  -1  -1  112.49    4.13   0
  13  -1  -1  104.82    8.38   0
  13  -1  -1   87.97    7.59   0
  12  -1  -1   64.63    5.93   0
  12  -1  -1   86.80    3.91   0
  12  -1  -1   84.08    6.20   0
  11  -1  -1   96.28    5.65   0
  11  -1  -1  122.44    3.96   0
  10  -1  -1   47.66    3.60   0
  10  -1  -1   37.77    4.53   0
   9  -1  -1    4.14    3.62   0
   9  -1  -1    4.94    3.27   0
   8  -1  -1  763.42    6.79   0
   8  -1  -1  656.06    9.11   0
  -7   1   1 1286.77   12.55   0
   7  -1  -1 1391.69    8.48   0
   7  -1  -1 1314.53   11.93   0
   6  -1  -1  100.55    3.86   0
   6  -1  -1   99.30    5.41   0
  -6   1   1   91.87    5.40   0
   5  -1  -1  919.62    8.55   0
   5  -1  -1  921.69   10.67   0
  -5   1   1  894.21   10.87   0
   4  -1  -1  238.24    5.07   0
  -4   1   1  233.64    6.81   0
   4  -1  -1  258.04    6.93   0
   3  -1  -1 2002.92   15.04   0
  -3   1   1 1970.96   17.24   0
   3  -1  -1 2021.55   17.10   0
   2  -1  -1    5.19    5.13   0
  -2   1   1    5.08    5.06   0
  -1   1   1  535.71   11.75   0
   1  -1  -1  522.40   11.63   0
   0  -1  -1 5484.02   37.91   0
   0   1   1 5483.83   38.04   0
   1   1   1 6129.70   32.07   0
  -1  -1  -1 6128.19   32.43   0
   2   1   1  891.16   10.54   0
  -2  -1  -1  689.90   21.82   0
  -2  -1  -1  884.71   11.22   0
   2   1   1  875.06   24.61   0
  -3  -1  -1  965.90   10.03   0
   3   1   1  978.19    9.81   0
   4   1   1  429.34    6.51   0
  -4  -1  -1  402.23    6.06   0
  -5  -1  -1   17.77    2.43   0
   5   1   1   19.76    3.19   0
   6   1   1  195.45    3.95   0
  -6  -1  -1  200.02    4.78   0
  -7  -1  -1 1021.66    8.43   0
   7   1   1 1060.44    8.04   0
  -8  -1  -1  879.16    7.16   0
   8   1   1  937.30    6.86   0
   9   1   1    1.59    2.33   0
  -9  -1  -1   -0.33    2.46   0
  10   1   1   80.83    3.94   0
 -10  -1  -1   69.87    4.00   0
  11   1   1   69.36    3.69   0
 -11  -1  -1   55.58    3.67   0
  12   1   1    2.61    3.40   0
 -12  -1  -1    2.63    2.37   0
 -13  -1  -1  153.57    4.89   0
  13   1   1  193.19    4.92   0
  14  -2  -1  221.59    5.16   0
  14  -2  -1  160.57   10.37   0
  14  -2  -1  195.59   10.77   0
  13  -2  -1  157.37    7.52   0
  13  -2  -1  203.45    4.84   0
  12  -2  -1  104.26    5.55   0
  12  -2  -1  144.99    4.38   0
  11  -2  -1   46.78    4.92   0
  11  -2  -1   66.17    3.72   0
  10  -2  -1  218.39    4.56   0
  10  -2  -1  167.61    5.72   0
   9  -2  -1  281.96    6.66   0
   9  -2  -1  341.24    4.54   0
  -9   2   1  293.75    6.91   0
   8  -2  -1  875.33    7.23   0
   8  -2  -1  714.26    8.92   0
  -8   2   1  754.94    9.62   0
   7  -2  -1  814.67    9.01   0
  -7   2   1  872.67    9.83   0
   7  -2  -1  941.56    7.76   0
  -6   2   1 1115.53   11.08   0
   6  -2  -1 1052.71   10.08   0
   6  -2  -1 1167.98    8.65   0
  -5   2   1   47.70    4.33   0
   5  -2  -1   49.56    3.77   0
   5  -2  -1   44.08    4.15   0
   4  -2  -1 2361.71   15.57   0
  -4   2   1 2615.65   16.49   0
   3  -2  -1 2368.31   16.12   0
  -3   2   1 2555.25   16.84   0
   2  -2  -1  480.17    8.14   0
  -2   2   1  515.98    8.44   0
  -1   2   1  533.94    9.94   0
   1  -2  -1  511.88    9.05   0
   0  -2  -1 4853.53   26.71   0
   0   2   1 4347.79   26.01   0
   0  -2  -1 4179.93   25.22   0
  -1  -2  -1 4063.66   22.49   0
  -1  -2  -1 3226.48   23.94   0
   1   2   1 4056.74   22.30   0
   1   2   1 3372.70   24.47   0
   2   2   1  339.84    7.27   0
  -2  -2  -1  328.74    7.38   0
  -2  -2  -1  258.53    8.89   0
   2   2   1  265.76    9.36   0
  -3  -2  -1 1163.14   10.02   0
   3   2   1  899.87   15.59   0
  -3  -2  -1 1053.15   17.38   0
   3   2   1 1179.99    9.88   0
  -4  -2  -1 1014.12   19.27   0
   4   2   1  797.04   16.82   0
  -4  -2  -1 1049.81    9.00   0
   4   2   1 1064.20    8.50   0
   5   2   1  877.01   21.83   0
   5   2   1 1111.53    8.52   0
  -5  -2  -1 1079.80    8.58   0
  -6  -2  -1 1088.71    8.51   0
   6   2   1 1140.51    8.21   0
   7   2   1 1398.13    8.76   0
  -7  -2  -1 1380.13    9.10   0
   8   2   1  262.56    4.65   0
  -8  -2  -1  251.33    4.76   0
   9   2   1  312.75    4.37   0
  -9  -2  -1  309.22    5.20   0
 -10  -2  -1   46.32    3.79   0
  10   2   1   56.40    3.49   0
  11   2   1   38.86    2.71   0
 -11  -2  -1   32.46    3.66   0
 -12  -2  -1    3.46    3.64   0
  12   2   1    4.24    3.56   0
 -13  -2  -1    3.20    3.76   0
  13   2   1    1.25    3.82   0
  14  -3  -1   10.89    3.85   0
  14  -3  -1    8.43    5.63   0
  13  -3  -1    2.38    5.19   0
  13  -3  -1    2.02    3.54   0
  12  -3  -1   95.19    5.39   0
  12  -3  -1  146.65    4.30   0
  11  -3  -1  400.88    5.57   0
  11  -3  -1  297.49    6.85   0
  10  -3  -1   78.06    3.86   0
  10  -3  -1   63.41    4.11   0
 -10   3   1   63.82    5.02   0
   9  -3  -1 2016.43   10.19   0
  -9   3   1 1779.75   13.51   0
   9  -3  -1 1564.65   11.36   0
   8  -3  -1  780.40    8.43   0
   8  -3  -1  994.38    7.78   0
  -8   3   1  940.34    9.77   0
   7  -3  -1  165.11    4.41   0
  -7   3   1  160.97    5.03   0
   7  -3  -1  137.72    4.67   0
   6  -3  -1 1094.67    9.60   0
   6  -3  -1 1318.06    9.18   0
  -6   3   1 1295.18   10.68   0
  -5   3   1  301.09    6.06   0
   5  -3  -1  265.32    5.73   0
  -4   3   1  747.64    8.56   0
   4  -3  -1  656.86    7.98   0
  -3   3   1 3740.79   18.04   0
   3  -3  -1 3233.75   16.70   0
   2  -3  -1   98.27    4.30   0
  -2   3   1  113.69    5.36   0
   0  -3  -1 1095.14   11.78   0
   0  -3  -1 1361.32   12.91   0
   0   3   1 1109.53   11.76   0
   1   3   1  631.04    8.26   0
  -1  -3  -1  622.39    8.35   0
  -1  -3  -1  474.33    8.67   0
   1   3   1  490.01    8.64   0
  -2  -3  -1  636.16   10.03   0
   2   3   1  842.54    9.00   0
   2   3   1  622.99   10.18   0
  -2  -3  -1  827.87    9.08   0
  -3  -3  -1  379.19    6.13   0
   3   3   1  383.28    5.55   0
  -3  -3  -1  317.39    8.44   0
   3   3   1  277.84    7.80   0
   4   3   1 1504.95    9.87   0
  -4  -3  -1 1355.64   15.82   0
  -4  -3  -1 1466.93    9.66   0
   4   3   1 1054.80   13.71   0
  -5  -3  -1   14.47    5.14   0
   5   3   1   17.25    3.49   0
   5   3   1   12.24    4.38   0
  -5  -3  -1   12.21    3.56   0
   6   3   1 1832.47    9.95   0
  -6  -3  -1 1799.16   10.07   0
   6   3   1 1427.68   19.56   0
  -7  -3  -1  552.22    5.59   0
   7   3   1  553.14    5.48   0
  -8  -3  -1    4.85    2.32   0
   8   3   1    4.79    3.06   0
  -9  -3  -1  151.06    4.16   0
   9   3   1  151.73    4.01   0
  10   3   1   23.99    3.44   0
 -10  -3  -1   21.79    2.56   0
 -11  -3  -1  140.86    4.34   0
  11   3   1  159.60    4.30   0
 -12  -3  -1   69.62    4.05   0
  12   3   1   66.81    3.94   0
  13   3   1  148.90    4.63   0
 -13  -3  -1   96.88    4.88   0
  14  -4  -1   16.22    5.20   0
  14  -4  -1   26.05    3.95   0
  13  -4  -1   58.65    5.30   0
  13  -4  -1   77.67    4.29   0
  12  -4  -1    3.36    3.55   0
  12  -4  -1    3.03    3.43   0
  11  -4  -1  229.95    4.16   0
  11  -4  -1  179.14    5.70   0
 -11   4   1  182.50    5.72   0
  10  -4  -1  172.60    4.95   0
 -10   4   1  179.95    6.34   0
  10  -4  -1  217.06    4.10   0
  -9   4   1    4.54    4.27   0
   9  -4  -1    5.55    3.58   0
   9  -4  -1    7.24    3.55   0
   8  -4  -1   19.78    3.63   0
   8  -4  -1   22.40    3.67   0
  -8   4   1   25.43    3.55   0
   7  -4  -1  122.64    4.39   0
   7  -4  -1  164.43    4.46   0
  -7   4   1  164.55    4.64   0
  -6   4   1   28.73    3.62   0
   6  -4  -1   30.22    3.47   0
   6  -4  -1   23.01    3.46   0
  -5   4   1 1307.48    9.61   0
   5  -4  -1 1103.29    9.07   0
  -4   4   1  335.25    5.29   0
   4  -4  -1  285.84    5.41   0
   3  -4  -1 2741.25   14.14   0
  -3   4   1 3000.58   14.86   0
   2  -4  -1   11.21    3.94   0
  -2   4   1   12.71    3.91   0
   1  -4  -1 2858.09   15.20   0
  -1   4   1 2904.89   15.46   0
   0  -4  -1  978.26    9.67   0
   0  -4  -1 1296.62   11.04   0
   0   4   1 1007.78    9.77   0
   1   4   1 1353.52   11.10   0
  -1  -4  -1 1344.68   11.22   0
  -1  -4  -1 1768.52   11.95   0
   1   4   1 1747.89   11.85   0
   2   4   1  805.31    7.68   0
  -2  -4  -1  622.41    8.45   0
   2   4   1  563.87    8.01   0
  -2  -4  -1  793.10    8.15   0
  -3  -4  -1 4533.40   16.79   0
  -3  -4  -1 3715.11   20.16   0
   3   4   1 3289.37   18.62   0
   3   4   1 4538.74   16.51   0
  -4  -4  -1   50.10    4.46   0
   4   4   1   43.53    4.82   0
   4   4   1   58.14    2.91   0
  -4  -4  -1   57.67    3.01   0
   5   4   1  184.20    4.48   0
  -5  -4  -1  186.49    4.59   0
  -5  -4  -1  172.86    5.82   0
   5   4   1  134.19    5.71   0
  -6  -4  -1    0.31    3.25   0
   6   4   1    0.84    4.02   0
   6   4   1    0.62    3.23   0
  -6  -4  -1    0.99    4.72   0
   7   4   1  690.78   12.48   0
   7   4   1  863.75    6.91   0
  -7  -4  -1  818.40    7.07   0
   8   4   1   45.21    8.23   0
   8   4   1   44.77    3.57   0
   8   4   1   47.89    7.82   0
  -8  -4  -1   43.75    3.56   0
  -9  -4  -1   44.70    3.48   0
   9   4   1   46.74    3.46   0
 -10  -4  -1  421.01    5.03   0
  10   4   1  455.28    5.40   0
 -11  -4  -1  170.34    4.82   0
  11   4   1  210.41    4.70   0
  12   4   1    7.41    2.56   0
 -12  -4  -1   13.35    3.55   0
 -13  -4  -1    2.73    3.71   0
  13   4   1    3.92    2.67   0
  13  -5  -1   17.30    3.88   0
  13  -5  -1   29.76    3.86   0
  12  -5  -1    8.58    4.42   0
  12  -5  -1    9.13    3.67   0
 -12   5   1   11.24    4.40   0
  11  -5  -1   11.46    3.59   0
  11  -5  -1   14.33    3.71   0
 -11   5   1   12.88    3.83   0
 -10   5   1   26.25    3.81   0
  10  -5  -1   28.74    4.35   0
  10  -5  -1   32.70    3.40   0
   9  -5  -1  349.19    5.34   0
   9  -5  -1  257.29    5.28   0
  -9   5   1  307.53    6.05   0
   8  -5  -1  221.02    4.87   0
  -8   5   1  262.74    5.39   0
   8  -5  -1  283.67    4.93   0
   7  -5  -1 1187.43    8.47   0
   7  -5  -1  895.64    7.82   0
  -7   5   1 1124.95    8.95   0
   6  -5  -1   64.62    3.92   0
  -6   5   1   85.73    4.11   0
   5  -5  -1  632.10    6.85   0
  -5   5   1  727.53    6.96   0
   4  -5  -1  317.52    4.70   0
  -4   5   1  373.57    5.51   0
  -3   5   1  206.69    4.92   0
   3  -5  -1  180.68    4.86   0
  -2   5   1   20.41    3.50   0
   2  -5  -1   15.65    3.59   0
   1  -5  -1 1326.35    9.45   0
  -1   5   1 1380.80    9.90   0
   0  -5  -1 3069.48   15.33   0
   0   5   1 2320.86   12.95   0
   0  -5  -1 2332.11   13.06   0
  -1  -5  -1 1029.96    9.09   0
  -1  -5  -1 1354.16    9.89   0
   1   5   1 1324.33    9.84   0
   1   5   1  968.15    8.78   0
  -2  -5  -1    3.89    3.43   0
   2   5   1    1.91    3.41   0
  -2  -5  -1    4.98    3.34   0
   2   5   1    2.89    3.30   0
  -3  -5  -1  885.77    9.19   0
   3   5   1  782.48    8.57   0
   3   5   1 1099.86    8.49   0
  -3  -5  -1 1084.95    8.10   0
  -4  -5  -1  467.34    5.90   0
   4   5   1  493.82    5.46   0
   4   5   1  344.16    6.36   0
  -4  -5  -1  411.68    6.96   0
   5   5   1    0.38    3.33   0
   5   5   1    2.25    3.21   0
  -5  -5  -1    2.09    3.38   0
  -5  -5  -1    1.25    3.34   0
  -6  -5  -1   19.07    3.34   0
   6   5   1   22.13    2.35   0
   6   5   1   16.03    4.34   0
  -6  -5  -1   20.05    4.58   0
   7   5   1  378.01    5.09   0
  -7  -5  -1  358.35    5.19   0
   7   5   1  280.58    7.70   0
   8   5   1  189.65    7.37   0
  -8  -5  -1  209.88    4.63   0
   8   5   1  233.13    4.66   0
   9   5   1  389.74   14.36   0
   9   5   1  375.18    5.09   0
  -9  -5  -1  352.06    5.19   0
   9   5   1  379.93   14.41   0
  10   5   1  288.05    4.99   0
 -10  -5  -1  279.37    5.19   0
 -11  -5  -1  115.55    4.46   0
  11   5   1  136.86    4.37   0
 -12  -5  -1   20.05    2.84   0
  12   5   1   21.27    2.74   0
  13   5   1   31.61    4.07   0
 -13  -5  -1   24.67    4.12   0
  13  -6  -1    3.83    3.85   0
 -13   6   1   -1.01    4.72   0
  13  -6  -1    2.87    3.70   0
 -12   6   1  108.62    5.04   0
  12  -6  -1  109.02    4.65   0
  12  -6  -1  144.07    4.50   0
  11  -6  -1   94.17    4.56   0
  11  -6  -1  126.25    3.54   0
 -11   6   1  104.32    4.88   0
  10  -6  -1  571.74    6.20   0
  10  -6  -1  428.65    6.11   0
 -10   6   1  477.72    7.19   0
   9  -6  -1  745.71    7.43   0
   9  -6  -1  969.98    7.61   0
  -9   6   1  856.19    8.77   0
   8  -6  -1  339.66    5.44   0
   8  -6  -1  454.10    5.81   0
  -8   6   1  415.28    6.12   0
  -7   6   1  944.05    8.28   0
   7  -6  -1  773.22    6.70   0
   6  -6  -1   29.13    3.51   0
  -6   6   1   32.34    3.71   0
  -5   6   1  680.12    6.99   0
   5  -6  -1  560.22    6.34   0
  -4   6   1  377.79    5.46   0
   4  -6  -1  322.77    4.69   0
  -3   6   1 4285.03   15.33   0
   3  -6  -1 3833.26   14.17   0
   2  -6  -1  474.73    6.02   0
  -2   6   1  497.10    6.08   0
   1  -6  -1 2483.51   12.83   0
   1  -6  -1 1947.42   10.86   0
  -1   6   1 2002.58   10.95   0
   0   6   1 2265.26   11.66   0
   0  -6  -1 2181.31   11.28   0
   0  -6  -1 2888.44   13.63   0
  -1  -6  -1 1265.02    8.85   0
  -1  -6  -1  965.06    8.21   0
   1   6   1  945.83    7.95   0
   2   6   1   73.31    3.80   0
  -2  -6  -1   68.27    3.82   0
  -2  -6  -1   54.85    3.73   0
   2   6   1   50.82    3.52   0
   3   6   1  298.64    4.59   0
  -3  -6  -1  305.44    5.23   0
  -3  -6  -1  241.93    5.35   0
   3   6   1  217.30    4.33   0
  -4  -6  -1    2.80    3.37   0
  -4  -6  -1    0.76    2.35   0
   4   6   1    3.01    3.25   0
   4   6   1    5.31    3.29   0
   5   6   1   74.25    3.98   0
   5   6   1  102.47    3.91   0
  -5  -6  -1   96.45    3.09   0
  -5  -6  -1   91.93    4.28   0
  -6  -6  -1  208.68    6.28   0
  -6  -6  -1  219.68    4.62   0
   6   6   1  240.93    4.56   0
   6   6   1  179.18    5.16   0
   7   6   1  972.38   10.77   0
  -7  -6  -1 1140.85   11.72   0
   7   6   1 1269.81    7.86   0
  -7  -6  -1 1152.88    7.52   0
  -8  -6  -1  511.43    5.87   0
   8   6   1  549.18    5.64   0
   8   6   1  453.40    8.64   0
   9   6   1   99.55    6.96   0
  -9  -6  -1  105.99    3.97   0
   9   6   1  102.58    3.91   0
 -10  -6  -1  400.27    5.26   0
  10   6   1  475.78    5.63   0
 -11  -6  -1    0.72    3.46   0
  11   6   1    1.59    3.47   0
  12   6   1   32.23    3.00   0
 -12  -6  -1   30.88    2.99   0
  13  -7  -1   64.07    4.35   0
 -13   7   1   41.28    5.37   0
  13  -7  -1   50.92    4.51   0
 -12   7   1   44.85    4.25   0
  12  -7  -1   40.36    4.07   0
  12  -7  -1   49.18    4.05   0
  11  -7  -1  174.94    5.35   0
  11  -7  -1  236.98    4.99   0
 -11   7   1  182.49    5.94   0
  10  -7  -1  158.34    4.50   0
  10  -7  -1  111.78    4.35   0
 -10   7   1  137.02    4.68   0
   9  -7  -1   10.08    3.42   0
   9  -7  -1   14.31    3.52   0
  -9   7   1   12.80    3.32   0
  -8   7   1   37.69    3.60   0
   8  -7  -1   31.41    3.55   0
   8  -7  -1   41.72    3.49   0
   7  -7  -1   66.74    2.90   0
  -7   7   1   81.55    3.97   0
   6  -7  -1    6.22    3.45   0
  -6   7   1    6.64    3.43   0
   5  -7  -1   69.60    3.01   0
  -5   7   1   86.72    3.92   0
   4  -7  -1  733.14    6.70   0
  -4   7   1  816.92    7.05   0
  -3   7   1   53.91    3.60   0
   3  -7  -1   28.44    3.50   0
   2  -7  -1  355.34    5.20   0
  -2   7   1  375.85    5.38   0
  -1   7   1  370.00    5.44   0
   1  -7  -1  460.99    5.98   0
   1  -7  -1  351.79    4.84   0
   0  -7  -1   14.66    3.54   0
   0  -7  -1   21.64    3.37   0
   0   7   1   18.48    2.57   0
   1   7   1  127.48    4.09   0
  -1  -7  -1  170.58    3.92   0
  -1  -7  -1  138.13    4.23   0
  -2  -7  -1  593.46    6.38   0
   2   7   1  559.91    5.87   0
  -2  -7  -1  454.88    5.94   0
   2   7   1  435.26    5.76   0
  -3  -7  -1  101.96    4.10   0
  -3  -7  -1  124.93    4.08   0
   3   7   1  127.24    3.31   0
   3   7   1   92.66    4.01   0
   4   7   1  306.88    5.44   0
   4   7   1  422.17    5.36   0
  -4  -7  -1  400.62    5.35   0
  -4  -7  -1  349.03    5.74   0
   5   7   1  648.49    5.67   0
   5   7   1  490.04    6.67   0
  -5  -7  -1  568.59    7.32   0
  -5  -7  -1  630.25    6.14   0
  -6  -7  -1  330.12    6.23   0
   6   7   1  361.18    5.13   0
   6   7   1  275.56    5.68   0
  -6  -7  -1  336.62    5.16   0
  -7  -7  -1  155.31    3.54   0
   7   7   1  134.17    4.77   0
  -7  -7  -1  153.39    5.89   0
   7   7   1  171.99    4.28   0
   8   7   1   -0.03    3.40   0
  -8  -7  -1    1.13    3.29   0
   8   7   1    0.04    2.25   0
  -8  -7  -1   -0.50    4.18   0
   9   7   1   24.70    5.17   0
   9   7   1   27.48    3.52   0
  -9  -7  -1   31.97    3.56   0
  10   7   1    6.85    3.46   0
 -10  -7  -1    7.02    2.56   0
  10   7   1   10.53    5.93   0
 -11  -7  -1   86.17    4.24   0
  11   7   1   93.54    4.12   0
  12   7   1   70.15    3.44   0
 -12  -7  -1   58.38    3.52   0
  12  -8  -1    5.57    4.46   0
 -12   8   1   -0.99    3.91   0
  12  -8  -1    6.04    3.63   0
 -11   8   1   23.53    3.87   0
  11  -8  -1   24.74    3.73   0
  11  -8  -1   24.86    2.85   0
  10  -8  -1   27.24    3.67   0
 -10   8   1   20.61    2.82   0
  10  -8  -1   18.94    3.55   0
  -9   8   1    4.80    3.45   0
   9  -8  -1    1.26    3.49   0
   9  -8  -1   -2.05    3.47   0
   8  -8  -1    8.18    3.37   0
  -8   8   1   10.39    3.50   0
   7  -8  -1  273.05    4.92   0
  -7   8   1  320.04    5.30   0
   6  -8  -1  144.38    4.14   0
  -6   8   1  170.60    4.28   0
   5  -8  -1  392.71    4.81   0
  -5   8   1  453.64    5.69   0
   4  -8  -1  763.69    6.56   0
  -4   8   1  845.23    6.87   0
  -3   8   1  458.74    5.53   0
   3  -8  -1  398.77    5.31   0
   2  -8  -1   13.32    3.41   0
  -2   8   1   11.17    2.38   0
  -1   8   1   44.52    3.52   0
   1  -8  -1   53.49    3.65   0
   1  -8  -1   44.15    3.74   0
   0  -8  -1   17.89    3.40   0
   0   8   1   22.18    3.31   0
   0  -8  -1   25.81    3.75   0
  -1  -8  -1 1657.15    9.54   0
   1   8   1 1591.51    8.92   0
  -1  -8  -1 2067.22   10.49   0
   2   8   1    2.69    2.27   0
  -2  -8  -1    0.93    3.19   0
  -2  -8  -1    4.44    3.56   0
   2   8   1    3.92    2.37   0
   3   8   1  622.30    6.48   0
   3   8   1  810.91    6.74   0
  -3  -8  -1  647.10    6.34   0
  -3  -8  -1  771.85    6.66   0
  -4  -8  -1  122.52    4.27   0
   4   8   1  133.24    3.41   0
  -4  -8  -1  140.85    3.44   0
   4   8   1  117.48    4.19   0
  -5  -8  -1  344.21    5.67   0
   5   8   1  430.43    5.34   0
   5   8   1  303.88    5.36   0
  -5  -8  -1  387.25    5.33   0
   6   8   1   22.60    3.63   0
  -6  -8  -1   26.19    4.58   0
  -6  -8  -1   27.90    3.64   0
   6   8   1   25.24    2.59   0
   7   8   1  232.91    3.85   0
  -7  -8  -1  226.31    5.48   0
   7   8   1  197.62    5.07   0
  -7  -8  -1  236.05    4.49   0
   8   8   1  148.33    4.11   0
   8   8   1  117.72    5.33   0
  -8  -8  -1  117.29    5.66   0
  -8  -8  -1  139.12    3.36   0
   9   8   1   89.34    3.88   0
  -9  -8  -1   77.37    3.02   0
   9   8   1   76.17    4.44   0
  10   8   1   27.43    5.75   0
  10   8   1   28.61    2.63   0
 -10  -8  -1   27.70    3.56   0
  11   8   1    1.87    6.68   0
  11   8   1    4.90    3.51   0
 -11  -8  -1    0.65    2.56   0
  11   8   1    0.79    7.16   0
 -12  -8  -1   15.87    4.13   0
  12   8   1   33.29    4.09   0
  12  -9  -1    0.68    3.87   0
 -12   9   1    2.50    3.77   0
  12  -9  -1   -0.42    3.91   0
  11  -9  -1    4.10    3.88   0
  11  -9  -1    1.10    3.77   0
 -11   9   1    3.37    3.92   0
  10  -9  -1    1.85    3.57   0
  10  -9  -1   -0.45    3.69   0
 -10   9   1    2.78    3.58   0
  -9   9   1   97.51    4.37   0
   9  -9  -1   86.21    4.05   0
   9  -9  -1  109.81    4.48   0
  -8   9   1  331.80    5.56   0
   8  -9  -1  291.29    4.91   0
  -7   9   1  601.74    6.53   0
   7  -9  -1  534.86    5.94   0
   6  -9  -1  229.29    3.93   0
  -6   9   1  285.82    4.94   0
  -5   9   1   43.84    3.44   0
   5  -9  -1   37.90    3.42   0
   4  -9  -1   58.91    3.73   0
  -4   9   1   62.27    3.57   0
  -3   9   1  119.06    3.82   0
   3  -9  -1  103.34    3.18   0
  -2   9   1  357.45    4.93   0
   2  -9  -1  425.34    5.88   0
   2  -9  -1  331.83    4.81   0
  -1   9   1 1279.19    7.98   0
   1  -9  -1 1654.03    9.75   0
   1  -9  -1 1228.32    7.42   0
   0   9   1 1504.20    8.48   0
   0  -9  -1 1916.96   10.16   0
   0  -9  -1 1457.79    8.58   0
  -1  -9  -1   70.62    3.72   0
  -1  -9  -1   84.27    3.12   0
   1   9   1   67.97    3.65   0
  -2  -9  -1   14.68    3.25   0
   2   9   1    9.11    3.22   0
  -2  -9  -1    8.43    2.29   0
   3   9   1  415.95    5.15   0
  -3  -9  -1  415.84    5.53   0
   3   9   1  332.44    5.22   0
  -3  -9  -1  356.62    4.87   0
   4   9   1  201.97    4.56   0
   4   9   1  266.54    4.67   0
  -4  -9  -1  227.70    4.16   0
  -4  -9  -1  270.66    4.65   0
  -5  -9  -1  104.85    4.01   0
   5   9   1   85.52    3.95   0
   5   9   1  105.88    3.22   0
  -5  -9  -1   88.05    4.14   0
   6   9   1  733.98    7.59   0
  -6  -9  -1  797.73    8.20   0
  -6  -9  -1  892.55    7.04   0
   6   9   1  958.09    6.99   0
   7   9   1 1043.92    8.93   0
   7   9   1 1285.28    7.98   0
  -7  -9  -1 1137.28    9.93   0
  -7  -9  -1 1231.08    7.95   0
  -8  -9  -1  106.88    4.65   0
   8   9   1  108.20    4.03   0
   8   9   1   98.37    4.53   0
  -8  -9  -1  109.85    4.11   0
   9   9   1  104.41    4.84   0
  -9  -9  -1  105.32    4.07   0
   9   9   1  109.28    4.01   0
  -9  -9  -1   94.87    5.81   0
  10   9   1   32.53    5.02   0
  10   9   1   29.46    2.87   0
 -10  -9  -1   27.53    3.81   0
  11   9   1   30.51    3.93   0
  11   9   1   34.52    6.34   0
 -11  -9  -1   22.11    2.88   0
  11 -10  -1  119.19    4.98   0
  11 -10  -1   96.49    4.72   0
 -11  10   1   86.34    4.98   0
  10 -10  -1   39.46    3.99   0
  10 -10  -1   57.73    4.20   0
 -10  10   1   55.24    4.11   0
  -9  10   1  413.98    6.52   0
   9 -10  -1  400.01    5.52   0
   8 -10  -1  192.73    4.38   0
  -8  10   1  187.91    3.91   0
  -7  10   1  236.93    4.75   0
   7 -10  -1  192.54    4.45   0
  -6  10   1   65.05    3.66   0
   6 -10  -1   60.39    3.78   0
   5 -10  -1    5.76    3.23   0
  -5  10   1    1.48    3.17   0
  -4  10   1    4.47    3.34   0
   4 -10  -1   -1.86    3.58   0
   3 -10  -1 1455.05    8.22   0
   3 -10  -1 1787.51   10.45   0
  -3  10   1 1487.31    8.08   0
  -2  10   1  629.94    5.46   0
   2 -10  -1  749.21    6.97   0
   2 -10  -1  610.37    6.02   0
   1 -10  -1  258.28    4.66   0
   1 -10  -1  329.12    5.18   0
  -1  10   1  245.54    3.93   0
   0 -10  -1  632.34    6.42   0
   0 -10  -1  517.70    5.68   0
   0  10   1  481.77    5.65   0
  -1 -10  -1  228.22    4.44   0
   1  10   1  173.47    4.15   0
  -1 -10  -1  184.17    4.32   0
  -2 -10  -1  120.68    3.24   0
   2  10   1  107.55    3.79   0
  -2 -10  -1  112.24    4.04   0
  -3 -10  -1   21.63    3.35   0
   3  10   1   17.96    3.41   0
  -3 -10  -1   18.07    3.51   0
   3  10   1   19.65    2.39   0
   4  10   1  123.83    3.88   0
  -4 -10  -1  107.28    4.06   0
   4  10   1  105.43    3.84   0
  -4 -10  -1  125.11    4.12   0
  -5 -10  -1  344.16    5.69   0
   5  10   1  400.30    5.13   0
  -5 -10  -1  364.51    5.14   0
   5  10   1  323.56    5.25   0
   6  10   1  275.93    5.33   0
   6  10   1  355.21    4.95   0
  -6 -10  -1  325.11    5.76   0
  -6 -10  -1  327.48    5.04   0
   7  10   1    8.21    3.55   0
   7  10   1    9.84    3.45   0
  -7 -10  -1    4.92    3.67   0
  -7 -10  -1   12.53    2.50   0
  -8 -10  -1   19.73    3.76   0
   8  10   1   24.52    2.60   0
   8  10   1   19.24    3.53   0
  -8 -10  -1   15.36    2.58   0
   9  10   1    4.26    2.53   0
  -9 -10  -1    5.72    4.71   0
   9  10   1    0.94    4.48   0
  -9 -10  -1    3.34    3.60   0
 -10 -10  -1    4.85    3.70   0
  10  10   1    5.47    2.61   0
  10  10   1    1.74    4.58   0
 -11  11   1   28.03    4.22   0
  11 -11  -1   32.32    4.29   0
  11 -11  -1   20.87    4.07   0
  10 -11  -1   19.35    3.99   0
  10 -11  -1   10.02    4.04   0
 -10  11   1   17.44    3.99   0
  -9  11   1    6.78    2.70   0
   9 -11  -1    3.36    3.68   0
   8 -11  -1    9.42    3.64   0
  -8  11   1   14.45    3.44   0
  -7  11   1    0.08    3.35   0
   7 -11  -1    2.45    2.37   0
  -6  11   1   14.46    3.31   0
   6 -11  -1   10.79    3.30   0
   5 -11  -1   71.61    3.59   0
  -5  11   1   75.77    3.61   0
   4 -11  -1  344.71    4.89   0
  -4  11   1  353.45    4.44   0
  -3  11   1  139.69    4.14   0
   3 -11  -1  136.65    3.32   0
   3 -11  -1  178.88    3.86   0
   2 -11  -1   -0.35    2.47   0
   2 -11  -1    0.22    3.29   0
  -2  11   1   -2.36    3.32   0
   1 -11  -1   86.15    3.85   0
   1 -11  -1  106.08    3.33   0
  -1  11   1   90.58    2.97   0
   0 -11  -1  110.60    3.81   0
   0  11   1  110.54    3.90   0
   0 -11  -1  144.11    4.11   0
  -1 -11  -1   18.92    2.56   0
  -1 -11  -1   21.21    2.49   0
   1  11   1   19.83    3.35   0
  -2 -11  -1    1.52    2.16   0
   2  11   1    2.25    2.41   0
  -2 -11  -1    2.41    2.49   0
  -3 -11  -1  665.06    6.43   0
  -3 -11  -1  734.11    6.21   0
   3  11   1  622.18    6.39   0
  -4 -11  -1  209.07    4.37   0
   4  11   1  203.88    3.68   0
   4  11   1  175.19    4.46   0
  -4 -11  -1  207.58    4.53   0
   5  11   1   41.75    3.74   0
  -5 -11  -1   42.51    3.75   0
  -5 -11  -1   47.88    3.51   0
   5  11   1   47.95    3.47   0
  -6 -11  -1   18.60    3.54   0
  -6 -11  -1   18.21    3.68   0
   6  11   1   13.56    3.46   0
   6  11   1   13.77    2.49   0
   7  11   1    4.76    3.34   0
  -7 -11  -1    9.94    3.32   0
  -7 -11  -1    7.60    3.75   0
   7  11   1    3.47    3.54   0
   8  11   1   12.39    3.55   0
  -8 -11  -1    7.57    4.48   0
  -8 -11  -1    7.69    3.58   0
   8  11   1   11.04    3.74   0
  -9 -11  -1   19.81    3.80   0
  -9 -11  -1   22.48    4.01   0
   9  11   1   19.29    2.78   0
   9  11   1   16.07    4.67   0
 -10 -11  -1    4.99    3.82   0
  10  11   1   12.52    2.78   0
  10  11   1   15.01    4.75   0
  10 -12  -1    2.70    3.94   0
 -10  12   1    1.01    2.83   0
  10 -12  -1    2.48    3.98   0
   9 -12  -1   30.04    3.10   0
  -9  12   1   35.26    4.25   0
  -8  12   1   14.76    3.65   0
   8 -12  -1   11.72    2.53   0
  -7  12   1  135.09    4.52   0
   7 -12  -1  125.91    4.31   0
   6 -12  -1  118.19    3.43   0
  -6  12   1  134.71    4.28   0
   5 -12  -1  328.64    4.38   0
  -5  12   1  336.07    4.61   0
   4 -12  -1   65.28    3.81   0
   4 -12  -1   82.00    4.00   0
  -4  12   1   72.97    3.75   0
   3 -12  -1    8.12    3.32   0
  -3  12   1    7.36    3.29   0
   3 -12  -1    7.19    3.47   0
   2 -12  -1  134.97    4.13   0
  -2  12   1  111.02    3.86   0
   2 -12  -1  102.90    3.92   0
  -1  12   1   75.25    3.55   0
   1 -12  -1   70.87    3.67   0
   1 -12  -1   98.32    3.68   0
   0  12   1   48.79    2.66   0
   0 -12  -1   68.17    3.80   0
   0 -12  -1   49.09    3.46   0
  -1 -12  -1  240.00    4.67   0
  -1 -12  -1  187.72    3.61   0
   1  12   1  188.35    3.59   0
  -2 -12  -1  247.42    4.68   0
  -2 -12  -1  278.79    4.86   0
   2  12   1  248.37    4.55   0
   3  12   1   11.19    3.33   0
  -3 -12  -1   11.95    3.20   0
  -3 -12  -1    9.56    2.55   0
  -4 -12  -1   13.98    3.57   0
  -4 -12  -1   10.95    3.67   0
   4  12   1    5.26    3.49   0
  -5 -12  -1    0.09    3.51   0
   5  12   1   -0.68    3.21   0
  -5 -12  -1    5.36    3.54   0
   5  12   1   -0.49    2.47   0
   6  12   1   28.63    3.95   0
  -6 -12  -1   26.68    3.68   0
   6  12   1   26.18    2.76   0
  -6 -12  -1   35.56    3.73   0
  -7 -12  -1   -0.65    3.57   0
  -7 -12  -1    1.10    3.74   0
   7  12   1   -0.13    2.44   0
   7  12   1   -0.93    3.73   0
   8  12   1   97.26    4.23   0
  -8 -12  -1   83.75    4.32   0
  -8 -12  -1   75.94    4.94   0
   8  12   1   78.51    4.74   0
   9  12   1   58.54    5.54   0
   9  12   1   66.28    3.49   0
  -9 -12  -1   65.68    4.39   0
  -9 -12  -1   57.77    5.58   0
  -9  13   1   25.09    4.00   0
   9 -13  -1   21.25    2.82   0
  -8  13   1   72.95    4.18   0
   8 -13  -1   52.12    3.13   0
   7 -13  -1   41.25    3.80   0
  -7  13   1   41.51    3.86   0
   6 -13  -1    6.66    3.46   0
  -6  13   1    1.37    2.41   0
   5 -13  -1   10.28    3.61   0
   5 -13  -1    6.18    3.45   0
  -5  13   1   12.67    3.45   0
   4 -13  -1  147.08    4.46   0
  -4  13   1  118.76    4.04   0
   4 -13  -1  116.63    3.99   0
  -3  13   1  236.81    4.47   0
   3 -13  -1  215.42    4.53   0
   3 -13  -1  244.73    4.38   0
   2 -13  -1  550.53    6.46   0
  -2  13   1  425.43    5.55   0
   2 -13  -1  440.09    5.43   0
  -1  13   1  261.39    4.83   0
   1 -13  -1  299.00    4.67   0
   1 -13  -1  244.93    4.02   0
   0 -13  -1  101.21    3.96   0
   0 -13  -1   94.03    4.05   0
   0  13   1   90.22    3.86   0
   1  13   1   37.90    3.65   0
  -1 -13  -1   29.24    3.63   0
  -1 -13  -1   37.10    2.72   0
  -2 -13  -1   40.97    3.60   0
  -2 -13  -1   29.94    3.76   0
   2  13   1   25.85    2.62   0
  -3 -13  -1   63.21    3.93   0
  -3 -13  -1   56.55    3.66   0
   3  13   1   47.26    3.63   0
   4  13   1   82.34    3.24   0
  -4 -13  -1  102.47    3.37   0
  -4 -13  -1   92.02    4.32   0
  -5 -13  -1  302.48    5.69   0
  -5 -13  -1  312.50    4.81   0
   5  13   1  293.60    5.42   0
   6  13   1   89.17    4.49   0
   6  13   1   82.17    3.47   0
  -6 -13  -1   92.90    4.62   0
  -6 -13  -1   77.03    4.24   0
   7  13   1   59.52    4.46   0
   7  13   1   66.40    3.42   0
  -7 -13  -1   58.74    4.32   0
  -7 -13  -1   81.65    3.93   0
   8  13   1    2.71    3.91   0
  -8 -13  -1    2.82    2.75   0
   8  13   1    2.76    3.75   0
  -8 -13  -1    5.66    3.93   0
   7 -14  -1    6.02    3.75   0
  -7  14   1    8.09    2.65   0
  -6  14   1   21.45    3.91   0
   6 -14  -1   16.72    3.78   0
   6 -14  -1   23.37    4.20   0
  -5  14   1   47.90    3.86   0
   5 -14  -1   56.89    3.87   0
   5 -14  -1   72.46    4.34   0
   4 -14  -1   95.77    4.34   0
   4 -14  -1   81.87    3.23   0
  -4  14   1   75.81    4.01   0
  -3  14   1  117.01    4.10   0
   3 -14  -1  125.66    4.50   0
   3 -14  -1  131.06    4.12   0
   2 -14  -1  177.15    4.86   0
  -2  14   1  143.83    3.48   0
   2 -14  -1  157.76    4.20   0
   1 -14  -1    0.37    3.66   0
  -1  14   1    4.33    3.38   0
   1 -14  -1    3.45    2.41   0
   0 -14  -1   44.03    3.82   0
   0 -14  -1   49.76    3.92   0
   0  14   1   42.69    3.66   0
  -1 -14  -1   18.57    3.63   0
  -1 -14  -1   26.51    3.49   0
   1  14   1   14.13    2.38   0
   2  14   1   93.51    4.10   0
  -2 -14  -1   80.61    3.32   0
  -2 -14  -1   89.77    3.37   0
  -3 -14  -1  107.84    4.48   0
  -3 -14  -1  112.43    3.44   0
   3  14   1  127.41    4.39   0
  -4 -14  -1   91.50    4.30   0
   4  14   1   90.71    4.36   0
  -4 -14  -1   92.70    3.62   0
  -5 -14  -1   72.18    4.25   0
   5  14   1   70.23    4.25   0
  -5 -14  -1   92.95    4.30   0
  -6 -14  -1   13.92    3.78   0
   6  14   1   15.30    3.93   0
  -6 -14  -1   11.83    3.89   0
   6 -15  -1   22.05    4.14   0
  -6  15   1   20.09    4.08   0
   6 -15  -1   23.21    3.94   0
   5 -15  -1   20.85    4.12   0
   5 -15  -1   18.20    3.82   0
  -5  15   1   14.81    3.71   0
   4 -15  -1  152.27    4.97   0
  -4  15   1  108.55    4.45   0
   4 -15  -1  109.86    3.59   0
   3 -15  -1   61.24    4.07   0
   3 -15  -1   68.55    4.31   0
  -3  15   1   74.19    4.13   0
  -2  15   1   11.25    3.58   0
   2 -15  -1   16.94    3.63   0
   2 -15  -1   14.45    3.96   0
   1 -15  -1    1.48    2.46   0
   1 -15  -1    2.83    3.58   0
  -1  15   1    1.75    2.47   0
   0 -15  -1    7.10    3.38   0
   0 -15  -1    9.57    3.53   0
   0  15   1    5.12    2.60   0
  -1 -15  -1   90.69    4.23   0
   1  15   1   83.25    4.09   0
  -1 -15  -1   77.58    4.19   0
  -2 -15  -1    8.03    3.81   0
   2  15   1    4.65    3.80   0
  -2 -15  -1    5.92    3.57   0
  -3 -15  -1   49.08    4.16   0
   3  15   1   49.11    3.18   0
  -3 -15  -1   52.37    3.26   0
  -4 -15  -1   14.46    3.79   0
   4  15   1    7.07    3.74   0
  -4 -15  -1   13.88    3.85   0
  -5 -15  -1    3.97    3.66   0
  -5 -15  -1    4.12    3.85   0
   5  15   1    1.48    2.66   0
   3 -16  -1    3.42    3.96   0
  -3  16   1    3.85    2.68   0
   3 -16  -1    5.92    3.81   0
   2 -16  -1   10.78    3.72   0
   2 -16  -1   13.28    3.88   0
  -2  16   1   16.19    3.87   0
   1 -16  -1    1.32    2.61   0
   1 -16  -1    4.18    3.83   0
  -1  16   1    9.38    3.67   0
   0 -16  -1   61.34    4.26   0
   0 -16  -1   63.62    4.18   0
   0  16   1   51.00    4.06   0
  -1 -16  -1   24.61    3.99   0
   1  16   1   23.08    2.99   0
  -1 -16  -1   25.12    4.07   0
   2  16   1    1.80    3.81   0
  -2 -16  -1    5.86    3.62   0
  -2 -16  -1    4.69    2.61   0
   3  16  -2   69.17    3.38   0
  -3 -16   2   65.93    4.83   0
  -3 -16   2  105.53    4.27   0
  -2 -16   2   22.49    4.05   0
  -2 -16   2   23.87    3.88   0
   2  16  -2   21.69    3.84   0
  -1 -16   2    0.82    3.60   0
   1  16  -2    0.95    2.57   0
  -1 -16   2    3.61    3.90   0
   0  16  -2   33.88    3.84   0
   0 -16   2   35.74    2.78   0
   0 -16   2   35.84    4.51   0
   1 -16   2    0.81    2.66   0
  -1  16  -2    7.94    3.72   0
   1 -16   2    7.33    4.04   0
  -2  16  -2   -1.85    2.66   0
   2 -16   2    0.49    3.97   0
   2 -16   2    0.55    2.55   0
  -5 -15   2  171.65    4.77   0
   5  15  -2  107.58    4.60   0
  -5 -15   2  120.00    3.99   0
   4  15  -2   62.47    4.09   0
  -4 -15   2   73.66    4.59   0
  -4 -15   2   65.87    3.09   0
   3  15  -2   11.06    3.61   0
  -3 -15   2    9.36    3.62   0
  -3 -15   2   13.44    3.81   0
  -2 -15   2    4.60    3.72   0
  -2 -15   2    4.98    3.66   0
   2  15  -2   -1.91    2.53   0
  -1 -15   2    2.59    3.59   0
  -1 -15   2    0.93    3.68   0
   1  15  -2    1.53    2.47   0
   0 -15   2   12.29    4.02   0
   0  15  -2    9.13    2.69   0
   0 -15   2   11.26    2.68   0
  -1  15  -2   13.95    3.64   0
   1 -15   2   11.10    3.72   0
   1 -15   2    9.02    3.56   0
   2 -15   2   10.28    3.90   0
   2 -15   2   10.18    3.54   0
  -2  15  -2    7.38    2.53   0
   3 -15   2   10.05    2.49   0
  -3  15  -2   12.63    2.61   0
   3 -15   2   12.03    3.97   0
   4 -15   2   76.00    4.25   0
  -4  15  -2   60.83    3.16   0
   4 -15   2  103.68    4.97   0
   5 -15   2    2.34    3.91   0
  -5  15  -2   -2.07    3.80   0
   5 -15   2    6.08    4.82   0
   7  14  -2   35.50    3.15   0
   7  14  -2   39.18    4.16   0
  -7 -14   2   38.00    3.94   0
  -7 -14   2   47.24    4.25   0
   6  14  -2   11.04    2.70   0
   6  14  -2   21.24    3.95   0
  -6 -14   2   19.52    3.66   0
  -6 -14   2   16.03    3.94   0
  -5 -14   2    6.32    3.58   0
  -5 -14   2    9.14    3.73   0
   5  14  -2    8.15    3.79   0
  -4 -14   2   37.12    3.67   0
  -4 -14   2   36.99    3.88   0
   4  14  -2   28.81    3.54   0
  -3 -14   2   39.07    3.73   0
  -3 -14   2   38.89    3.98   0
   3  14  -2   33.54    2.76   0
  -2 -14   2   69.42    4.14   0
  -2 -14   2   51.34    3.81   0
   2  14  -2   52.55    3.74   0
  -1 -14   2    5.97    3.42   0
   1  14  -2    5.57    3.31   0
  -1 -14   2    1.47    3.61   0
   0 -14   2   92.09    4.26   0
   0  14  -2   57.57    2.92   0
   0 -14   2   73.59    3.83   0
   1 -14   2   48.37    4.09   0
   1 -14   2   44.32    3.66   0
  -1  14  -2   30.72    3.58   0
  -2  14  -2  133.32    4.26   0
   2 -14   2  162.85    5.22   0
   2 -14   2  145.42    4.26   0
  -3  14  -2    5.13    3.53   0
   3 -14   2    9.51    3.40   0
   3 -14   2    9.21    4.48   0
   4 -14   2   12.66    4.72   0
   4 -14   2    6.81    2.66   0
  -4  14  -2    9.30    3.58   0
   5 -14   2   45.04    3.18   0
  -5  14  -2   48.99    3.25   0
   5 -14   2   57.27    5.31   0
   6 -14   2   47.81    5.43   0
  -6  14  -2   36.82    4.02   0
   6 -14   2   41.46    3.11   0
   9  13  -2    8.10    2.71   0
  -9 -13   2    8.42    3.99   0
   9  13  -2   11.61    4.20   0
  -9 -13   2    7.38    3.84   0
  -8 -13   2  199.70    5.08   0
  -8 -13   2  161.01    5.35   0
   8  13  -2  166.37    4.29   0
   8  13  -2  234.44    5.12   0
   7  13  -2   19.40    3.63   0
  -7 -13   2   11.30    3.63   0
  -7 -13   2   14.05    3.87   0
   7  13  -2   14.91    2.91   0
  -6 -13   2    5.22    3.39   0
   6  13  -2    3.38    3.67   0
   6  13  -2   -0.90    3.77   0
  -6 -13   2    1.10    2.49   0
  -5 -13   2    7.27    3.46   0
  -5 -13   2    3.77    2.51   0
   5  13  -2    9.76    3.59   0
   5  13  -2    5.86    2.52   0
   4  13  -2   47.31    3.92   0
  -4 -13   2   51.44    3.93   0
  -4 -13   2   58.12    3.95   0
   3  13  -2  126.43    4.14   0
  -3 -13   2  130.20    4.22   0
  -3 -13   2  156.28    3.75   0
   2  13  -2  156.28    4.25   0
  -2 -13   2  160.42    4.33   0
  -2 -13   2  178.31    4.87   0
   1  13  -2  701.00    6.35   0
  -1 -13   2  728.09    6.50   0
  -1 -13   2  785.29    7.77   0
   0  13  -2  243.89    4.74   0
   0 -13   2  330.22    5.52   0
   0 -13   2  280.54    4.86   0
  -1  13  -2    2.83    3.48   0
   1 -13   2    1.44    2.51   0
   1 -13   2    1.11    4.20   0
   2 -13   2    9.40    2.54   0
  -2  13  -2    8.36    3.45   0
   2 -13   2    7.09    3.42   0
   3 -13   2  175.10    5.20   0
   3 -13   2  136.30    4.15   0
  -3  13  -2  149.10    4.19   0
  -4  13  -2   94.46    3.33   0
   4 -13   2  112.75    5.43   0
   4 -13   2   96.22    3.99   0
   5 -13   2  109.83    4.53   0
  -5  13  -2   74.33    4.01   0
   5 -13   2   83.45    3.89   0
  -6  13  -2  142.60    4.53   0
   6 -13   2  132.81    4.63   0
   6 -13   2  164.64    5.50   0
   7 -13   2   77.31    4.74   0
  -7  13  -2   67.98    4.18   0
   7 -13   2   62.74    4.12   0
  -8  13  -2    6.27    3.84   0
   8 -13   2    3.84    4.81   0
   8 -13   2    5.31    3.81   0
  10  12  -2   21.24    4.13   0
 -10 -12   2   17.74    4.39   0
  10  12  -2   19.62    4.30   0
 -10 -12   2   25.74    3.07   0
   9  12  -2   14.49    3.81   0
  -9 -12   2   13.04    2.74   0
   9  12  -2    9.40    3.88   0
  -9 -12   2   12.86    3.90   0
   8  12  -2   67.76    4.24   0
  -8 -12   2   82.66    4.45   0
  -8 -12   2   75.84    4.18   0
   8  12  -2   82.49    3.35   0
   7  12  -2   69.89    4.21   0
   7  12  -2   84.86    3.31   0
  -7 -12   2   74.19    3.49   0
  -7 -12   2   89.04    4.17   0
  -6 -12   2   34.61    3.61   0
   6  12  -2   36.36    3.59   0
  -6 -12   2   36.46    2.84   0
   6  12  -2   40.04    3.79   0
   5  12  -2    2.94    3.35   0
  -5 -12   2   -1.47    3.40   0
  -5 -12   2    4.08    3.38   0
   5  12  -2    1.34    3.39   0
   4  12  -2  183.04    4.44   0
  -4 -12   2  156.68    4.31   0
   4  12  -2  151.43    4.10   0
  -4 -12   2  173.64    4.48   0
   3  12  -2  179.36    3.57   0
  -3 -12   2  237.44    4.61   0
  -3 -12   2  204.47    4.40   0
   2  12  -2  399.19    4.55   0
  -2 -12   2  499.01    6.28   0
  -2 -12   2  464.63    5.34   0
  -1 -12   2   72.28    3.77   0
  -1 -12   2   97.38    4.03   0
   1  12  -2   70.68    2.75   0
   0 -12   2    7.59    3.52   0
   0 -12   2   13.87    3.28   0
   0  12  -2    5.31    3.16   0
  -1  12  -2   15.02    3.21   0
   1 -12   2   14.52    2.48   0
   1 -12   2   18.78    3.52   0
  -2  12  -2  106.08    3.89   0
   2 -12   2  104.14    3.90   0
   2 -12   2  139.57    4.52   0
  -3  12  -2  256.62    4.10   0
   3 -12   2  260.14    4.06   0
   3 -12   2  319.49    5.97   0
  -4  12  -2  439.04    5.38   0
   4 -12   2  544.54    7.41   0
   4 -12   2  441.72    5.39   0
   5 -12   2   85.55    4.41   0
  -5  12  -2   66.76    3.86   0
   5 -12   2   63.99    3.85   0
  -6  12  -2    6.68    3.51   0
   6 -12   2    7.23    3.46   0
   7 -12   2    4.36    3.41   0
  -7  12  -2    5.64    2.39   0
   8 -12   2    7.61    2.82   0
   8 -12   2   10.92    3.96   0
  -8  12  -2    6.87    3.79   0
   9 -12   2    4.35    4.70   0
  -9  12  -2    1.66    3.93   0
   9 -12   2   -2.03    3.77   0
  10  11  -2    1.70    2.58   0
  10  11  -2    2.03    4.67   0
 -10 -11   2    2.37    3.53   0
   9  11  -2   12.54    2.61   0
  -9 -11   2   14.70    3.81   0
   9  11  -2    8.22    3.78   0
  -9 -11   2   12.81    3.69   0
  -8 -11   2    5.96    3.36   0
   8  11  -2    4.51    3.51   0
  -8 -11   2    4.99    3.45   0
   8  11  -2    2.63    3.38   0
   7  11  -2   27.52    3.79   0
   7  11  -2   40.18    3.59   0
  -7 -11   2   39.47    3.81   0
  -7 -11   2   30.91    3.55   0
  -6 -11   2  108.91    3.40   0
   6  11  -2  101.45    4.04   0
  -6 -11   2  122.63    4.10   0
   6  11  -2  125.46    4.02   0
   5  11  -2   -1.36    3.34   0
  -5 -11   2    1.46    3.32   0
  -5 -11   2    3.93    2.39   0
   5  11  -2    4.12    3.26   0
  -4 -11   2    4.07    3.24   0
   4  11  -2    3.41    3.24   0
   4  11  -2    5.31    3.15   0
  -4 -11   2    3.00    3.46   0
  -3 -11   2   24.71    2.48   0
   3  11  -2   18.85    3.42   0
   3  11  -2   22.80    3.28   0
  -3 -11   2   21.28    3.55   0
   2  11  -2   81.31    3.81   0
  -2 -11   2  105.05    4.04   0
  -2 -11   2   81.62    2.82   0
  -1 -11   2    1.65    3.19   0
   1  11  -2    4.91    3.36   0
  -1 -11   2    6.59    3.34   0
   0  11  -2   -0.89    3.28   0
   0 -11   2    0.92    3.35   0
   0 -11   2    5.77    3.43   0
   1 -11   2    6.56    3.49   0
   1 -11   2    3.56    2.28   0
  -1  11  -2    4.95    3.31   0
   2 -11   2   17.04    3.46   0
  -2  11  -2    9.70    3.28   0
   2 -11   2   13.74    3.46   0
  -3  11  -2  122.13    3.73   0
   3 -11   2  158.53    4.60   0
   3 -11   2  127.26    3.92   0
   4 -11   2   72.40    4.15   0
   4 -11   2   61.07    3.67   0
  -4  11  -2   59.44    2.80   0
   5 -11   2   19.33    3.41   0
  -5  11  -2   20.43    3.42   0
  -6  11  -2    2.13    3.28   0
   6 -11   2    3.12    3.32   0
   7 -11   2    5.88    4.61   0
  -7  11  -2    6.00    3.52   0
   7 -11   2    7.32    2.39   0
  -8  11  -2   68.64    4.17   0
   8 -11   2   62.70    3.11   0
   8 -11   2   86.69    4.75   0
   9 -11   2   66.01    4.26   0
  -9  11  -2   69.50    4.43   0
   9 -11   2   88.03    4.72   0
  11  10  -2   18.36    2.90   0
  11  10  -2   21.35    5.02   0
 -11 -10   2   14.08    3.78   0
  10  10  -2  161.21    4.42   0
 -10 -10   2  150.32    4.55   0
  10  10  -2  125.35    5.57   0
  -9 -10   2   41.90    3.82   0
   9  10  -2   55.64    3.77   0
  -9 -10   2   49.55    4.23   0
   9  10  -2   45.15    4.27   0
   8  10  -2  161.03    4.17   0
  -8 -10   2  132.08    4.47   0
   8  10  -2  108.26    4.35   0
  -8 -10   2  128.89    3.42   0
  -7 -10   2    2.66    3.19   0
   7  10  -2    8.67    3.41   0
   7  10  -2    8.35    3.31   0
  -7 -10   2    3.63    3.31   0
  -6 -10   2  727.07    7.10   0
  -6 -10   2  778.02    6.93   0
   6  10  -2  679.30    6.55   0
   6  10  -2  890.01    7.00   0
  -5 -10   2   -1.17    2.49   0
   5  10  -2    1.53    3.45   0
   5  10  -2    4.05    3.39   0
  -5 -10   2    5.37    3.45   0
   4  10  -2    0.68    3.32   0
  -4 -10   2    0.10    3.33   0
   4  10  -2    3.13    3.25   0
  -4 -10   2    6.91    3.48   0
   3  10  -2    5.42    3.34   0
   3  10  -2    7.78    3.27   0
  -3 -10   2    4.05    3.22   0
  -3 -10   2    4.94    2.54   0
  -2 -10   2  488.33    5.58   0
   2  10  -2  406.98    5.15   0
  -2 -10   2  440.03    5.48   0
  -1 -10   2    2.92    2.36   0
   1  10  -2    3.14    2.37   0
  -1 -10   2    2.68    3.28   0
   0 -10   2  120.32    4.18   0
   0 -10   2   88.76    3.92   0
   0  10  -2   83.78    2.98   0
  -1  10  -2  146.20    3.34   0
   1 -10   2  153.65    3.41   0
   1 -10   2  188.12    5.50   0
   2 -10   2   10.84    3.53   0
  -2  10  -2   12.42    3.40   0
   2 -10   2   12.28    3.42   0
   3 -10   2   47.53    4.54   0
   3 -10   2   36.92    3.54   0
  -3  10  -2   40.39    3.60   0
   4 -10   2   40.55    3.98   0
   4 -10   2   29.30    3.53   0
  -4  10  -2   29.67    3.54   0
  -5  10  -2  188.43    4.63   0
   5 -10   2  163.89    3.67   0
   6 -10   2   38.36    3.52   0
  -6  10  -2   42.92    2.72   0
   7 -10   2    5.81    2.40   0
   7 -10   2    4.61    3.50   0
  -7  10  -2    3.46    2.44   0
  -8  10  -2   88.60    4.44   0
   8 -10   2   84.26    4.32   0
   8 -10   2  114.98    4.66   0
  -9  10  -2   27.81    4.11   0
   9 -10   2   30.55    3.99   0
   9 -10   2   37.12    4.24   0
  10 -10   2   29.06    4.22   0
  10 -10   2   22.69    3.90   0
 -10  10  -2   23.41    4.02   0
  12   9  -2   11.65    4.91   0
 -12  -9   2   13.89    3.70   0
  12   9  -2   10.44    3.79   0
 -11  -9   2   79.14    4.30   0
  11   9  -2   78.54    4.61   0
  11   9  -2  107.16    4.14   0
 -10  -9   2  337.91    5.23   0
  10   9  -2  348.80    5.19   0
  10   9  -2  298.76    5.77   0
  -9  -9   2   70.03    3.81   0
   9   9  -2   52.76    4.07   0
   9   9  -2   75.27    3.74   0
   8   9  -2   71.41    3.60   0
   8   9  -2   52.86    3.78   0
  -8  -9   2   58.17    3.95   0
  -8  -9   2   54.85    2.77   0
   7   9  -2   27.73    3.62   0
  -7  -9   2   29.73    3.53   0
  -7  -9   2   33.17    3.41   0
   7   9  -2   33.97    2.63   0
   6   9  -2   68.77    3.85   0
  -6  -9   2   92.43    4.10   0
   6   9  -2   96.78    4.02   0
  -6  -9   2   87.58    4.03   0
   5   9  -2  947.15    7.24   0
  -5  -9   2  802.14    7.52   0
   5   9  -2  676.61    6.75   0
  -5  -9   2  857.22    7.02   0
   4   9  -2   30.72    3.54   0
  -4  -9   2   26.24    3.55   0
   4   9  -2   23.90    3.19   0
  -4  -9   2   26.40    3.43   0
   3   9  -2  997.17    7.55   0
   3   9  -2 1330.28    9.03   0
  -3  -9   2 1093.93    7.51   0
  -3  -9   2 1289.42    8.82   0
   2   9  -2  156.58    4.03   0
  -2  -9   2  196.44    4.06   0
   2   9  -2  196.34    4.78   0
  -2  -9   2  169.56    4.18   0
   1   9  -2   11.24    3.24   0
  -1  -9   2   16.20    3.35   0
  -1  -9   2   12.67    3.48   0
   0  -9   2  200.11    4.33   0
   0   9  -2  183.35    4.30   0
   0  -9   2  250.11    5.12   0
   1  -9   2   46.83    3.89   0
   1  -9   2   35.74    3.42   0
  -1   9  -2   35.48    3.47   0
  -2   9  -2  356.07    5.07   0
   2  -9   2  359.88    5.18   0
   2  -9   2  477.18    6.94   0
  -3   9  -2  223.66    3.69   0
   3  -9   2  222.03    4.37   0
   3  -9   2  294.45    5.85   0
   4  -9   2  393.40    5.33   0
  -4   9  -2  393.40    5.42   0
   5  -9   2  608.84    6.28   0
  -5   9  -2  649.34    6.50   0
   6  -9   2  135.71    4.24   0
  -6   9  -2  140.84    4.21   0
   7  -9   2  155.42    4.68   0
   7  -9   2  113.09    4.00   0
  -7   9  -2  128.62    4.21   0
   8  -9   2    3.98    4.29   0
   8  -9   2    3.99    3.31   0
  -8   9  -2    1.85    3.47   0
   9  -9   2   23.22    3.80   0
  -9   9  -2   27.67    3.95   0
   9  -9   2   28.75    4.99   0
  10  -9   2  182.80    5.57   0
 -10   9  -2  141.14    5.21   0
  10  -9   2  128.34    5.61   0
  11  -9   2    8.27    3.95   0
  11  -9   2    5.47    4.01   0
 -11   9  -2   10.65    3.81   0
 -12  -8   2   58.85    3.26   0
  12   8  -2   67.18    3.20   0
  12   8  -2   61.54    5.20   0
  11   8  -2  381.46    4.91   0
  11   8  -2  318.69    7.21   0
 -11  -8   2  315.37    5.15   0
  10   8  -2  274.94    5.75   0
 -10  -8   2  300.30    4.49   0
  10   8  -2  331.65    4.54   0
   9   8  -2   96.08    4.28   0
  -9  -8   2  110.66    3.92   0
   9   8  -2  127.20    3.97   0
  -8  -8   2   29.02    3.60   0
  -8  -8   2   25.31    3.34   0
   8   8  -2   32.07    3.34   0
   8   8  -2   19.52    3.65   0
  -7  -8   2  222.29    5.05   0
   7   8  -2  200.92    4.81   0
  -7  -8   2  226.75    3.93   0
   7   8  -2  246.99    4.70   0
   6   8  -2  489.16    5.99   0
  -6  -8   2  628.28    6.05   0
   6   8  -2  642.73    5.64   0
  -6  -8   2  569.76    6.60   0
   5   8  -2  935.09    7.21   0
  -5  -8   2 1090.06    8.41   0
   5   8  -2 1282.32    8.34   0
  -5  -8   2 1179.66    7.78   0
  -4  -8   2 1798.03    9.84   0
  -4  -8   2 2060.57   10.69   0
   4   8  -2 2111.05   10.79   0
   4   8  -2 1643.73    9.58   0
   3   8  -2  597.57    6.60   0
  -3  -8   2  524.57    6.06   0
   3   8  -2  472.87    5.70   0
  -3  -8   2  582.34    6.61   0
  -2  -8   2  199.20    3.81   0
   2   8  -2  227.67    4.98   0
   2   8  -2  183.92    3.71   0
  -2  -8   2  237.03    5.01   0
  -1  -8   2  434.51    6.33   0
   1   8  -2  340.04    4.50   0
  -1  -8   2  358.97    5.19   0
   0  -8   2  346.82    6.09   0
   0  -8   2  275.71    4.32   0
   0   8  -2  271.14    4.91   0
  -1   8  -2  137.85    4.12   0
   1  -8   2  177.42    5.51   0
   1  -8   2  131.89    4.05   0
  -2   8  -2   79.38    3.68   0
   2  -8   2  103.71    4.32   0
   2  -8   2   81.72    3.68   0
  -3   8  -2   37.72    3.53   0
   3  -8   2   37.48    2.66   0
  -4   8  -2   48.73    3.69   0
   4  -8   2   48.99    3.69   0
  -5   8  -2  285.95    5.11   0
   5  -8   2  255.03    4.92   0
   6  -8   2  362.49    6.20   0
  -6   8  -2  282.41    4.52   0
   6  -8   2  262.50    4.96   0
  -7   8  -2  118.20    4.40   0
   7  -8   2  107.77    4.16   0
   7  -8   2  143.47    4.65   0
   8  -8   2    0.11    3.41   0
  -8   8  -2    3.34    3.48   0
   8  -8   2   -0.06    3.45   0
   9  -8   2  221.24    5.54   0
  -9   8  -2  196.71    5.28   0
   9  -8   2  179.70    4.89   0
  10  -8   2   15.98    3.82   0
 -10   8  -2   15.47    3.93   0
  10  -8   2   12.69    3.78   0
  11  -8   2   56.30    4.43   0
 -11   8  -2   35.53    4.38   0
  11  -8   2   43.37    4.24   0
 -13  -7   2    7.69    3.86   0
  13   7  -2   18.13    3.82   0
  13   7  -2   15.65    5.04   0
  13   7  -2   22.80    5.85   0
  12   7  -2    0.45    3.62   0
  12   7  -2    2.17    4.60   0
 -12  -7   2    2.27    3.58   0
  12   7  -2    0.17    4.57   0
  11   7  -2  130.00    5.80   0
  11   7  -2  171.68    4.39   0
 -11  -7   2  149.24    4.40   0
  10   7  -2    4.67    3.40   0
  10   7  -2    4.85    3.53   0
 -10  -7   2    0.52    3.41   0
   9   7  -2  286.93    4.67   0
  -9  -7   2  272.48    4.68   0
   9   7  -2  221.01    5.19   0
  -8  -7   2   77.43    3.87   0
   8   7  -2   87.92    3.16   0
   8   7  -2   64.43    4.83   0
   7   7  -2   94.98    4.07   0
  -7  -7   2  106.83    4.18   0
  -7  -7   2  101.85    3.25   0
   7   7  -2  124.22    4.12   0
   6   7  -2  413.50    4.77   0
  -6  -7   2  371.77    5.15   0
   6   7  -2  343.82    5.34   0
  -6  -7   2  386.18    4.77   0
   5   7  -2  126.86    4.33   0
   5   7  -2  164.00    4.25   0
  -5  -7   2  145.37    3.70   0
  -5  -7   2  160.80    3.63   0
  -4  -7   2  384.85    5.77   0
   4   7  -2  439.71    5.88   0
   4   7  -2  341.50    5.60   0
  -4  -7   2  411.79    5.83   0
  -3  -7   2   15.90    3.51   0
   3   7  -2   20.70    2.70   0
   3   7  -2   17.07    3.41   0
  -3  -7   2   16.49    3.32   0
   2   7  -2 1252.89    9.41   0
   2   7  -2  976.62    7.80   0
  -2  -7   2 1055.14    8.13   0
  -2  -7   2 1231.69    9.36   0
  -1  -7   2  553.68    5.67   0
   1   7  -2  659.77    7.69   0
   1   7  -2  514.68    6.16   0
  -1  -7   2  653.89    7.54   0
   0   7  -2  200.28    4.46   0
   0  -7   2  201.67    3.95   0
   0  -7   2  268.12    5.69   0
  -1   7  -2  802.86    7.13   0
   1  -7   2 1053.34   10.09   0
   1  -7   2  847.01    7.20   0
  -2   7  -2  168.48    4.38   0
   2  -7   2  219.98    5.48   0
   2  -7   2  162.49    4.28   0
  -3   7  -2   51.23    3.69   0
   3  -7   2   52.34    3.49   0
  -4   7  -2    8.06    2.49   0
   4  -7   2    8.69    3.44   0
   5  -7   2   23.60    3.54   0
  -5   7  -2   25.37    3.61   0
  -6   7  -2   96.52    3.22   0
   6  -7   2  120.54    4.63   0
   6  -7   2   85.65    3.85   0
  -7   7  -2  233.90    5.15   0
   7  -7   2  198.58    4.71   0
   7  -7   2  283.83    5.59   0
  -8   7  -2  135.32    4.72   0
   8  -7   2  114.43    4.36   0
   8  -7   2  156.50    4.67   0
   9  -7   2   82.89    4.37   0
  -9   7  -2   94.20    4.50   0
   9  -7   2   99.81    4.65   0
  10  -7   2   17.75    3.95   0
  10  -7   2   15.83    4.71   0
 -10   7  -2   16.85    3.87   0
 -11   7  -2   49.89    4.54   0
  11  -7   2   53.54    4.29   0
  11  -7   2   59.89    4.45   0
 -12   7  -2    3.27    3.96   0
  12  -7   2    3.54    3.96   0
  12  -7   2    3.54    3.98   0
  13   6  -2   10.89    5.70   0
  13   6  -2    6.56    5.70   0
 -13  -6   2    6.58    3.62   0
  13   6  -2    4.86    2.62   0
  12   6  -2   61.89    5.39   0
  12   6  -2   70.61    4.07   0
  12   6  -2   77.25    5.73   0
 -12  -6   2   70.09    4.05   0
  11   6  -2  139.83    5.66   0
  11   6  -2  173.83    4.32   0
 -11  -6   2  159.70    4.44   0
  10   6  -2  223.59    4.57   0
 -10  -6   2  213.32    3.99   0
  10   6  -2  193.20    5.36   0
  -9  -6   2   92.35    3.07   0
   9   6  -2   84.36    4.22   0
   9   6  -2   97.53    3.86   0
   8   6  -2   25.95    3.62   0
  -8  -6   2   23.13    3.45   0
   8   6  -2   20.60    3.71   0
   7   6  -2  543.55    5.77   0
   7   6  -2  456.40    6.24   0
  -7  -6   2  477.44    6.76   0
  -7  -6   2  511.50    6.01   0
  -6  -6   2  141.20    4.48   0
  -6  -6   2  146.24    3.99   0
   6   6  -2  128.18    4.38   0
   6   6  -2  152.58    4.12   0
  -5  -6   2  340.31    5.63   0
   5   6  -2  304.86    5.42   0
   5   6  -2  363.27    5.21   0
  -5  -6   2  367.14    5.38   0
   4   6  -2   68.27    3.74   0
   4   6  -2   58.56    3.90   0
  -4  -6   2   73.56    3.82   0
  -4  -6   2   64.46    3.68   0
   3   6  -2  796.31    7.20   0
  -3  -6   2  703.26    6.67   0
  -3  -6   2  781.26    7.62   0
   3   6  -2  658.26    7.08   0
  -2  -6   2 1490.16   10.62   0
   2   6  -2 1515.54   10.75   0
  -2  -6   2 1265.61    9.00   0
   2   6  -2 1193.58    8.34   0
  -1  -6   2   81.07    3.18   0
  -1  -6   2   93.00    4.64   0
   1   6  -2   72.72    3.99   0
   1   6  -2  101.53    4.66   0
   0  -6   2 2033.75   14.18   0
   0   6  -2 1619.09    9.55   0
   0  -6   2 1701.12   10.12   0
  -1   6  -2 1863.94   10.57   0
   1  -6   2 2492.28   16.77   0
   1  -6   2 1911.51   10.31   0
   2  -6   2  439.50    5.83   0
  -2   6  -2  446.06    6.02   0
  -3   6  -2  152.85    4.38   0
   3  -6   2  150.81    4.28   0
  -4   6  -2  972.21    7.54   0
   4  -6   2  914.58    7.73   0
   5  -6   2 2545.56   15.22   0
  -5   6  -2 2011.82   11.40   0
   5  -6   2 1822.99   10.66   0
   6  -6   2   38.27    3.80   0
  -6   6  -2   29.58    3.75   0
   6  -6   2   25.50    3.46   0
  -7   6  -2  335.78    5.79   0
   7  -6   2  267.51    5.90   0
   7  -6   2  373.85    6.12   0
   8  -6   2   36.34    3.91   0
   8  -6   2   51.78    3.94   0
  -8   6  -2   43.12    4.06   0
  -9   6  -2   27.43    4.49   0
   9  -6   2   34.13    4.50   0
   9  -6   2   28.52    4.27   0
  10  -6   2   11.98    4.58   0
  10  -6   2   18.70    3.63   0
 -10   6  -2   16.38    3.76   0
  11  -6   2   73.44    4.22   0
 -11   6  -2   67.78    5.70   0
  11  -6   2   75.58    4.59   0
  12  -6   2   84.58    4.98   0
 -12   6  -2   73.86    6.21   0
  12  -6   2  108.69    4.79   0
 -14  -5   2    6.78    2.76   0
  14   5  -2   12.02    2.76   0
  13   5  -2   81.05    7.38   0
  13   5  -2  111.42    7.45   0
 -13  -5   2   85.52    4.30   0
  13   5  -2   98.32    3.37   0
  12   5  -2  105.08    4.03   0
  12   5  -2  120.55    6.72   0
  12   5  -2   94.36    6.51   0
 -12  -5   2  101.90    4.11   0
  11   5  -2    2.25    4.20   0
  11   5  -2    4.38    2.49   0
  11   5  -2    5.23    4.25   0
 -11  -5   2    3.20    2.45   0
  10   5  -2    4.72    4.21   0
  10   5  -2    5.95    3.44   0
 -10  -5   2    8.67    3.09   0
   9   5  -2  282.56    4.06   0
   9   5  -2  243.96    5.55   0
  -9  -5   2  277.15    4.82   0
   8   5  -2   98.57    3.96   0
  -8  -5   2   93.86    3.98   0
   8   5  -2   83.26    4.40   0
   7   5  -2  144.77    4.11   0
   7   5  -2  122.21    5.28   0
  -7  -5   2  138.91    4.00   0
  -6  -5   2   97.08    4.33   0
   6   5  -2  100.46    3.83   0
   6   5  -2   90.65    4.10   0
  -6  -5   2  103.01    3.92   0
   5   5  -2 2534.04   13.15   0
  -5  -5   2 2882.04   13.04   0
  -5  -5   2 2763.15   14.51   0
   5   5  -2 2996.22   12.71   0
  -4  -5   2 4713.14   17.79   0
   4   5  -2 4268.11   16.45   0
  -4  -5   2 4955.17   17.08   0
   4   5  -2 5073.69   17.16   0
  -3  -5   2  940.79    8.56   0
  -3  -5   2 1036.14    8.88   0
   3   5  -2  857.51    8.13   0
   3   5  -2 1036.07    8.62   0
   2   5  -2 2076.45   13.28   0
  -2  -5   2 1839.54   11.36   0
  -2  -5   2 2054.51   13.04   0
   2   5  -2 1730.02   10.94   0
   1   5  -2    1.88    3.54   0
  -1  -5   2    0.69    3.71   0
   1   5  -2    1.98    3.50   0
  -1  -5   2    1.99    2.46   0
   0   5  -2    6.18    3.50   0
   0  -5   2    4.57    2.52   0
   0  -5   2    9.48    3.74   0
   1  -5   2  388.92    8.32   0
   1  -5   2  306.67    5.51   0
  -1   5  -2  292.38    5.47   0
  -2   5  -2 2018.09   11.61   0
   2  -5   2 2032.92   11.54   0
  -3   5  -2  878.24    7.94   0
   3  -5   2  874.91    7.81   0
   4  -5   2 2169.52   14.77   0
  -4   5  -2 1598.95   10.54   0
   4  -5   2 1545.79   10.25   0
   5  -5   2  747.43    8.51   0
   5  -5   2  539.41    6.82   0
  -5   5  -2  584.22    6.90   0
   6  -5   2  132.76    4.23   0
   6  -5   2  189.69    5.11   0
  -6   5  -2  150.16    4.48   0
   7  -5   2  240.20    5.77   0
   7  -5   2  166.26    4.66   0
  -7   5  -2  211.90    5.24   0
   8  -5   2  195.42    5.15   0
  -8   5  -2  228.62    5.63   0
   8  -5   2  259.00    5.37   0
  -9   5  -2  220.56    6.28   0
   9  -5   2  241.19    5.27   0
   9  -5   2  184.25    5.85   0
  10  -5   2  262.58    6.17   0
  10  -5   2  315.42    5.56   0
 -10   5  -2  277.09    7.10   0
  11  -5   2  253.31    5.36   0
 -11   5  -2  196.83    7.65   0
  11  -5   2  204.18    6.94   0
  12  -5   2    3.88    4.54   0
 -12   5  -2    2.97    5.43   0
  12  -5   2    8.01    3.97   0
 -14  -4   2   16.10    3.79   0
  14   4  -2   24.87    3.02   0
  13   4  -2  228.90    9.77   0
  13   4  -2  172.00    8.83   0
 -13  -4   2  174.48    4.98   0
  13   4  -2  236.37    4.71   0
  12   4  -2  146.57    4.14   0
 -12  -4   2  111.01    4.28   0
  12   4  -2  120.01    6.87   0
  12   4  -2  153.22    6.82   0
 -11  -4   2  106.42    4.15   0
  11   4  -2  135.53    6.43   0
  11   4  -2  110.45    5.62   0
  11   4  -2  128.12    3.28   0
 -10  -4   2    1.85    3.15   0
  10   4  -2    4.93    2.33   0
  10   4  -2    4.33    4.08   0
  10   4  -2    4.04    4.05   0
   9   4  -2   33.54    3.54   0
   9   4  -2   28.48    3.74   0
  -9  -4   2   26.57    3.51   0
   8   4  -2  324.75    4.43   0
  -8  -4   2  317.29    5.05   0
   8   4  -2  292.13    6.11   0
  -7  -4   2   55.83    2.95   0
   7   4  -2   50.94    4.60   0
   7   4  -2   60.12    3.82   0
   6   4  -2 1511.11   11.09   0
   6   4  -2 1673.04    9.59   0
  -6  -4   2 1646.88    9.69   0
   5   4  -2  633.65    7.70   0
  -5  -4   2  676.71    8.19   0
  -5  -4   2  715.28    6.67   0
   5   4  -2  728.55    7.06   0
  -4  -4   2  398.89    5.56   0
   4   4  -2  367.39    6.19   0
  -4  -4   2  397.53    6.51   0
   4   4  -2  423.35    6.16   0
  -3  -4   2 1202.92   10.05   0
  -3  -4   2 1247.27   10.13   0
   3   4  -2 1128.71    9.59   0
   3   4  -2 1258.41   10.20   0
  -2  -4   2 1699.36   11.56   0
  -2  -4   2 1829.54   12.93   0
   2   4  -2 1867.87   13.14   0
   2   4  -2 1653.06   11.47   0
  -1  -4   2  566.26    7.51   0
   1   4  -2  561.96    7.46   0
   1   4  -2  659.01   10.22   0
  -1  -4   2  639.54    9.59   0
   0  -4   2  316.56    6.16   0
   0  -4   2  373.44    9.12   0
   0   4  -2  298.27    6.09   0
   1  -4   2 2356.19   20.68   0
   1  -4   2 1899.33   12.23   0
  -1   4  -2 1807.76   12.02   0
   2  -4   2  171.19    4.82   0
  -2   4  -2  160.53    4.81   0
  -3   4  -2  188.01    4.94   0
   3  -4   2  196.39    5.01   0
   3  -4   2  256.88    6.69   0
  -4   4  -2   28.46    3.83   0
   4  -4   2   39.05    4.74   0
   4  -4   2   28.14    3.74   0
   5  -4   2  115.07    4.43   0
   5  -4   2  157.26    4.97   0
  -5   4  -2  125.47    4.54   0
   6  -4   2   13.09    3.43   0
   6  -4   2   10.42    3.40   0
  -6   4  -2    9.76    3.43   0
   7  -4   2   28.17    3.40   0
   7  -4   2   23.51    3.73   0
  -7   4  -2   21.64    4.76   0
   8  -4   2   64.07    4.81   0
  -8   4  -2   73.56    5.14   0
   8  -4   2   83.70    4.01   0
   9  -4   2  624.17    9.00   0
  -9   4  -2  703.66   10.11   0
   9  -4   2  798.35    7.65   0
  10  -4   2  158.20    5.95   0
  10  -4   2  170.13    4.65   0
 -10   4  -2  148.61    6.48   0
  11  -4   2   40.83    5.88   0
  11  -4   2   44.71    3.92   0
 -11   4  -2   34.39    5.46   0
  12  -4   2    9.72    4.01   0
  12  -4   2    9.00    6.01   0
  13  -4   2   -1.04    3.90   0
 -14  -3   2   31.32    4.08   0
  14   3  -2   33.87    3.09   0
  13   3  -2  138.32    4.41   0
  13   3  -2  136.12    8.30   0
  13   3  -2  124.74    8.12   0
 -13  -3   2  133.66    4.46   0
  12   3  -2   61.65    6.07   0
  12   3  -2   51.64    5.28   0
 -12  -3   2   49.73    3.91   0
  12   3  -2   55.39    3.85   0
  11   3  -2  106.51    5.65   0
  11   3  -2  123.89    5.85   0
 -11  -3   2   98.29    3.13   0
  11   3  -2  119.83    3.86   0
  10   3  -2  234.87    3.89   0
  10   3  -2  252.79    6.48   0
 -10  -3   2  237.40    4.47   0
  10   3  -2  213.82    6.15   0
   9   3  -2 1646.38   13.44   0
   9   3  -2 1546.42   12.88   0
  -9  -3   2 1515.81    8.99   0
   9   3  -2 1647.09    8.84   0
  -8  -3   2    3.55    3.15   0
   8   3  -2    5.18    3.75   0
   8   3  -2    9.15    3.36   0
   7   3  -2   11.98    4.33   0
   7   3  -2   11.14    2.38   0
  -7  -3   2   10.18    2.55   0
   6   3  -2 1389.97   11.37   0
  -6  -3   2 1454.32    9.26   0
   6   3  -2 1488.29    9.31   0
   5   3  -2   58.04    3.02   0
   5   3  -2   56.82    4.35   0
  -5  -3   2   58.81    3.86   0
   4   3  -2    2.84    3.77   0
  -4  -3   2    3.29    2.51   0
   4   3  -2    3.52    2.57   0
  -4  -3   2    3.43    3.54   0
  -3  -3   2  111.52    4.70   0
   3   3  -2  113.36    4.73   0
  -3  -3   2  117.92    3.95   0
   3   3  -2  124.95    4.78   0
  -2  -3   2  918.28   10.54   0
  -2  -3   2  871.32    9.72   0
   2   3  -2  831.37    9.55   0
   2   3  -2  921.05   10.68   0
  -1  -3   2 6503.02   24.19   0
   1   3  -2 6169.54   23.69   0
   0   3  -2 1359.35   12.19   0
   0  -3   2 1419.74   12.34   0
   0   3  -2 1611.09   20.49   0
   0  -3   2 1602.18   20.25   0
   1  -3   2 1343.53   11.48   0
  -1   3  -2 1269.54   11.36   0
   2  -3   2   32.16    4.07   0
  -2   3  -2   31.29    4.12   0
   2  -3   2   36.01    5.59   0
   3  -3   2  167.26    5.93   0
  -3   3  -2  121.24    5.16   0
   3  -3   2  131.97    5.23   0
   4  -3   2  461.86    7.57   0
   4  -3   2  341.30    6.60   0
  -4   3  -2  345.74    7.17   0
  -5   3  -2  596.38    8.36   0
   5  -3   2  549.06    7.95   0
   5  -3   2  729.18    8.34   0
   6  -3   2  392.14    6.24   0
  -6   3  -2  355.25    7.32   0
   6  -3   2  312.76    6.41   0
  -7   3  -2   63.54    5.17   0
   7  -3   2   53.20    4.16   0
   7  -3   2   69.10    3.67   0
   8  -3   2  249.88    5.04   0
   8  -3   2  199.40    6.35   0
  -8   3  -2  237.31    6.89   0
   9  -3   2  313.67    7.75   0
   9  -3   2  362.03    5.68   0
  -9   3  -2  313.08    8.51   0
  10  -3   2    6.32    3.47   0
 -10   3  -2    4.45    5.11   0
  10  -3   2    5.15    4.41   0
  11  -3   2    2.97    6.32   0
  11  -3   2    0.93    3.54   0
  12  -3   2   -1.76    3.58   0
  13  -3   2   91.81    4.71   0
  14   2  -2   27.04    2.95   0
 -13  -2   2   65.95    4.12   0
  13   2  -2   74.25    7.38   0
  13   2  -2   71.79    7.29   0
  13   2  -2   79.08    4.06   0
  12   2  -2   73.25    5.39   0
  12   2  -2   78.13    6.04   0
 -12  -2   2   65.37    3.94   0
  12   2  -2   81.11    3.92   0
 -11  -2   2   77.06    3.73   0
  11   2  -2   95.26    5.64   0
  11   2  -2   91.71    6.07   0
  11   2  -2   99.01    3.81   0
  10   2  -2  585.19    8.83   0
  10   2  -2  509.28    8.06   0
  10   2  -2  559.90    5.77   0
 -10  -2   2  461.83    5.95   0
   9   2  -2  483.65    7.58   0
   9   2  -2  513.47    8.29   0
  -9  -2   2  454.34    5.67   0
   9   2  -2  477.72    4.96   0
   8   2  -2  812.95    9.26   0
  -8  -2   2  731.80    6.62   0
   8   2  -2  798.55    6.55   0
   8   2  -2  770.38    9.06   0
   7   2  -2  123.74    4.63   0
  -7  -2   2  116.10    3.42   0
   7   2  -2  121.42    5.20   0
   7   2  -2  126.17    3.46   0
  -6  -2   2   90.83    3.21   0
   6   2  -2   94.86    4.49   0
   6   2  -2   99.06    3.23   0
   5   2  -2  509.67    5.99   0
   5   2  -2  500.54    7.77   0
  -5  -2   2  492.14    6.02   0
   4   2  -2  425.70    7.40   0
   4   2  -2  439.22    6.71   0
  -4  -2   2  436.57    6.74   0
  -2  -2   2 4327.60   21.90   0
  -2  -2   2 4576.37   24.04   0
   2   2  -2 4708.29   24.15   0
   2   2  -2 4363.12   22.04   0
  -1  -2   2 3201.54   19.43   0
   1   2  -2 3105.47   19.58   0
  -1  -2   2 3364.83   26.10   0
   1   2  -2 3304.04   26.24   0
   0   2  -2  248.85    7.16   0
   0  -2   2  254.54    6.32   0
   0   2  -2  277.30   15.11   0
   0  -2   2  277.79   15.09   0
   1  -2   2 1191.93   12.52   0
  -1   2  -2 1120.45   12.40   0
   1  -2   2 1334.90   27.12   0
   2  -2   2   92.57    5.16   0
   2  -2   2  108.58    6.95   0
  -2   2  -2   84.71    5.14   0
  -3   2  -2 2514.26   17.96   0
   3  -2   2 3452.25   21.09   0
   3  -2   2 2902.55   19.13   0
  -3   2  -2 3365.35   21.59   0
  -4   2  -2   31.72    4.20   0
  -4   2  -2   40.32    4.96   0
   4  -2   2   40.59    4.28   0
   4  -2   2   34.72    4.21   0
   5  -2   2 1504.56   14.43   0
  -5   2  -2 1770.61   12.53   0
  -5   2  -2 1585.69   14.69   0
   5  -2   2 1829.75   12.21   0
  -6   2  -2  215.11    6.76   0
  -6   2  -2  222.64    5.35   0
   6  -2   2  226.76    5.19   0
   6  -2   2  185.98    6.34   0
  -7   2  -2  483.03    9.83   0
  -7   2  -2  476.24    6.48   0
   7  -2   2  433.47    8.78   0
   7  -2   2  506.01    6.34   0
   8  -2   2  204.61    4.59   0
   8  -2   2  181.87    7.29   0
  -8   2  -2  183.44    8.02   0
   9  -2   2   -2.78    3.24   0
   9  -2   2    0.34    5.52   0
  10  -2   2   94.95    3.97   0
  11  -2   2  114.38    4.30   0
  12  -2   2   22.86    3.79   0
  13  -2   2   31.27    4.19   0
  14   1  -2   14.56    9.46   0
  14   1  -2   19.35    3.89   0
  14   1  -2   15.99    9.68   0
  13   1  -2  440.22    5.29   0
  13   1  -2  447.70   10.85   0
  13   1  -2  398.22   10.40   0
  12   1  -2  197.73    6.72   0
  12   1  -2  193.75    7.09   0
  12   1  -2  199.74    4.43   0
  11   1  -2  254.11    6.84   0
  11   1  -2  263.31    4.64   0
 -11  -1   2  213.58    4.02   0
  11   1  -2  243.91    6.78   0
  10   1  -2  608.48    5.93   0
 -10  -1   2  529.97    6.12   0
  10   1  -2  606.12    8.65   0
  10   1  -2  578.06    8.86   0
   9   1  -2   27.48    4.55   0
   9   1  -2   23.38    3.76   0
  -9  -1   2   22.55    3.54   0
   9   1  -2   23.93    3.56   0
   8   1  -2   11.74    3.52   0
   8   1  -2   13.17    3.47   0
  -8  -1   2    6.71    3.21   0
  -7  -1   2   30.15    3.52   0
   7   1  -2   13.25    4.26   0
   7   1  -2   14.36    2.53   0
   6   1  -2  961.31    7.86   0
  -6  -1   2  933.36    7.95   0
   6   1  -2  955.54   10.26   0
  -5  -1   2 4065.37   16.08   0
   5   1  -2 4021.53   20.62   0
   5   1  -2 4060.76   16.02   0
  -4  -1   2  576.34    7.18   0
   4   1  -2  609.12    7.68   0
  -3  -1   2 8062.10   27.65   0
   2   1  -2 1970.89   16.72   0
  -2  -1   2 1909.92   16.82   0
   1   1  -2  616.98   13.30   0
   1   1  -2  578.02    9.85   0
   0  -1   2 2619.65   20.65   0
   0   1  -2 2599.01   20.43   0
  -1   1  -2  842.17   18.40   0
  -1   1  -2  771.47   12.22   0
   1  -1   2  817.27   12.76   0
   1  -1   2  804.06   17.52   0
  -2   1  -2 5295.63   31.04   0
   2  -1   2 5115.50   29.50   0
   3  -1   2 1814.83   19.12   0
  -3   1  -2 1429.94   17.20   0
  -3   1  -2 1950.52   15.66   0
   3  -1   2 1932.16   15.17   0
  -4   1  -2  253.91    6.11   0
   4  -1   2  231.78    8.53   0
  -4   1  -2  204.02    7.87   0
   4  -1   2  257.93    5.93   0
   5  -1   2 1338.06   17.33   0
  -5   1  -2 1412.77   10.60   0
   5  -1   2 1463.27   10.63   0
  -5   1  -2 1383.58   18.20   0
   6  -1   2    2.41    3.21   0
  -6   1  -2    1.04    3.20   0
  -6   1  -2    1.16    5.24   0
   6  -1   2    1.86    4.63   0
   7  -1   2   10.92    3.35   0
  -7   1  -2    4.79    6.06   0
   7  -1   2    7.31    5.92   0
  -7   1  -2    7.87    3.43   0
  -8   1  -2   28.89    3.67   0
   8  -1   2   29.32    2.64   0
  -9   1  -2  572.84    6.88   0
   9  -1   2  626.90    6.56   0
  10  -1   2  186.48    4.51   0
 -10   1  -2  169.40    4.64   0
  11  -1   2  103.36    3.48   0
  12  -1   2   55.79    3.17   0
  13  -1   2    8.04    2.74   0
  14   0  -2   23.29    6.64   0
  14   0  -2   27.63    6.77   0
  14   0  -2   28.82    3.96   0
  13   0  -2  191.82    7.77   0
  13   0  -2  156.83    7.27   0
  13   0  -2  187.35    4.69   0
  12   0  -2  614.15    9.71   0
  12   0  -2  533.99    9.59   0
  12   0  -2  622.67    6.16   0
  11   0  -2  396.14    7.73   0
  11   0  -2  427.17    4.73   0
  11   0  -2  436.29    8.03   0
  10   0  -2   11.87    3.28   0
  10   0  -2    9.75    4.35   0
   9   0  -2   20.40    3.76   0
   9   0  -2   21.87    3.52   0
  -8   0   2  106.72    3.89   0
   8   0  -2  116.15    3.96   0
   8   0  -2  117.90    4.74   0
  -7   0   2 2687.55   12.41   0
   7   0  -2 2929.98   12.45   0
   7   0  -2 3021.64   16.82   0
   6   0  -2 2372.09   15.71   0
  -6   0   2 2311.53   11.98   0
   6   0  -2 2442.66   11.90   0
  -5   0   2 1556.15   10.63   0
   5   0  -2 1693.13   10.67   0
   5   0  -2 1688.07   13.47   0
   4   0  -2  113.25    5.05   0
   4   0  -2  113.64    4.86   0
   3   0  -2  604.68    8.40   0
   3   0  -2  583.08    9.40   0
   2   0  -2  198.11    6.21   0
   2   0   2  622.58    9.87   0
  -2   0  -2  601.68   14.67   0
  -2   0  -2  629.63   10.08   0
   3   0   2   48.60    4.22   0
  -3   0  -2   45.99    4.30   0
  -3   0  -2   34.88    7.19   0
  -4   0  -2  194.52    5.27   0
   4   0   2  196.18    5.22   0
   5   0   2  779.36    7.79   0
  -5   0  -2  771.54    7.97   0
   6   0   2  163.56    4.45   0
  -6   0  -2  155.23    4.47   0
   7   0   2 1958.99   10.67   0
  -7   0  -2 1849.13   10.62   0
  -8   0  -2  797.93    7.23   0
   8   0   2  836.91    7.34   0
   9   0   2  219.10    4.64   0
  -9   0  -2  192.49    4.10   0
 -10   0  -2    1.61    3.40   0
  10   0   2    2.98    3.29   0
  11   0   2    1.15    2.56   0
 -11   0  -2   -1.37    3.25   0
 -12   0  -2   35.99    4.06   0
  12   0   2   45.21    4.01   0
  13   0   2   12.53    3.70   0
  14  -1  -2   65.00    6.88   0
  14  -1  -2  105.68    4.44   0
  14  -1  -2   95.39    7.27   0
  13  -1  -2   20.23    5.62   0
  13  -1  -2   14.92    4.74   0
  13  -1  -2   19.59    3.60   0
  12  -1  -2   20.93    2.56   0
  12  -1  -2   21.80    3.77   0
  11  -1  -2  116.46    5.43   0
  11  -1  -2  132.00    4.06   0
  10  -1  -2   53.37    2.71   0
  10  -1  -2   47.66    4.69   0
   9  -1  -2  684.10    8.68   0
   9  -1  -2  718.26    5.96   0
   8  -1  -2   98.04    3.79   0
   8  -1  -2   96.85    4.99   0
   7  -1  -2  235.21    5.42   0
   7  -1  -2  237.97    4.77   0
  -6   1   2  367.29    6.91   0
   6  -1  -2  404.57    6.87   0
   6  -1  -2  381.58    5.16   0
  -5   1   2  844.93    9.99   0
   5  -1  -2  944.17    9.96   0
   5  -1  -2  897.58    8.22   0
   4  -1  -2    8.23    2.81   0
  -4   1   2    7.93    3.89   0
   4  -1  -2    9.08    3.67   0
  -3   1   2 2293.40   16.69   0
   3  -1  -2 2473.34   16.71   0
   2  -1  -2 1703.91   15.21   0
  -2   1   2 1685.70   15.05   0
  -1   1   2 9999.99   38.29   0
   0   1   2  708.42   12.11   0
   0  -1  -2  727.39   12.32   0
  -1  -1  -2 1800.56   16.00   0
   1   1   2 1805.99   20.27   0
   1   1   2 1804.30   15.88   0
  -1  -1  -2 1877.30   20.66   0
   2   1   2 2213.92   15.51   0
  -2  -1  -2 2320.57   27.76   0
  -2  -1  -2 2223.03   15.79   0
   3   1   2  983.72    9.54   0
  -3  -1  -2  981.25    9.71   0
  -4  -1  -2   44.89    3.02   0
   4   1   2   46.77    3.77   0
   5   1   2 3589.85   14.72   0
  -5  -1  -2 3483.53   14.63   0
   6   1   2 2043.37   10.91   0
  -6  -1  -2 1986.22   11.24   0
  -7  -1  -2 1081.05    8.16   0
   7   1   2 1114.54    8.31   0
  -8  -1  -2   36.41    3.68   0
   8   1   2   37.33    3.64   0
  -9  -1  -2    8.44    2.46   0
   9   1   2    8.86    2.39   0
 -10  -1  -2   99.46    4.06   0
  10   1   2  104.48    3.17   0
  11   1   2  370.16    5.51   0
 -11  -1  -2  323.02    5.22   0
  12   1   2   34.30    3.87   0
 -12  -1  -2   21.89    2.98   0
  13   1   2   55.24    3.33   0
 -13  -1  -2   40.41    4.40   0
  14  -2  -2    1.94    4.46   0
  14  -2  -2    5.25    3.51   0
  13  -2  -2   23.75    4.90   0
  13  -2  -2   34.79    3.71   0
  12  -2  -2   88.36    4.65   0
  12  -2  -2   96.66    4.04   0
  11  -2  -2  365.73    7.18   0
  11  -2  -2  459.06    5.51   0
  10  -2  -2   93.29    5.03   0
  10  -2  -2  111.39    3.26   0
   9  -2  -2  879.13    6.99   0
   9  -2  -2  769.10    8.39   0
   8  -2  -2    6.85    4.09   0
  -8   2   2    4.67    4.02   0
   8  -2  -2    7.22    3.32   0
   7  -2  -2   94.51    4.20   0
   7  -2  -2  107.91    4.02   0
  -7   2   2   88.94    4.23   0
  -6   2   2  958.41    9.59   0
   6  -2  -2 1002.00    8.12   0
   6  -2  -2  971.81    9.15   0
   5  -2  -2 1036.07    9.64   0
   5  -2  -2 1058.07    8.80   0
  -5   2   2 1035.00    9.85   0
   4  -2  -2  439.15    6.92   0
  -4   2   2  454.63    7.02   0
  -2   2   2 1169.48   11.97   0
   2  -2  -2 1162.60   11.90   0
   1  -2  -2    2.18    5.07   0
  -1   2   2    5.12    4.89   0
   0   2   2   56.12    5.26   0
   0  -2  -2   57.88    5.40   0
  -1  -2  -2  655.68    9.26   0
   1   2   2  673.01   11.06   0
   1   2   2  660.99    9.05   0
  -1  -2  -2  614.08   10.70   0
   2   2   2 2382.36   14.42   0
   2   2   2 2457.57   21.96   0
  -2  -2  -2 2040.68   20.06   0
  -2  -2  -2 2344.90   14.55   0
   3   2   2 1040.94    9.30   0
  -3  -2  -2  783.65   14.97   0
  -3  -2  -2 1004.47    9.37   0
   3   2   2 1084.42   17.51   0
   4   2   2 1881.27   11.17   0
  -4  -2  -2 1782.00   32.56   0
  -4  -2  -2 1835.26   11.43   0
  -5  -2  -2  906.03    7.54   0
   5   2   2  957.43    7.55   0
   6   2   2  210.72    4.66   0
  -6  -2  -2  200.04    4.79   0
  -7  -2  -2   89.67    3.24   0
   7   2   2   97.17    3.94   0
  -8  -2  -2  167.10    3.68   0
   8   2   2  194.73    4.31   0
  -9  -2  -2    5.00    3.32   0
   9   2   2    0.08    3.32   0
  10   2   2  284.53    4.90   0
 -10  -2  -2  252.74    4.49   0
  11   2   2   95.74    4.06   0
 -11  -2  -2   83.33    4.12   0
 -12  -2  -2    7.73    3.82   0
  12   2   2   18.89    3.69   0
 -13  -2  -2    4.04    3.60   0
  13   2   2    7.88    3.58   0
  14  -3  -2   17.13    4.72   0
  14  -3  -2   21.11    3.77   0
  13  -3  -2  351.12    4.90   0
  13  -3  -2  275.21    7.29   0
  12  -3  -2    2.51    3.49   0
  12  -3  -2    1.63    4.45   0
  11  -3  -2  124.35    3.33   0
  11  -3  -2  103.76    5.14   0
  10  -3  -2    0.50    3.37   0
  10  -3  -2    1.21    4.18   0
 -10   3   2    2.61    3.33   0
   9  -3  -2  168.13    3.62   0
  -9   3   2  144.23    5.60   0
   9  -3  -2  144.02    4.71   0
  -8   3   2   49.96    3.71   0
   8  -3  -2   52.86    3.55   0
   8  -3  -2   50.30    3.87   0
  -7   3   2   43.03    3.88   0
   7  -3  -2   41.05    3.85   0
   7  -3  -2   48.50    2.76   0
  -6   3   2   69.11    4.00   0
   6  -3  -2   71.91    3.80   0
   6  -3  -2   67.26    3.84   0
   5  -3  -2  855.57    7.93   0
  -5   3   2  921.42    8.75   0
   4  -3  -2 1051.52    9.32   0
  -4   3   2 1104.26    9.73   0
   3  -3  -2  969.10    9.32   0
  -3   3   2 1050.56    9.77   0
  -2   3   2  216.75    5.25   0
   2  -3  -2  198.46    5.14   0
  -1   3   2  582.96    8.06   0
   1  -3  -2  560.15    8.66   0
   0   3   2 1056.93   10.86   0
   0  -3  -2  982.95   10.65   0
   0  -3  -2 1087.18   10.86   0
  -1  -3  -2  243.43    6.05   0
   1   3   2  248.09    5.31   0
  -1  -3  -2  208.55    6.23   0
   1   3   2  236.41    5.72   0
   2   3   2   48.01    3.96   0
   2   3   2   46.14    4.68   0
  -2  -3  -2   41.11    5.33   0
  -2  -3  -2   50.72    4.10   0
   3   3   2  464.20    6.32   0
   3   3   2  443.97    9.35   0
  -3  -3  -2  353.41    8.20   0
  -3  -3  -2  471.52    6.46   0
   4   3   2   18.33    3.40   0
   4   3   2   17.69    4.82   0
  -4  -3  -2   15.76    3.54   0
  -4  -3  -2   14.33    5.65   0
  -5  -3  -2  279.17   10.50   0
  -5  -3  -2  294.07    5.32   0
   5   3   2  299.37    4.60   0
   5   3   2  315.40   10.68   0
   6   3   2   94.18    3.04   0
  -6  -3  -2   83.85    3.87   0
   7   3   2 2234.12   10.56   0
  -7  -3  -2 2174.21   10.82   0
   8   3   2    6.33    3.26   0
  -8  -3  -2    8.10    2.36   0
  -9  -3  -2  235.58    4.21   0
   9   3   2  258.78    4.64   0
 -10  -3  -2  253.91    4.79   0
  10   3   2  274.79    4.74   0
  11   3   2   32.18    2.78   0
 -11  -3  -2   31.46    2.81   0
  12   3   2   43.54    2.90   0
 -12  -3  -2   34.04    4.06   0
  13   3   2   46.79    3.28   0
 -13  -3  -2   33.59    4.22   0
  14  -4  -2   46.23    5.36   0
  14  -4  -2   66.81    4.32   0
  13  -4  -2   37.98    4.24   0
  13  -4  -2   44.21    4.28   0
  12  -4  -2   75.26    4.40   0
  12  -4  -2  111.14    4.13   0
  11  -4  -2   65.13    3.72   0
  11  -4  -2   46.45    3.81   0
 -11   4   2   52.05    3.94   0
  10  -4  -2    5.47    3.39   0
  10  -4  -2    5.78    3.45   0
 -10   4   2    2.41    3.77   0
   9  -4  -2  414.59    5.36   0
  -9   4   2  369.41    6.45   0
   9  -4  -2  350.86    5.76   0
   8  -4  -2 1037.79    7.85   0
  -8   4   2  950.55    8.84   0
   8  -4  -2  850.17    7.71   0
   7  -4  -2 2822.43   12.06   0
   7  -4  -2 2464.17   12.39   0
  -7   4   2 2790.34   13.71   0
  -6   4   2  598.05    6.96   0
   6  -4  -2  518.21    6.33   0
  -5   4   2  175.19    4.57   0
   5  -4  -2  152.28    4.35   0
  -4   4   2  153.78    4.65   0
   4  -4  -2  133.98    4.42   0
   3  -4  -2 1333.06    9.99   0
  -3   4   2 1458.33   10.33   0
  -2   4   2   37.81    3.05   0
   2  -4  -2   35.17    4.09   0
   1  -4  -2 3170.59   15.48   0
  -1   4   2 3448.68   16.10   0
   0  -4  -2  278.90    5.91   0
   0  -4  -2  224.90    4.90   0
   0   4   2  248.70    5.62   0
  -1  -4  -2  200.21    5.13   0
  -1  -4  -2  165.10    5.20   0
   1   4   2  181.47    5.25   0
   1   4   2  199.21    4.40   0
  -2  -4  -2  596.09    6.53   0
  -2  -4  -2  445.56    7.62   0
   2   4   2  586.04    6.86   0
   2   4   2  515.81    7.82   0
   3   4   2  857.89    7.29   0
  -3  -4  -2  850.97    7.72   0
   3   4   2  753.54    9.65   0
  -3  -4  -2  660.71    9.20   0
   4   4   2    5.37    2.45   0
   4   4   2    5.27    4.29   0
  -4  -4  -2    3.15    2.48   0
  -4  -4  -2    5.72    3.74   0
   5   4   2  183.10    6.46   0
   5   4   2  202.73    4.50   0
  -5  -4  -2  175.17    6.55   0
  -5  -4  -2  192.02    4.55   0
   6   4   2 1209.05    7.98   0
  -6  -4  -2 1085.05   16.60   0
   6   4   2 1201.67   16.47   0
  -6  -4  -2 1133.45    8.05   0
  -7  -4  -2 1095.34    8.12   0
   7   4   2 1170.70    7.68   0
   8   4   2   16.37    2.32   0
  -8  -4  -2   20.55    3.27   0
   9   4   2   11.53    3.48   0
  -9  -4  -2   14.77    3.43   0
 -10  -4  -2  107.79    4.09   0
  10   4   2  119.33    4.08   0
  11   4   2  244.49    4.22   0
 -11  -4  -2  204.37    4.44   0
 -12  -4  -2   10.04    3.65   0
  12   4   2   12.75    3.80   0
  13   4   2   25.82    3.99   0
 -13  -4  -2   19.39    3.89   0
  14  -5  -2   20.08    4.22   0
  14  -5  -2   24.57    4.09   0
  13  -5  -2   42.26    4.32   0
  13  -5  -2   59.26    4.07   0
 -12   5   2    2.90    4.52   0
  12  -5  -2   -0.31    3.70   0
  12  -5  -2   -1.31    3.37   0
  11  -5  -2    8.18    4.26   0
  11  -5  -2   12.99    3.44   0
 -11   5   2    9.95    3.63   0
  10  -5  -2 1201.98    7.80   0
  10  -5  -2  959.44    8.97   0
 -10   5   2 1108.50    9.92   0
   9  -5  -2 1775.79   10.50   0
   9  -5  -2 2189.60   10.62   0
  -9   5   2 2027.34   12.22   0
   8  -5  -2 1611.19    9.31   0
   8  -5  -2 1269.64    8.83   0
  -8   5   2 1459.44   10.11   0
  -7   5   2  142.17    4.43   0
   7  -5  -2  114.59    4.24   0
  -6   5   2   27.97    3.58   0
   6  -5  -2   25.34    3.42   0
  -5   5   2  473.48    6.15   0
   5  -5  -2  404.50    5.19   0
  -4   5   2 1123.29    8.57   0
   4  -5  -2  950.81    7.57   0
  -3   5   2 5309.52   17.71   0
   3  -5  -2 4860.81   16.69   0
   2  -5  -2 1976.22   10.97   0
  -2   5   2 2142.15   11.43   0
   1  -5  -2 2019.78   11.66   0
  -1   5   2 2196.56   12.04   0
   0  -5  -2   76.03    3.24   0
   0  -5  -2   60.22    3.31   0
   0   5   2   66.20    3.89   0
  -1  -5  -2  520.92    6.57   0
   1   5   2  442.98    6.52   0
  -1  -5  -2  410.97    6.48   0
   2   5   2   17.03    3.52   0
  -2  -5  -2   15.95    2.56   0
   2   5   2   19.25    3.57   0
  -2  -5  -2   16.19    3.92   0
  -3  -5  -2 1070.77   10.08   0
  -3  -5  -2 1354.66    9.07   0
   3   5   2 1363.30    8.67   0
   3   5   2 1126.88   10.26   0
  -4  -5  -2   68.82    4.42   0
   4   5   2   80.24    3.78   0
   4   5   2   65.72    4.78   0
  -4  -5  -2   71.33    3.84   0
  -5  -5  -2  343.25    7.04   0
   5   5   2  413.42    5.31   0
   5   5   2  352.71    6.90   0
  -5  -5  -2  392.47    5.38   0
   6   5   2  836.52   11.33   0
  -6  -5  -2  811.03   11.71   0
   6   5   2  884.05    7.01   0
  -6  -5  -2  860.61    7.01   0
   7   5   2  357.76    4.92   0
  -7  -5  -2  329.12    5.06   0
   7   5   2  337.95    9.14   0
   8   5   2   82.26    3.64   0
  -8  -5  -2   69.80    3.06   0
  -9  -5  -2   90.20    3.04   0
   9   5   2  103.81    3.01   0
 -10  -5  -2  108.13    3.40   0
  10   5   2  114.21    4.05   0
 -11  -5  -2   20.55    3.81   0
  11   5   2   22.17    2.75   0
  12   5   2    4.41    3.67   0
 -12  -5  -2   -0.71    2.65   0
  13  -6  -2  102.65    4.78   0
 -13   6   2   87.35    5.01   0
  13  -6  -2  123.63    4.44   0
  12  -6  -2    7.70    4.56   0
 -12   6   2    7.21    4.38   0
  12  -6  -2    4.26    3.68   0
 -11   6   2  127.21    5.27   0
  11  -6  -2  123.27    4.79   0
  11  -6  -2  167.95    4.45   0
  10  -6  -2  330.09    5.64   0
 -10   6   2  327.85    6.36   0
  10  -6  -2  401.44    4.89   0
  -9   6   2  914.33    8.60   0
   9  -6  -2 1022.02    7.74   0
   9  -6  -2  775.08    7.36   0
   8  -6  -2    3.64    3.64   0
   8  -6  -2    6.90    2.36   0
  -8   6   2    7.02    3.55   0
   7  -6  -2  685.97    6.26   0
  -7   6   2  841.51    7.66   0
  -6   6   2  372.31    5.60   0
   6  -6  -2  302.98    4.58   0
   5  -6  -2 2848.38   12.11   0
  -5   6   2 3309.85   13.38   0
  -4   6   2  476.57    6.06   0
   4  -6  -2  410.98    5.10   0
  -3   6   2  234.32    4.83   0
   3  -6  -2  209.12    4.65   0
   2  -6  -2 1763.23   10.21   0
  -2   6   2 1890.84   10.26   0
   1  -6  -2 1060.30    8.31   0
  -1   6   2 1128.97    8.47   0
   0   6   2  446.08    5.98   0
   0  -6  -2  430.30    6.00   0
   0  -6  -2  528.67    5.92   0
  -1  -6  -2 1799.62   10.15   0
  -1  -6  -2 1421.18    9.75   0
   1   6   2 1423.74    9.72   0
  -2  -6  -2  473.05    6.36   0
   2   6   2  608.50    6.43   0
  -2  -6  -2  623.70    6.52   0
   2   6   2  489.51    6.36   0
   3   6   2  112.04    3.93   0
  -3  -6  -2  113.98    3.30   0
  -3  -6  -2   92.86    4.21   0
   3   6   2   93.22    4.01   0
   4   6   2  233.58    5.83   0
  -4  -6  -2  287.76    4.92   0
   4   6   2  289.00    4.22   0
  -4  -6  -2  250.56    5.63   0
  -5  -6  -2   35.54    3.93   0
   5   6   2   35.42    3.71   0
  -5  -6  -2   37.62    3.33   0
   5   6   2   46.51    3.26   0
   6   6   2  101.07    3.05   0
  -6  -6  -2   92.98    3.96   0
   6   6   2   90.64    5.14   0
  -6  -6  -2   88.61    5.35   0
   7   6   2  286.95    4.20   0
  -7  -6  -2  273.05    7.30   0
  -7  -6  -2  273.34    4.26   0
   7   6   2  277.65    7.10   0
   8   6   2  138.80    3.28   0
   8   6   2  139.28    7.14   0
  -8  -6  -2  118.84    4.03   0
   9   6   2   10.95    3.39   0
  -9  -6  -2   12.26    3.47   0
 -10  -6  -2   27.70    3.70   0
  10   6   2   23.72    3.49   0
  11   6   2   17.25    2.69   0
 -11  -6  -2   11.64    3.68   0
  12   6   2   89.39    4.57   0
 -12  -6  -2   70.26    3.64   0
 -13   7   2    1.84    3.96   0
  13  -7  -2    8.96    3.84   0
  13  -7  -2   -1.03    2.74   0
  12  -7  -2   25.49    3.95   0
 -12   7   2   22.31    4.88   0
  12  -7  -2   32.52    3.92   0
  11  -7  -2    3.18    3.52   0
 -11   7   2    3.10    3.55   0
  11  -7  -2    2.98    3.62   0
 -10   7   2   28.78    3.77   0
  10  -7  -2   26.41    3.63   0
  10  -7  -2   32.76    3.72   0
   9  -7  -2   41.38    3.74   0
   9  -7  -2   52.97    3.59   0
  -9   7   2   50.50    3.89   0
  -8   7   2  463.31    5.64   0
   8  -7  -2  394.02    5.52   0
  -7   7   2  111.71    3.29   0
   7  -7  -2  100.17    3.94   0
   6  -7  -2   27.67    2.68   0
  -6   7   2   33.88    3.57   0
   5  -7  -2    4.07    3.32   0
  -5   7   2    4.31    2.26   0
   4  -7  -2   -0.09    2.29   0
  -4   7   2    1.31    2.24   0
   3  -7  -2    8.90    2.45   0
  -3   7   2    7.92    2.28   0
   2  -7  -2    3.69    3.37   0
  -2   7   2    4.88    3.25   0
   1  -7  -2  263.81    5.09   0
   1  -7  -2  356.57    5.34   0
  -1   7   2  301.88    5.09   0
   0  -7  -2  378.51    5.54   0
   0   7   2  394.78    5.38   0
   0  -7  -2  463.87    5.55   0
  -1  -7  -2  777.10    6.82   0
  -1  -7  -2  983.15    7.43   0
   1   7   2  817.42    7.25   0
   2   7   2  455.62    5.75   0
  -2  -7  -2  373.69    5.62   0
  -2  -7  -2  481.91    5.84   0
   2   7   2  363.53    5.47   0
  -3  -7  -2  134.77    4.39   0
   3   7   2  160.56    3.57   0
  -3  -7  -2  159.74    4.32   0
   3   7   2  128.48    4.28   0
  -4  -7  -2  327.12    4.95   0
  -4  -7  -2  280.73    5.44   0
   4   7   2  271.23    5.15   0
   4   7   2  359.31    4.93   0
  -5  -7  -2  189.07    4.38   0
  -5  -7  -2  171.92    5.15   0
   5   7   2  190.99    3.65   0
   5   7   2  162.64    4.91   0
   6   7   2  935.69    7.03   0
  -6  -7  -2  799.22    9.65   0
  -6  -7  -2  882.06    7.09   0
   6   7   2  767.35    9.09   0
   7   7   2  960.36    7.02   0
  -7  -7  -2  912.22    7.20   0
   7   7   2  865.24   10.18   0
  -7  -7  -2  831.13   10.75   0
  -8  -7  -2    4.96    5.17   0
  -8  -7  -2    6.69    3.33   0
   8   7   2    8.73    3.28   0
   8   7   2    7.99    4.35   0
   9   7   2   26.18    3.57   0
  -9  -7  -2   26.12    2.73   0
   9   7   2   28.44    6.01   0
  10   7   2    0.63    3.39   0
 -10  -7  -2    1.94    2.43   0
  11   7   2   -2.17    3.37   0
 -11  -7  -2   -1.49    3.41   0
  12   7   2    3.13    2.75   0
 -12  -7  -2   -1.35    2.63   0
  13  -8  -2    5.20    4.06   0
  13  -8  -2    6.01    3.85   0
 -13   8   2    4.17    3.90   0
  12  -8  -2   12.61    3.67   0
  12  -8  -2   16.21    3.82   0
 -12   8   2   10.19    3.84   0
 -11   8   2  162.18    5.43   0
  11  -8  -2  148.75    4.96   0
  11  -8  -2  217.83    5.07   0
  10  -8  -2  157.95    4.49   0
 -10   8   2  133.72    4.73   0
  10  -8  -2  114.21    3.63   0
  -9   8   2   53.82    3.63   0
   9  -8  -2   43.34    3.53   0
   9  -8  -2   60.03    2.94   0
  -8   8   2  205.22    4.50   0
   8  -8  -2  172.86    3.68   0
   7  -8  -2   64.48    2.89   0
  -7   8   2   68.19    3.82   0
   6  -8  -2   60.36    3.61   0
  -6   8   2   68.00    3.65   0
  -5   8   2  232.29    4.35   0
   5  -8  -2  200.39    4.23   0
  -4   8   2  279.24    4.75   0
   4  -8  -2  255.12    4.67   0
  -3   8   2 1368.03    8.44   0
   3  -8  -2 1226.45    8.05   0
  -2   8   2   21.89    2.46   0
   2  -8  -2   23.92    2.53   0
   1  -8  -2   81.75    3.00   0
   1  -8  -2  113.94    3.89   0
  -1   8   2   98.39    3.06   0
   0  -8  -2  779.36    6.78   0
   0  -8  -2  974.11    7.21   0
   0   8   2  816.79    6.83   0
  -1  -8  -2   19.38    2.68   0
   1   8   2   23.69    3.49   0
  -1  -8  -2   34.08    3.44   0
  -2  -8  -2  140.92    3.34   0
   2   8   2  112.13    4.02   0
  -2  -8  -2  112.13    3.41   0
  -3  -8  -2  148.69    4.09   0
   3   8   2  144.20    3.39   0
   3   8   2  115.44    4.08   0
  -3  -8  -2  122.99    4.28   0
  -4  -8  -2 2131.83    9.84   0
   4   8   2 2222.17   10.27   0
   4   8   2 1739.17   10.50   0
  -4  -8  -2 1825.55   10.87   0
  -5  -8  -2  973.16    7.18   0
   5   8   2  975.05    7.15   0
  -5  -8  -2  857.68    8.36   0
   5   8   2  818.67    7.95   0
  -6  -8  -2  696.31    6.29   0
   6   8   2  601.07    7.33   0
   6   8   2  721.49    6.28   0
  -6  -8  -2  621.21    7.87   0
   7   8   2   80.92    3.70   0
   7   8   2   68.48    4.13   0
  -7  -8  -2   69.43    4.38   0
  -7  -8  -2   75.01    3.00   0
   8   8   2    1.08    3.36   0
   8   8   2    0.60    3.55   0
  -8  -8  -2    3.26    3.39   0
  -8  -8  -2    0.93    3.59   0
   9   8   2   79.56    3.72   0
   9   8   2   87.34    6.32   0
  -9  -8  -2   76.22    3.89   0
  10   8   2   12.28    3.56   0
  10   8   2   10.88    6.65   0
 -10  -8  -2    9.05    3.66   0
  11   8   2   74.64    4.29   0
 -11  -8  -2   63.58    3.42   0
 -12   9   2   37.93    4.34   0
  12  -9  -2   61.24    4.31   0
  12  -9  -2   38.04    4.16   0
  11  -9  -2  344.15    5.94   0
  11  -9  -2  397.54    6.43   0
 -11   9   2  296.28    6.84   0
  10  -9  -2  273.79    5.11   0
 -10   9   2  298.99    5.77   0
  10  -9  -2  349.55    5.55   0
   9  -9  -2   48.04    3.80   0
  -9   9   2   59.12    3.96   0
   8  -9  -2    9.70    2.45   0
  -8   9   2   16.80    3.50   0
   7  -9  -2   14.97    2.58   0
  -7   9   2   20.10    3.48   0
   6  -9  -2   15.54    3.47   0
  -6   9   2   17.10    3.45   0
  -5   9   2   50.21    3.45   0
   5  -9  -2   40.71    3.49   0
   4  -9  -2  771.87    6.16   0
  -4   9   2  856.95    6.39   0
   3  -9  -2 1141.19    7.14   0
  -3   9   2 1279.32    8.00   0
   2  -9  -2   71.27    3.65   0
  -2   9   2   68.08    3.52   0
   2  -9  -2   84.02    3.88   0
   1  -9  -2  590.95    5.46   0
   1  -9  -2  791.30    7.01   0
  -1   9   2  614.26    5.63   0
   0  -9  -2  144.04    4.08   0
   0  -9  -2  172.71    3.69   0
   0   9   2  136.54    3.92   0
   1   9   2  121.98    4.04   0
  -1  -9  -2  120.34    4.17   0
  -1  -9  -2  146.22    4.01   0
  -2  -9  -2   71.94    3.45   0
   2   9   2   58.17    3.72   0
  -2  -9  -2   59.55    3.85   0
   3   9   2 1641.68    9.80   0
  -3  -9  -2 1705.05   10.05   0
   3   9   2 1999.03    9.53   0
  -3  -9  -2 2068.15   10.07   0
   4   9   2   21.96    2.61   0
  -4  -9  -2   23.30    3.64   0
   4   9   2   20.79    3.40   0
  -4  -9  -2   25.56    3.59   0
   5   9   2   16.41    3.31   0
  -5  -9  -2   20.19    2.62   0
   5   9   2   17.95    3.49   0
  -5  -9  -2   17.40    3.72   0
   6   9   2    1.42    3.35   0
  -6  -9  -2    0.13    3.57   0
  -6  -9  -2    6.88    3.16   0
   6   9   2    3.25    2.40   0
   7   9   2  148.61    4.84   0
   7   9   2  161.85    3.53   0
  -7  -9  -2  150.88    5.22   0
  -7  -9  -2  156.25    4.41   0
   8   9   2   -2.32    3.29   0
  -8  -9  -2    0.79    4.33   0
   8   9   2    1.82    4.21   0
  -8  -9  -2    0.16    3.26   0
   9   9   2   51.72    5.16   0
  -9  -9  -2   48.23    5.26   0
   9   9   2   54.22    3.77   0
  -9  -9  -2   44.63    3.79   0
  10   9   2   93.62    4.26   0
  10   9   2   93.59    7.08   0
 -10  -9  -2   66.89    4.32   0
 -11  -9  -2   77.48    3.51   0
  11   9   2   83.32    4.46   0
  11 -10  -2    7.09    2.89   0
  11 -10  -2    9.15    3.77   0
 -11  10   2   10.16    4.00   0
  10 -10  -2   14.64    3.90   0
  10 -10  -2   20.15    3.67   0
 -10  10   2   17.62    3.93   0
   9 -10  -2   19.24    3.73   0
  -9  10   2   20.92    3.78   0
   8 -10  -2  140.57    4.23   0
  -8  10   2  152.46    4.40   0
   7 -10  -2  399.51    4.67   0
  -7  10   2  444.59    5.11   0
   6 -10  -2   28.74    3.39   0
  -6  10   2   29.06    2.56   0
  -5  10   2  223.33    4.46   0
   5 -10  -2  198.85    4.37   0
   4 -10  -2   95.30    3.12   0
  -4  10   2  104.25    3.16   0
   3 -10  -2   14.77    2.53   0
  -3  10   2   14.89    3.33   0
   2 -10  -2    6.05    3.23   0
   2 -10  -2   -0.28    3.44   0
  -2  10   2    1.08    2.42   0
  -1  10   2   54.08    3.62   0
   1 -10  -2   65.37    3.63   0
   1 -10  -2   45.72    2.67   0
   0 -10  -2 1572.68    8.76   0
   0  10   2 1280.40    7.40   0
   0 -10  -2 1278.12    7.81   0
  -1 -10  -2  274.09    4.19   0
  -1 -10  -2  353.61    4.97   0
   1  10   2  280.76    4.67   0
  -2 -10  -2    1.99    3.36   0
  -2 -10  -2    0.27    3.47   0
   2  10   2    3.18    3.30   0
  -3 -10  -2   10.73    3.58   0
   3  10   2   17.48    3.36   0
  -3 -10  -2   16.82    3.49   0
  -4 -10  -2   56.37    2.84   0
   4  10   2   57.76    3.66   0
  -4 -10  -2   63.52    3.82   0
   4  10   2   65.41    3.58   0
   5  10   2   71.40    3.61   0
   5  10   2   56.35    3.80   0
  -5 -10  -2   63.15    3.66   0
  -5 -10  -2   56.07    3.91   0
   6  10   2  105.80    3.23   0
  -6 -10  -2   98.95    4.40   0
   6  10   2   98.35    4.25   0
  -6 -10  -2   98.59    4.08   0
   7  10   2  269.34    4.24   0
   7  10   2  255.43    5.80   0
  -7 -10  -2  248.97    6.03   0
  -7 -10  -2  271.66    4.95   0
  -8 -10  -2  183.44    4.55   0
   8  10   2  202.89    4.52   0
  -8 -10  -2  178.86    5.48   0
   8  10   2  173.45    5.91   0
   9  10   2   23.13    3.67   0
  -9 -10  -2   18.45    4.84   0
  -9 -10  -2   24.37    3.68   0
   9  10   2   22.10    4.02   0
 -10 -10  -2   24.72    3.90   0
  10  10   2   32.79    6.08   0
  10  10   2   33.06    3.88   0
  11 -11  -2   15.66    3.99   0
 -11  11   2   22.47    4.13   0
  11 -11  -2   28.18    4.18   0
  10 -11  -2   28.93    4.11   0
 -10  11   2   20.11    3.95   0
  10 -11  -2   33.39    3.99   0
   9 -11  -2   56.82    4.08   0
  -9  11   2   72.43    4.37   0
  -8  11   2  672.56    6.94   0
   8 -11  -2  580.79    6.34   0
   7 -11  -2  102.71    3.93   0
  -7  11   2  112.86    3.91   0
   6 -11  -2   11.26    3.24   0
  -6  11   2    9.08    3.18   0
   5 -11  -2    0.62    3.23   0
  -5  11   2    0.19    3.23   0
   4 -11  -2    4.52    2.48   0
  -4  11   2    3.77    2.32   0
   3 -11  -2  162.50    3.72   0
   3 -11  -2  132.71    4.00   0
  -3  11   2  136.94    3.33   0
   2 -11  -2   82.40    3.79   0
   2 -11  -2   66.33    2.77   0
  -2  11   2   65.53    3.53   0
   1 -11  -2  498.18    5.53   0
  -1  11   2  502.57    5.04   0
   1 -11  -2  632.63    6.29   0
   0 -11  -2    4.46    2.20   0
   0 -11  -2   -1.30    3.23   0
   0  11   2   -0.07    3.17   0
  -1 -11  -2   72.00    3.75   0
   1  11   2   60.28    2.85   0
  -1 -11  -2   58.74    3.87   0
  -2 -11  -2   82.66    3.84   0
   2  11   2   68.34    3.76   0
  -2 -11  -2   65.33    3.86   0
   3  11   2    2.91    3.34   0
  -3 -11  -2    3.48    2.16   0
  -3 -11  -2   -1.16    3.24   0
   4  11   2  107.49    4.01   0
  -4 -11  -2  103.07    4.14   0
  -4 -11  -2  113.95    3.97   0
  -5 -11  -2   29.20    3.58   0
  -5 -11  -2   26.19    3.70   0
   5  11   2   28.45    3.58   0
   5  11   2   35.07    3.52   0
   6  11   2   32.83    2.63   0
  -6 -11  -2   32.31    2.76   0
  -6 -11  -2   33.80    3.87   0
   6  11   2   29.76    3.73   0
   7  11   2  193.01    3.93   0
  -7 -11  -2  189.59    4.69   0
  -7 -11  -2  193.82    6.22   0
   7  11   2  187.81    5.41   0
  -8 -11  -2    6.02    3.57   0
  -8 -11  -2    3.55    3.81   0
   8  11   2    1.83    4.60   0
   8  11   2    2.41    3.62   0
   9  11   2   16.91    3.75   0
   9  11   2   10.43    4.71   0
  -9 -11  -2   11.86    4.79   0
  -9 -11  -2    9.25    2.76   0
  10 -12  -2   11.99    3.82   0
 -10  12   2   16.69    3.79   0
  -9  12   2   26.23    4.03   0
   9 -12  -2   29.00    3.91   0
  -8  12   2   33.37    2.82   0
   8 -12  -2   30.21    3.75   0
   7 -12  -2   29.15    3.71   0
  -7  12   2   26.93    3.75   0
   6 -12  -2    4.28    2.33   0
  -6  12   2    0.13    3.37   0
   5 -12  -2   79.83    2.95   0
  -5  12   2   99.38    3.92   0
   4 -12  -2  594.50    6.50   0
  -4  12   2  523.08    5.78   0
   4 -12  -2  509.81    5.57   0
   3 -12  -2  598.83    5.88   0
   3 -12  -2  770.32    6.76   0
  -3  12   2  673.94    6.06   0
   2 -12  -2  546.46    5.53   0
   2 -12  -2  625.48    6.53   0
  -2  12   2  539.98    5.24   0
   1 -12  -2   79.17    3.89   0
   1 -12  -2   70.02    2.81   0
  -1  12   2   72.47    3.60   0
   0 -12  -2    6.42    2.35   0
   0 -12  -2    0.54    2.26   0
   0  12   2    2.65    3.06   0
  -1 -12  -2   58.92    2.94   0
  -1 -12  -2   53.22    3.90   0
   1  12   2   51.23    2.63   0
  -2 -12  -2  320.04    4.91   0
   2  12   2  264.78    4.90   0
  -2 -12  -2  262.40    4.93   0
  -3 -12  -2  241.92    4.84   0
   3  12   2  223.87    4.68   0
  -3 -12  -2  227.34    4.86   0
  -4 -12  -2  301.56    5.13   0
   4  12   2  256.76    5.09   0
  -4 -12  -2  286.50    5.16   0
   5  12   2   17.09    3.53   0
  -5 -12  -2   15.56    3.61   0
  -5 -12  -2   11.05    2.65   0
   6  12   2   74.33    4.14   0
   6  12   2   70.25    3.04   0
  -6 -12  -2   66.12    4.37   0
  -6 -12  -2   75.03    3.81   0
   7  12   2  175.88    4.00   0
  -7 -12  -2  159.93    4.60   0
  -7 -12  -2  157.86    5.97   0
   7  12   2  182.27    5.01   0
  -8 -12  -2    6.07    3.82   0
   8  12   2    5.64    3.58   0
  -8 -12  -2    5.53    2.49   0
   8  12   2    3.56    3.83   0
   9 -13  -2    0.42    2.70   0
  -9  13   2   -1.26    3.74   0
   8 -13  -2    6.66    3.49   0
  -8  13   2    6.64    2.77   0
  -7  13   2   32.19    3.86   0
   7 -13  -2   34.63    3.85   0
   6 -13  -2   54.91    3.91   0
  -6  13   2   54.80    3.08   0
   5 -13  -2  107.27    4.00   0
   5 -13  -2  136.25    4.51   0
  -5  13   2  105.47    4.10   0
   4 -13  -2  288.58    4.28   0
   4 -13  -2  385.20    5.61   0
  -4  13   2  298.42    4.59   0
   3 -13  -2  159.08    4.70   0
  -3  13   2  138.74    4.24   0
   3 -13  -2  127.21    4.10   0
   2 -13  -2    0.42    2.46   0
   2 -13  -2   -0.49    3.48   0
  -2  13   2    3.69    3.37   0
   1 -13  -2    9.80    3.49   0
  -1  13   2   14.49    3.38   0
   1 -13  -2   12.69    3.54   0
   0 -13  -2  258.22    4.86   0
   0 -13  -2  219.11    4.60   0
   0  13   2  229.16    4.46   0
  -1 -13  -2   79.79    3.96   0
   1  13   2   67.53    2.96   0
  -1 -13  -2   75.68    3.70   0
  -2 -13  -2   99.25    3.42   0
  -2 -13  -2   84.94    3.91   0
   2  13   2   89.66    3.97   0
  -3 -13  -2  502.66    6.17   0
   3  13   2  425.41    5.78   0
  -3 -13  -2  452.42    6.18   0
  -4 -13  -2   45.69    3.75   0
  -4 -13  -2   36.43    3.02   0
   4  13   2   34.47    3.84   0
  -5 -13  -2   39.59    3.63   0
   5  13   2   34.36    4.02   0
  -5 -13  -2   32.18    4.06   0
  -6 -13  -2    4.02    3.66   0
   6  13   2    2.55    3.48   0
  -6 -13  -2    4.43    3.42   0
   7  13   2    4.05    3.67   0
   7  13   2    4.77    3.86   0
  -7 -13  -2    2.72    3.86   0
  -7 -13  -2   -0.38    3.61   0
   8 -14  -2   35.75    3.89   0
  -8  14   2   22.92    4.16   0
  -7  14   2   15.52    3.83   0
   7 -14  -2    9.70    2.76   0
  -6  14   2   51.66    4.10   0
   6 -14  -2   51.90    3.10   0
   6 -14  -2   65.30    4.32   0
   5 -14  -2    5.11    2.53   0
  -5  14   2    5.79    3.53   0
   5 -14  -2    5.49    3.88   0
  -4  14   2   18.82    3.48   0
   4 -14  -2   27.56    3.64   0
   4 -14  -2   21.04    3.68   0
   3 -14  -2   22.73    3.64   0
  -3  14   2   24.70    2.74   0
   3 -14  -2   39.02    3.92   0
   2 -14  -2  110.92    4.07   0
  -2  14   2  114.86    4.10   0
   2 -14  -2  126.22    4.33   0
   1 -14  -2   40.21    3.85   0
   1 -14  -2   48.67    3.00   0
  -1  14   2   49.23    3.70   0
   0 -14  -2  133.15    4.21   0
   0 -14  -2  135.09    4.48   0
   0  14   2  114.97    4.20   0
   1  14   2    0.54    3.46   0
  -1 -14  -2    4.22    3.40   0
  -1 -14  -2    4.55    3.52   0
  -2 -14  -2   46.69    3.95   0
  -2 -14  -2   38.46    3.77   0
   2  14   2   41.07    2.82   0
  -3 -14  -2   42.52    3.91   0
   3  14   2   35.84    3.86   0
  -3 -14  -2   41.31    3.85   0
  -4 -14  -2    6.97    3.74   0
  -4 -14  -2   14.14    3.75   0
   4  14   2   13.72    3.54   0
  -5 -14  -2    4.90    3.82   0
   5  14   2   12.60    3.71   0
  -5 -14  -2    6.05    3.67   0
   6  14   2   29.57    4.35   0
  -6 -14  -2   35.60    4.29   0
  -6 -14  -2   36.61    3.10   0
   6 -15  -2    1.73    3.88   0
   6 -15  -2    2.71    3.68   0
  -6  15   2    1.68    2.64   0
  -5  15   2   15.56    2.60   0
   5 -15  -2   21.53    3.92   0
   5 -15  -2   17.79    3.64   0
  -4  15   2   50.33    4.02   0
   4 -15  -2   43.22    3.89   0
   4 -15  -2   56.31    4.24   0
   3 -15  -2  213.01    5.53   0
   3 -15  -2  205.23    4.65   0
  -3  15   2  163.74    4.09   0
   2 -15  -2   17.37    3.89   0
  -2  15   2    8.44    3.57   0
   2 -15  -2   15.14    3.55   0
   1 -15  -2   25.97    3.75   0
   1 -15  -2   20.95    2.80   0
  -1  15   2   22.61    3.78   0
   0 -15  -2   89.44    4.18   0
   0  15   2   75.93    3.30   0
   0 -15  -2   88.53    4.30   0
  -1 -15  -2    3.98    2.65   0
  -1 -15  -2    3.22    3.86   0
   1  15   2    2.55    3.55   0
  -2 -15  -2    1.79    2.67   0
  -2 -15  -2    3.35    3.53   0
   2  15   2    3.24    3.54   0
  -3 -15  -2    0.92    3.55   0
  -3 -15  -2    0.78    2.67   0
   3  15   2    2.58    3.63   0
   4  15   2   22.35    3.05   0
  -4 -15  -2   21.92    3.99   0
  -4 -15  -2   24.80    3.90   0
  -3  16   2   10.10    2.71   0
   3 -16  -2    8.60    3.96   0
   3 -16  -2    7.58    3.77   0
  -2  16   2    6.98    3.79   0
   2 -16  -2    8.07    3.73   0
   2 -16  -2    8.90    3.79   0
   1 -16  -2   15.26    4.03   0
   1 -16  -2   21.69    2.89   0
  -1  16   2   17.11    2.87   0
   0 -16  -2   20.34    3.93   0
   0 -16  -2   22.49    3.97   0
   0  16   2   12.02    3.89   0
  -1 -16  -2    0.45    2.75   0
  -1 -16  -2   -0.30    3.82   0
   1  16   2    3.84    3.62   0
   2  16  -3   -0.67    3.52   0
  -2 -16   3   -2.88    3.58   0
  -2 -16   3   -0.59    3.84   0
  -1 -16   3    8.71    3.74   0
   1  16  -3   10.44    3.76   0
  -1 -16   3    6.13    3.84   0
   0 -16   3   21.43    4.35   0
   0  16  -3   29.13    4.01   0
   0 -16   3   17.57    3.86   0
  -1  16  -3   35.95    3.22   0
   1 -16   3   55.56    3.37   0
   1 -16   3   68.63    4.71   0
  -5 -15   3   20.11    3.88   0
   5  15  -3   13.77    3.85   0
  -5 -15   3   15.61    3.98   0
  -4 -15   3   11.35    3.81   0
  -4 -15   3   16.57    3.93   0
   4  15  -3   15.07    3.88   0
  -3 -15   3   13.72    3.60   0
   3  15  -3   11.25    3.61   0
  -3 -15   3   16.83    3.91   0
  -2 -15   3   26.98    3.70   0
   2  15  -3   19.45    2.57   0
  -2 -15   3   25.27    4.08   0
   1  15  -3   67.06    3.06   0
  -1 -15   3   94.81    4.10   0
  -1 -15   3   94.19    4.50   0
   0 -15   3   28.46    3.99   0
   0  15  -3   19.29    3.69   0
   0 -15   3   22.94    2.75   0
  -1  15  -3   21.23    3.70   0
   1 -15   3   18.06    2.66   0
   1 -15   3   26.50    4.28   0
   2 -15   3    2.55    2.43   0
  -2  15  -3    3.67    3.55   0
   2 -15   3    1.47    3.84   0
   3 -15   3    2.71    3.79   0
   3 -15   3    4.24    3.69   0
  -3  15  -3    4.80    3.62   0
   4 -15   3   31.05    5.47   0
  -4  15  -3   27.11    4.02   0
   4 -15   3   25.59    4.03   0
  -7 -14   3    7.10    3.70   0
   7  14  -3    6.99    3.77   0
   7  14  -3   10.77    3.76   0
  -7 -14   3    9.49    2.75   0
   6  14  -3    8.52    3.81   0
   6  14  -3    9.43    2.90   0
  -6 -14   3   12.80    3.99   0
  -6 -14   3    9.33    2.78   0
   5  14  -3    2.29    2.59   0
  -5 -14   3    4.74    3.45   0
  -5 -14   3    3.77    2.46   0
  -4 -14   3  236.41    5.08   0
   4  14  -3  180.83    3.83   0
  -4 -14   3  198.47    4.81   0
  -3 -14   3   51.86    4.15   0
  -3 -14   3   48.52    3.85   0
   3  14  -3   39.69    3.72   0
  -2 -14   3  128.18    4.63   0
  -2 -14   3  123.51    4.17   0
   2  14  -3  118.36    4.11   0
  -1 -14   3  108.29    4.67   0
   1  14  -3   92.60    4.05   0
  -1 -14   3  104.40    4.06   0
   0 -14   3   19.12    3.88   0
   0 -14   3   14.40    2.55   0
   0  14  -3   16.09    2.55   0
   1 -14   3   -1.47    3.70   0
   1 -14   3    1.46    2.49   0
  -1  14  -3    1.85    3.39   0
  -2  14  -3    9.66    3.58   0
   2 -14   3   11.31    3.66   0
   2 -14   3    1.56    2.52   0
   3 -14   3  175.36    5.44   0
   3 -14   3  124.38    4.32   0
  -3  14  -3  122.92    4.38   0
   4 -14   3   21.93    2.88   0
  -4  14  -3   17.94    2.83   0
   4 -14   3   22.13    3.96   0
   5 -14   3   60.70    3.26   0
  -5  14  -3   64.09    4.34   0
   5 -14   3   97.55    4.90   0
   6 -14   3   34.20    4.38   0
   6 -14   3   21.37    3.81   0
  -6  14  -3   27.49    3.86   0
   9  13  -3    4.09    3.65   0
  -9 -13   3    3.79    3.77   0
  -9 -13   3   -1.12    2.68   0
   9  13  -3   -1.99    4.21   0
   8  13  -3    0.59    3.71   0
   8  13  -3   -1.36    3.62   0
  -8 -13   3   -0.63    3.78   0
  -8 -13   3    2.48    2.69   0
  -7 -13   3  107.64    3.63   0
  -7 -13   3  110.81    3.85   0
   7  13  -3  143.62    4.70   0
   7  13  -3  114.98    4.35   0
   6  13  -3    8.53    3.40   0
   6  13  -3    5.15    3.73   0
  -6 -13   3    8.66    3.48   0
  -6 -13   3    7.54    3.60   0
   5  13  -3  384.21    5.59   0
   5  13  -3  273.02    4.24   0
  -5 -13   3  289.73    4.54   0
  -5 -13   3  358.25    5.51   0
  -4 -13   3  321.33    5.66   0
   4  13  -3  276.32    4.96   0
  -4 -13   3  274.24    4.55   0
   3  13  -3   17.27    2.51   0
  -3 -13   3   19.47    3.61   0
  -3 -13   3   18.60    3.65   0
  -2 -13   3   19.31    2.43   0
   2  13  -3   15.97    2.51   0
  -2 -13   3   20.98    3.70   0
   1  13  -3   49.47    2.80   0
  -1 -13   3   62.24    4.80   0
  -1 -13   3   54.15    2.84   0
   0 -13   3  189.43    5.24   0
   0  13  -3  165.59    4.24   0
   0 -13   3  165.84    4.38   0
   1 -13   3   88.50    3.18   0
   1 -13   3  108.25    4.52   0
  -1  13  -3   77.66    3.90   0
   2 -13   3   37.03    2.74   0
   2 -13   3   42.71    4.81   0
  -2  13  -3   39.52    3.46   0
   3 -13   3  319.86    6.39   0
   3 -13   3  270.52    4.99   0
  -3  13  -3  271.81    4.98   0
   4 -13   3   25.00    2.75   0
   4 -13   3   29.60    3.98   0
  -4  13  -3   18.16    3.74   0
   5 -13   3    1.54    2.53   0
   5 -13   3    0.14    4.53   0
  -5  13  -3    1.50    3.61   0
   6 -13   3    6.09    3.53   0
   6 -13   3    7.58    3.87   0
  -6  13  -3    3.01    3.57   0
   7 -13   3    1.07    3.87   0
   7 -13   3    2.39    3.94   0
   7 -13   3    2.15    2.67   0
  -7  13  -3   -0.62    3.79   0
  10  12  -3   23.46    3.91   0
 -10 -12   3   22.33    2.87   0
  10  12  -3   18.08    4.15   0
   9  12  -3   16.10    3.90   0
  -9 -12   3   16.78    3.89   0
  -9 -12   3   12.55    3.92   0
   9  12  -3   16.40    2.84   0
   8  12  -3   29.78    3.81   0
  -8 -12   3   15.73    3.72   0
  -8 -12   3   16.82    3.83   0
   8  12  -3   18.98    3.72   0
   7  12  -3   35.06    3.75   0
  -7 -12   3   35.56    3.81   0
   7  12  -3   41.94    3.50   0
  -7 -12   3   31.97    3.66   0
   6  12  -3    2.40    2.55   0
   6  12  -3    5.94    3.38   0
  -6 -12   3    6.85    2.49   0
  -6 -12   3    5.65    3.43   0
  -5 -12   3   79.67    3.89   0
   5  12  -3   73.61    3.99   0
  -5 -12   3   65.71    2.95   0
   5  12  -3   56.78    2.81   0
   4  12  -3    9.92    3.48   0
   4  12  -3   11.49    3.39   0
  -4 -12   3    9.36    2.47   0
  -4 -12   3    9.74    3.25   0
   3  12  -3    1.45    2.32   0
  -3 -12   3    6.82    3.14   0
  -3 -12   3    3.67    3.35   0
   2  12  -3  190.52    3.56   0
  -2 -12   3  214.24    4.39   0
  -2 -12   3  255.80    5.27   0
   1  12  -3  649.63    6.03   0
  -1 -12   3  659.94    6.31   0
  -1 -12   3  776.66    7.96   0
   0  12  -3  277.40    4.07   0
   0 -12   3  330.75    4.89   0
   0 -12   3  364.57    5.98   0
   1 -12   3    3.71    3.42   0
  -1  12  -3    5.64    2.34   0
   1 -12   3    7.62    3.28   0
  -2  12  -3   12.28    3.29   0
   2 -12   3   10.08    3.72   0
   2 -12   3    9.56    2.50   0
   3 -12   3   51.67    4.14   0
  -3  12  -3   37.10    3.62   0
   3 -12   3   42.95    3.65   0
   4 -12   3  197.52    5.59   0
  -4  12  -3  148.07    4.36   0
   4 -12   3  147.89    3.57   0
   5 -12   3   46.80    4.89   0
  -5  12  -3   35.48    3.80   0
   5 -12   3   38.74    2.81   0
   6 -12   3  155.24    6.25   0
  -6  12  -3  117.88    3.82   0
   6 -12   3  138.86    4.70   0
  -7  12  -3  187.56    5.20   0
   7 -12   3  175.14    4.29   0
   7 -12   3  234.85    7.11   0
   8 -12   3    8.86    2.70   0
   8 -12   3   12.92    4.89   0
  -8  12  -3   14.32    3.80   0
  11  11  -3   86.96    4.22   0
  11  11  -3   59.39    4.86   0
 -11 -11   3   60.79    4.28   0
  10  11  -3    5.22    2.49   0
  10  11  -3    7.46    3.78   0
 -10 -11   3    7.40    3.80   0
   9  11  -3  208.11    4.85   0
   9  11  -3  175.32    5.11   0
  -9 -11   3  194.52    4.15   0
  -9 -11   3  169.89    5.37   0
  -8 -11   3   46.15    3.94   0
   8  11  -3   46.52    3.89   0
  -8 -11   3   46.89    3.18   0
   8  11  -3   60.91    3.92   0
   7  11  -3    2.35    3.52   0
   7  11  -3    5.44    3.47   0
  -7 -11   3    5.60    3.37   0
  -7 -11   3    4.50    3.33   0
   6  11  -3    5.80    3.45   0
  -6 -11   3    1.09    2.41   0
   6  11  -3    2.50    3.23   0
  -6 -11   3    4.30    3.36   0
   5  11  -3   19.76    3.56   0
  -5 -11   3   28.07    3.47   0
   5  11  -3   30.39    3.41   0
  -5 -11   3   23.92    3.41   0
   4  11  -3  110.25    3.82   0
   4  11  -3  135.85    4.11   0
  -4 -11   3  121.97    4.00   0
  -4 -11   3  124.64    3.98   0
  -3 -11   3  151.19    4.06   0
   3  11  -3  161.68    4.42   0
   3  11  -3  120.41    3.17   0
  -3 -11   3  164.91    4.52   0
   2  11  -3  185.29    4.19   0
  -2 -11   3  224.53    4.84   0
  -2 -11   3  191.15    3.56   0
  -1 -11   3  191.08    4.89   0
   1  11  -3  142.58    4.11   0
  -1 -11   3  161.67    3.34   0
   0 -11   3   42.32    3.85   0
   0  11  -3   34.86    3.46   0
   0 -11   3   34.38    2.56   0
   1 -11   3   13.75    3.36   0
   1 -11   3    8.12    3.53   0
  -1  11  -3    2.30    3.31   0
   2 -11   3   58.02    3.77   0
  -2  11  -3   43.61    3.42   0
   2 -11   3   39.91    3.42   0
   3 -11   3    7.18    4.28   0
   3 -11   3    4.47    3.21   0
  -3  11  -3    6.11    2.34   0
   4 -11   3  331.14    6.22   0
  -4  11  -3  248.01    4.15   0
   4 -11   3  270.78    4.84   0
   5 -11   3  377.36    5.26   0
   5 -11   3  508.76    7.76   0
  -5  11  -3  414.22    5.61   0
   6 -11   3   41.10    4.63   0
  -6  11  -3   31.94    2.90   0
   6 -11   3   38.35    3.85   0
  -7  11  -3    7.11    3.59   0
   7 -11   3    6.58    4.55   0
   7 -11   3    7.68    3.67   0
   8 -11   3    2.16    4.47   0
   8 -11   3    2.19    3.61   0
  -8  11  -3   -0.25    3.70   0
   9 -11   3   14.27    4.07   0
  -9  11  -3   19.88    3.86   0
   9 -11   3   23.89    4.10   0
  11  10  -3   24.51    4.11   0
  11  10  -3   28.12    2.72   0
 -11 -10   3   33.51    3.70   0
  10  10  -3   86.04    4.10   0
  10  10  -3   71.44    4.11   0
 -10 -10   3   72.31    4.08   0
   9  10  -3  278.16    5.26   0
  -9 -10   3  235.91    5.67   0
   9  10  -3  310.60    5.19   0
  -9 -10   3  304.03    5.15   0
   8  10  -3    3.88    3.39   0
   8  10  -3    3.07    3.28   0
  -8 -10   3    4.69    3.40   0
  -8 -10   3    3.73    3.29   0
   7  10  -3   12.89    3.30   0
   7  10  -3   16.58    3.32   0
  -7 -10   3   16.79    3.34   0
  -7 -10   3   15.60    3.33   0
  -6 -10   3  205.13    3.78   0
   6  10  -3  179.58    4.56   0
  -6 -10   3  208.43    4.73   0
   6  10  -3  234.94    4.03   0
  -5 -10   3  904.98    7.00   0
   5  10  -3 1010.29    7.87   0
  -5 -10   3 1005.99    7.59   0
   5  10  -3  827.79    6.93   0
   4  10  -3  111.98    3.26   0
   4  10  -3  152.65    4.26   0
  -4 -10   3  128.68    4.16   0
  -4 -10   3  147.74    4.25   0
   3  10  -3   45.40    3.62   0
   3  10  -3   55.24    2.83   0
  -3 -10   3   48.62    2.68   0
  -3 -10   3   53.62    3.73   0
   2  10  -3    3.05    2.35   0
  -2 -10   3    3.15    2.42   0
  -2 -10   3   -1.05    3.20   0
  -1 -10   3  184.44    4.82   0
   1  10  -3  153.39    4.26   0
  -1 -10   3  157.97    4.21   0
   0 -10   3    0.32    3.15   0
   0 -10   3    0.70    3.21   0
   0  10  -3   -0.72    2.33   0
   1 -10   3  101.55    4.34   0
   1 -10   3   77.09    3.00   0
  -1  10  -3   73.76    3.82   0
   2 -10   3   19.84    3.67   0
  -2  10  -3   14.92    2.36   0
   2 -10   3   15.86    2.31   0
   3 -10   3  792.27    9.36   0
   3 -10   3  610.30    5.43   0
  -3  10  -3  620.59    5.58   0
   4 -10   3   12.95    3.46   0
   4 -10   3   18.75    3.50   0
  -4  10  -3   14.60    3.57   0
   5 -10   3  228.71    4.53   0
  -5  10  -3  227.46    3.93   0
   6 -10   3  338.82    7.02   0
   6 -10   3  261.64    4.30   0
  -6  10  -3  266.13    4.50   0
   7 -10   3   66.99    3.91   0
   7 -10   3   94.25    4.47   0
  -7  10  -3   68.61    4.00   0
   8 -10   3   -0.42    2.39   0
  -8  10  -3    3.69    3.74   0
   8 -10   3    4.84    3.56   0
  -9  10  -3  190.98    5.62   0
   9 -10   3  227.34    6.15   0
   9 -10   3  208.90    5.39   0
 -10  10  -3   25.84    4.52   0
  10 -10   3   30.08    4.23   0
  10 -10   3   37.61    4.53   0
  12   9  -3   29.30    5.04   0
  12   9  -3   32.62    3.86   0
 -12  -9   3   37.30    3.89   0
  11   9  -3   30.83    4.86   0
  11   9  -3   34.25    3.87   0
 -11  -9   3   38.62    3.84   0
  10   9  -3    0.69    3.42   0
 -10  -9   3   -1.95    2.29   0
  10   9  -3    1.01    3.44   0
  -9  -9   3   94.46    3.23   0
   9   9  -3   93.57    4.04   0
   9   9  -3  106.60    3.97   0
   8   9  -3    2.69    3.48   0
  -8  -9   3    4.83    3.34   0
   8   9  -3    8.09    3.26   0
  -8  -9   3    4.71    2.31   0
   7   9  -3  189.65    4.53   0
  -7  -9   3  188.95    4.83   0
   7   9  -3  225.94    3.89   0
  -7  -9   3  223.54    4.66   0
   6   9  -3  109.55    4.06   0
  -6  -9   3  103.49    3.96   0
  -6  -9   3   89.39    3.96   0
   6   9  -3   81.46    3.88   0
  -5  -9   3 1688.71    9.66   0
  -5  -9   3 1562.98    9.07   0
   5   9  -3 1444.57    8.67   0
   5   9  -3 1846.52    9.70   0
   4   9  -3  564.60    5.97   0
  -4  -9   3  699.42    6.80   0
   4   9  -3  699.07    7.00   0
  -4  -9   3  636.39    5.90   0
  -3  -9   3  205.62    4.75   0
  -3  -9   3  198.80    4.35   0
   3   9  -3  218.12    4.92   0
   3   9  -3  166.54    4.05   0
  -2  -9   3    3.99    3.29   0
   2   9  -3    3.82    3.23   0
  -2  -9   3    4.48    3.37   0
   2   9  -3    3.95    3.33   0
  -1  -9   3    8.60    3.41   0
   1   9  -3    0.82    3.37   0
  -1  -9   3   -1.23    3.33   0
   0  -9   3   16.48    3.58   0
   0   9  -3   12.95    2.42   0
   0  -9   3   18.50    3.39   0
   1  -9   3  330.98    6.18   0
   1  -9   3  262.22    4.02   0
  -1   9  -3  256.34    4.65   0
  -2   9  -3  507.56    5.46   0
   2  -9   3  524.78    5.72   0
   2  -9   3  667.28    8.86   0
   3  -9   3  229.81    4.39   0
  -3   9  -3  227.61    3.89   0
   3  -9   3  293.78    6.71   0
   4  -9   3    2.91    3.21   0
  -4   9  -3   -1.23    3.35   0
  -5   9  -3   38.20    3.73   0
   5  -9   3   31.25    3.67   0
   6  -9   3   82.39    4.26   0
   6  -9   3   62.20    3.66   0
  -6   9  -3   59.95    2.94   0
   7  -9   3   12.67    4.48   0
   7  -9   3   12.93    3.43   0
  -7   9  -3    8.09    3.69   0
  -8   9  -3    7.00    3.54   0
   8  -9   3    5.09    3.49   0
   8  -9   3    6.25    3.59   0
  -9   9  -3  122.88    4.86   0
   9  -9   3  140.22    5.14   0
   9  -9   3  119.46    4.65   0
  10  -9   3    1.63    3.83   0
 -10   9  -3    2.21    3.89   0
  10  -9   3    0.47    3.73   0
  13   8  -3    2.21    4.85   0
  13   8  -3    2.19    4.81   0
  13   8  -3    3.83    3.74   0
 -13  -8   3    1.58    3.72   0
  12   8  -3    5.73    3.52   0
  12   8  -3    6.27    4.58   0
 -12  -8   3    5.47    2.56   0
 -11  -8   3    8.73    3.39   0
  11   8  -3   12.78    3.84   0
  11   8  -3   14.91    3.51   0
  10   8  -3  204.36    4.39   0
 -10  -8   3  184.81    4.48   0
  10   8  -3  159.56    4.96   0
   9   8  -3  215.10    3.74   0
   9   8  -3  180.23    4.72   0
  -9  -8   3  218.04    4.44   0
  -8  -8   3  128.97    3.99   0
  -8  -8   3  123.29    4.45   0
   8   8  -3  101.63    4.31   0
   8   8  -3  125.40    3.23   0
   7   8  -3  204.01    4.49   0
  -7  -8   3  168.29    4.53   0
   7   8  -3  160.00    4.49   0
  -7  -8   3  188.51    4.43   0
  -6  -8   3  339.19    4.50   0
  -6  -8   3  321.25    5.39   0
   6   8  -3  379.50    5.23   0
   6   8  -3  288.67    4.44   0
   5   8  -3  217.25    4.66   0
   5   8  -3  282.78    5.02   0
  -5  -8   3  258.49    4.96   0
  -5  -8   3  231.50    4.90   0
   4   8  -3  203.13    4.80   0
  -4  -8   3  193.44    4.79   0
  -4  -8   3  178.47    4.59   0
   4   8  -3  157.84    3.62   0
   3   8  -3  576.20    6.09   0
   3   8  -3  766.71    7.42   0
  -3  -8   3  679.52    6.35   0
  -3  -8   3  727.35    7.20   0
   2   8  -3  169.91    3.62   0
   2   8  -3  215.00    4.98   0
  -2  -8   3  190.30    4.36   0
  -2  -8   3  207.06    4.88   0
   1   8  -3  853.68    6.53   0
  -1  -8   3 1076.04    9.45   0
  -1  -8   3  933.99    7.28   0
   0   8  -3  298.52    4.87   0
   0  -8   3  307.98    4.29   0
   0  -8   3  370.63    6.35   0
   1  -8   3  292.20    6.15   0
  -1   8  -3  223.82    4.46   0
   1  -8   3  225.79    3.87   0
   2  -8   3  157.59    5.71   0
  -2   8  -3  117.58    3.88   0
   2  -8   3  122.10    3.83   0
  -3   8  -3   20.71    2.39   0
   3  -8   3   21.34    3.29   0
   3  -8   3   25.92    3.86   0
  -4   8  -3  130.26    3.42   0
   4  -8   3  129.80    3.28   0
  -5   8  -3  780.16    7.13   0
   5  -8   3  734.58    6.84   0
   5  -8   3  988.72   10.66   0
   6  -8   3   71.75    4.15   0
   6  -8   3   50.46    3.62   0
  -6   8  -3   57.72    3.88   0
   7  -8   3   73.38    3.93   0
  -7   8  -3   73.87    4.15   0
   7  -8   3   89.09    4.27   0
   8  -8   3  104.69    4.57   0
  -8   8  -3   81.05    4.14   0
   8  -8   3   76.82    3.99   0
   9  -8   3   14.34    3.89   0
   9  -8   3   18.25    3.70   0
  -9   8  -3   15.18    4.47   0
 -10   8  -3    5.47    3.62   0
  10  -8   3    4.64    3.77   0
  10  -8   3    7.43    4.51   0
  11  -8   3   22.63    4.14   0
 -11   8  -3   15.58    5.00   0
  11  -8   3   18.86    4.92   0
  13   7  -3   42.92    3.03   0
 -13  -7   3   31.13    3.96   0
  13   7  -3   49.27    4.83   0
  13   7  -3   41.14    5.41   0
  12   7  -3   60.26    4.32   0
 -12  -7   3   65.33    4.16   0
  12   7  -3   61.08    4.12   0
 -11  -7   3  347.39    4.80   0
  11   7  -3  300.85    6.50   0
  11   7  -3  369.63    5.34   0
  10   7  -3  502.78    6.63   0
  10   7  -3  621.98    6.05   0
 -10  -7   3  525.03    6.12   0
   9   7  -3  136.45    4.47   0
  -9  -7   3  170.66    4.06   0
   9   7  -3  166.92    4.08   0
   8   7  -3  200.69    4.23   0
  -8  -7   3  195.34    4.59   0
   8   7  -3  158.07    4.61   0
  -7  -7   3    0.01    3.20   0
   7   7  -3    1.35    3.46   0
  -7  -7   3    1.95    3.06   0
   7   7  -3    3.75    3.18   0
   6   7  -3  222.38    4.63   0
   6   7  -3  178.73    3.91   0
  -6  -7   3  205.11    4.69   0
  -6  -7   3  210.06    4.57   0
   5   7  -3  180.03    3.83   0
  -5  -7   3  173.83    4.37   0
   5   7  -3  144.74    4.38   0
  -5  -7   3  158.30    4.44   0
   4   7  -3 2235.47   11.42   0
  -4  -7   3 2146.13   11.38   0
  -4  -7   3 2003.58   10.61   0
   4   7  -3 1801.94   10.01   0
   3   7  -3 3145.40   14.04   0
   3   7  -3 2437.81   11.38   0
  -3  -7   3 2982.55   13.73   0
  -3  -7   3 2647.63   12.18   0
   2   7  -3  373.08    5.49   0
   2   7  -3  458.87    6.62   0
  -2  -7   3  444.23    6.42   0
  -2  -7   3  400.24    5.52   0
  -1  -7   3  369.88    6.36   0
   1   7  -3  308.25    5.18   0
  -1  -7   3  325.78    5.18   0
   1   7  -3  377.18    6.52   0
   0  -7   3  109.94    4.65   0
   0   7  -3   93.10    3.16   0
   0  -7   3   95.59    3.92   0
   1  -7   3  755.84    9.47   0
   1  -7   3  621.56    6.37   0
  -1   7  -3  613.07    6.38   0
  -2   7  -3   53.07    3.48   0
   2  -7   3   67.44    4.84   0
   2  -7   3   45.53    2.57   0
  -3   7  -3   42.35    3.65   0
   3  -7   3   44.62    3.64   0
   4  -7   3  213.36    4.75   0
  -4   7  -3  228.07    4.86   0
  -5   7  -3  446.56    6.02   0
   5  -7   3  417.99    5.79   0
   5  -7   3  580.47    8.14   0
  -6   7  -3   19.32    3.50   0
   6  -7   3   19.46    3.72   0
   6  -7   3   14.34    3.37   0
   7  -7   3  150.15    4.70   0
   7  -7   3  111.96    4.40   0
  -7   7  -3  131.48    4.65   0
   8  -7   3   36.99    3.65   0
   8  -7   3   47.95    3.84   0
  -8   7  -3   41.73    4.66   0
  -9   7  -3    4.87    3.78   0
   9  -7   3    2.91    3.26   0
   9  -7   3    3.39    3.65   0
  10  -7   3   41.50    4.08   0
 -10   7  -3   36.48    4.07   0
  10  -7   3   34.53    3.90   0
  11  -7   3  118.29    6.12   0
 -11   7  -3  104.83    6.11   0
  11  -7   3  110.98    5.15   0
  13   6  -3   71.35    4.09   0
  13   6  -3   49.91    5.28   0
  13   6  -3   59.89    5.47   0
 -13  -6   3   50.21    3.19   0
  12   6  -3  218.20    4.70   0
  12   6  -3  218.43    6.55   0
 -12  -6   3  195.63    4.55   0
  12   6  -3  189.63    6.25   0
 -11  -6   3   88.86    3.34   0
  11   6  -3   97.61    3.25   0
  11   6  -3   90.38    4.44   0
 -10  -6   3  271.80    4.75   0
  10   6  -3  287.66    4.66   0
  10   6  -3  233.02    5.23   0
   9   6  -3   96.25    4.23   0
   9   6  -3  106.67    3.89   0
  -9  -6   3  101.29    3.92   0
   8   6  -3    2.15    3.50   0
  -8  -6   3    1.96    2.36   0
   8   6  -3    2.75    3.38   0
  -7  -6   3  169.19    3.58   0
   7   6  -3  186.86    4.16   0
   7   6  -3  149.33    4.38   0
   6   6  -3  327.08    5.06   0
  -6  -6   3  282.89    5.19   0
  -6  -6   3  295.35    4.45   0
   6   6  -3  267.92    5.24   0
   5   6  -3 1333.57    9.10   0
  -5  -6   3 1417.48    9.72   0
   5   6  -3 1586.26    9.66   0
  -5  -6   3 1543.23    9.64   0
   4   6  -3  139.37    4.30   0
   4   6  -3  164.85    4.35   0
  -4  -6   3  161.35    4.43   0
  -4  -6   3  155.11    4.41   0
  -3  -6   3  736.24    6.79   0
   3   6  -3  803.42    8.00   0
   3   6  -3  690.94    6.95   0
  -3  -6   3  793.16    8.00   0
   2   6  -3   25.65    3.78   0
   2   6  -3   21.19    3.59   0
  -2  -6   3   25.41    3.76   0
  -2  -6   3   23.02    3.49   0
   1   6  -3   28.41    3.85   0
  -1  -6   3   23.94    2.51   0
  -1  -6   3   24.85    3.83   0
   1   6  -3   22.93    3.57   0
   0   6  -3   11.47    2.60   0
   0  -6   3   17.61    4.42   0
   0  -6   3   14.41    2.48   0
   1  -6   3 5264.47   16.77   0
  -1   6  -3 4960.73   16.25   0
  -2   6  -3   43.31    3.66   0
   2  -6   3   61.58    4.83   0
   2  -6   3   51.06    3.65   0
  -3   6  -3  166.54    4.40   0
   3  -6   3  173.63    4.57   0
  -4   6  -3  595.09    6.68   0
   4  -6   3  806.14   10.25   0
   4  -6   3  585.89    6.55   0
   5  -6   3   28.83    3.43   0
  -5   6  -3   24.63    3.67   0
   5  -6   3   34.96    4.70   0
  -6   6  -3   47.32    3.71   0
   6  -6   3   44.56    3.62   0
   6  -6   3   55.31    4.86   0
  -7   6  -3   35.37    3.80   0
   7  -6   3   38.77    4.48   0
   7  -6   3   46.46    3.88   0
  -8   6  -3   36.75    3.73   0
   8  -6   3   31.52    3.52   0
   8  -6   3   41.35    3.75   0
  -9   6  -3   95.70    5.49   0
   9  -6   3  113.44    4.61   0
   9  -6   3   91.35    4.57   0
 -10   6  -3   30.39    4.86   0
  10  -6   3   27.56    3.88   0
  10  -6   3   31.92    4.88   0
  11  -6   3   59.97    4.19   0
  11  -6   3   50.55    5.25   0
 -11   6  -3   46.83    5.59   0
 -12   6  -3    4.18    5.00   0
  12  -6   3    3.84    4.01   0
  12  -6   3    8.12    5.02   0
  14   5  -3   19.79    3.93   0
  14   5  -3   12.67    5.15   0
 -14  -5   3   16.80    3.78   0
  14   5  -3   18.88    5.12   0
  13   5  -3  189.56    7.33   0
  13   5  -3  218.02    4.91   0
  13   5  -3  232.90    7.59   0
 -13  -5   3  165.25    4.87   0
  12   5  -3   25.80    2.63   0
  12   5  -3   25.73    4.73   0
  12   5  -3   21.53    4.70   0
 -12  -5   3   26.08    2.68   0
  11   5  -3  220.14    5.48   0
  11   5  -3  212.90    3.87   0
 -11  -5   3  210.01    4.65   0
  11   5  -3  197.79    5.84   0
  10   5  -3    3.89    3.29   0
 -10  -5   3    4.01    2.21   0
  10   5  -3    1.76    4.20   0
   9   5  -3  126.28    4.01   0
  -9  -5   3  118.72    4.05   0
   9   5  -3  108.01    5.09   0
   8   5  -3   10.42    3.37   0
  -8  -5   3    9.84    2.43   0
   8   5  -3   12.28    3.34   0
   7   5  -3  246.58    5.16   0
  -7  -5   3  267.53    4.65   0
   7   5  -3  274.85    4.79   0
   6   5  -3  359.92    5.76   0
  -6  -5   3  381.58    5.34   0
   6   5  -3  409.82    5.38   0
  -6  -5   3  364.83    5.92   0
  -5  -5   3  277.04    5.23   0
   5   5  -3  261.33    4.60   0
  -5  -5   3  291.57    5.13   0
   5   5  -3  288.26    5.06   0
   4   5  -3  167.67    3.85   0
  -4  -5   3  152.80    4.30   0
   4   5  -3  147.86    4.38   0
  -4  -5   3  168.68    4.46   0
   3   5  -3  370.64    6.11   0
  -3  -5   3  353.41    5.69   0
   3   5  -3  323.71    4.99   0
  -3  -5   3  383.96    6.14   0
   2   5  -3   30.59    3.73   0
   2   5  -3   33.49    4.20   0
  -2  -5   3   32.61    2.80   0
  -2  -5   3   34.39    3.97   0
   1   5  -3  454.22    8.11   0
  -1  -5   3  400.08    5.36   0
   1   5  -3  383.18    5.24   0
  -1  -5   3  452.43    7.96   0
   0  -5   3 1077.00   13.44   0
   0   5  -3  862.54    7.48   0
   0  -5   3  940.03    8.07   0
   1  -5   3 1037.95   14.80   0
   1  -5   3  908.53    8.10   0
  -1   5  -3  833.54    7.92   0
   2  -5   3    8.25    3.31   0
  -2   5  -3    4.73    2.30   0
  -3   5  -3  213.93    4.87   0
   3  -5   3  225.74    4.90   0
   3  -5   3  290.10    7.53   0
  -4   5  -3  178.13    4.71   0
   4  -5   3  198.41    4.87   0
   4  -5   3  234.69    6.10   0
  -5   5  -3 1473.87   10.35   0
   5  -5   3 1510.90   10.28   0
   5  -5   3 1884.24   13.65   0
  -6   5  -3   51.43    3.90   0
   6  -5   3   49.39    4.02   0
   6  -5   3   59.01    3.95   0
  -7   5  -3  235.77    5.52   0
   7  -5   3  279.37    6.20   0
   7  -5   3  224.98    5.34   0
  -8   5  -3   72.88    4.90   0
   8  -5   3   88.90    4.41   0
   8  -5   3   72.84    4.75   0
  -9   5  -3    9.44    4.47   0
   9  -5   3    5.70    4.27   0
   9  -5   3    9.44    3.42   0
  10  -5   3    2.25    3.53   0
  10  -5   3    2.91    4.24   0
 -10   5  -3    2.18    4.39   0
  11  -5   3  103.97    6.23   0
 -11   5  -3   86.94    6.50   0
  11  -5   3  114.04    4.61   0
  12  -5   3  110.54    8.26   0
 -12   5  -3   85.91    8.11   0
  12  -5   3  143.35    5.24   0
  14   4  -3    8.74    5.67   0
  14   4  -3   12.19    5.72   0
 -14  -4   3    5.03    2.63   0
  14   4  -3    9.39    3.62   0
  13   4  -3    1.08    3.48   0
  13   4  -3    1.30    4.54   0
 -13  -4   3    3.03    3.63   0
  13   4  -3   -0.14    5.27   0
 -12  -4   3   -0.48    3.44   0
  12   4  -3    1.07    4.35   0
  12   4  -3    1.10    4.25   0
  12   4  -3    3.52    3.32   0
  11   4  -3   15.61    4.40   0
 -11  -4   3   16.34    3.46   0
  11   4  -3   16.17    4.44   0
  11   4  -3   14.58    2.50   0
  10   4  -3  217.88    5.26   0
 -10  -4   3  190.44    3.77   0
  10   4  -3  202.36    5.16   0
  10   4  -3  206.96    3.62   0
  -9  -4   3  930.07    7.28   0
   9   4  -3  917.09    8.84   0
   9   4  -3  981.53    6.67   0
   8   4  -3  734.01    6.36   0
   8   4  -3  696.07    7.51   0
  -8  -4   3  724.58    6.44   0
   7   4  -3  700.19    7.48   0
   7   4  -3  726.35    6.12   0
  -7  -4   3  711.22    6.21   0
  -6  -4   3    1.14    3.29   0
   6   4  -3    0.44    3.29   0
   6   4  -3    1.78    2.30   0
  -5  -4   3  232.76    4.27   0
   5   4  -3  246.42    4.92   0
  -5  -4   3  228.62    5.05   0
   5   4  -3  224.30    5.02   0
  -4  -4   3    1.96    3.30   0
   4   4  -3    1.99    3.27   0
  -4  -4   3    3.83    2.35   0
   4   4  -3    4.42    3.23   0
   3   4  -3  921.75    9.21   0
  -3  -4   3  857.68    8.00   0
   3   4  -3  833.93    8.37   0
  -3  -4   3  947.06    9.17   0
   2   4  -3 1031.58   11.28   0
   2   4  -3  912.21    8.51   0
  -2  -4   3  972.72    8.74   0
  -2  -4   3 1054.08   10.82   0
   1   4  -3 1173.95   13.91   0
   1   4  -3 1034.20    9.02   0
  -1  -4   3 1072.53    9.14   0
  -1  -4   3 1172.15   13.31   0
   0   4  -3  753.12    7.51   0
   0  -4   3  886.54   14.49   0
   0  -4   3  796.64    8.05   0
   1  -4   3    4.47    5.21   0
   1  -4   3    1.86    2.39   0
  -1   4  -3    0.94    3.59   0
  -2   4  -3   20.97    3.57   0
   2  -4   3   25.16    5.85   0
   2  -4   3   23.12    3.54   0
   3  -4   3 2097.33   12.54   0
  -3   4  -3 1898.49   12.08   0
   3  -4   3 2519.81   20.09   0
  -4   4  -3    3.52    3.24   0
   4  -4   3    1.61    3.28   0
   4  -4   3    2.18    4.19   0
  -5   4  -3 1177.03   10.12   0
   5  -4   3 1238.42   10.14   0
   5  -4   3 1483.38   12.48   0
   6  -4   3  244.64    5.59   0
   6  -4   3  200.87    5.43   0
  -6   4  -3  197.65    5.51   0
   7  -4   3  177.45    4.87   0
   7  -4   3  154.57    5.63   0
  -7   4  -3  159.34    5.25   0
   8  -4   3   51.37    4.59   0
  -8   4  -3   47.10    4.09   0
   8  -4   3   55.62    3.99   0
   9  -4   3  196.87    6.50   0
  -9   4  -3  194.72    7.05   0
   9  -4   3  207.37    5.06   0
 -10   4  -3  219.28    8.27   0
  10  -4   3  220.53    7.75   0
  10  -4   3  243.57    5.39   0
 -11   4  -3  269.34   11.29   0
  11  -4   3  356.59   11.05   0
  11  -4   3  369.67    6.24   0
  12  -4   3   28.80    3.95   0
  14   3  -3    7.23    5.62   0
  14   3  -3   16.52    3.76   0
  14   3  -3    9.09    5.57   0
  13   3  -3   98.83    6.50   0
  13   3  -3  108.06    6.12   0
 -13  -3   3   90.89    4.17   0
  13   3  -3  109.05    4.05   0
  12   3  -3  491.68    8.36   0
  12   3  -3  577.94    8.69   0
  12   3  -3  540.66    5.80   0
 -12  -3   3  455.14    6.00   0
  11   3  -3  157.41    5.74   0
 -11  -3   3  141.61    4.17   0
  11   3  -3  150.69    5.05   0
  11   3  -3  160.83    3.46   0
  10   3  -3  475.79    7.69   0
  10   3  -3  493.77    7.62   0
 -10  -3   3  460.75    5.62   0
  10   3  -3  507.27    5.50   0
  -9  -3   3   93.67    3.92   0
   9   3  -3   96.54    4.48   0
   9   3  -3  104.44    4.42   0
   9   3  -3  106.70    3.96   0
   8   3  -3  477.28    6.86   0
  -8  -3   3  454.67    5.53   0
   8   3  -3  485.62    5.09   0
   7   3  -3  169.85    4.86   0
  -7  -3   3  184.45    4.40   0
   7   3  -3  178.30    3.66   0
   6   3  -3 1577.89    9.29   0
   6   3  -3 1553.27   10.91   0
  -6  -3   3 1606.37    9.72   0
   5   3  -3 3384.60   14.33   0
   5   3  -3 3189.54   15.20   0
  -5  -3   3 3268.27   14.25   0
   3   3  -3  298.57    5.86   0
  -3  -3   3  306.91    5.68   0
  -3  -3   3  303.15    5.85   0
   3   3  -3  318.56    6.24   0
  -2  -3   3  453.68    6.43   0
   2   3  -3  454.05    6.50   0
  -2  -3   3  492.86    8.45   0
   2   3  -3  500.03    8.60   0
   1   3  -3   29.66    4.92   0
  -1  -3   3   30.70    4.18   0
   1   3  -3   25.29    4.35   0
  -1  -3   3   31.74    5.60   0
   0  -3   3  453.23    6.99   0
   0   3  -3  440.42    6.41   0
   0  -3   3  513.53   16.31   0
   1  -3   3 1092.76    9.89   0
  -1   3  -3 1010.25    9.69   0
   2  -3   3  105.51    4.53   0
  -2   3  -3   92.71    4.63   0
   2  -3   3  109.96    7.33   0
  -3   3  -3 1170.90   10.68   0
   3  -3   3 1351.95   11.31   0
   3  -3   3 1497.26   15.54   0
  -4   3  -3  661.07    8.44   0
   4  -3   3  770.84    9.34   0
   4  -3   3  889.78   10.64   0
   5  -3   3  412.05    7.48   0
  -5   3  -3  361.93    7.19   0
   5  -3   3  459.65    7.15   0
  -6   3  -3  290.28    6.98   0
   6  -3   3  315.43    7.02   0
   6  -3   3  351.76    5.92   0
  -7   3  -3  223.46    6.14   0
   7  -3   3  244.06    5.12   0
   7  -3   3  227.70    6.45   0
   8  -3   3    3.70    3.48   0
  -8   3  -3    4.84    4.17   0
   8  -3   3    3.31    4.68   0
   9  -3   3  484.57   10.37   0
  -9   3  -3  452.29   11.32   0
   9  -3   3  527.82    6.57   0
 -10   3  -3   37.10    6.59   0
  10  -3   3   42.76    6.33   0
  10  -3   3   45.59    3.70   0
  11  -3   3   86.31    4.45   0
  12  -3   3   88.89    4.63   0
  14   2  -3  161.46    3.80   0
  14   2  -3  170.46    7.84   0
  14   2  -3  159.74    7.99   0
  13   2  -3  314.70    8.29   0
  13   2  -3  305.51    7.98   0
  13   2  -3  327.63    4.52   0
  12   2  -3    3.53    4.30   0
  12   2  -3   -0.31    2.44   0
  12   2  -3    4.42    3.51   0
 -12  -2   3    5.10    3.41   0
 -11  -2   3  344.01    5.36   0
  11   2  -3  384.40    7.42   0
  11   2  -3  418.95    7.10   0
  11   2  -3  393.14    4.59   0
  10   2  -3  219.02    5.90   0
 -10  -2   3  185.49    3.76   0
  10   2  -3  201.64    5.72   0
  10   2  -3  193.00    4.48   0
   9   2  -3  574.88    5.88   0
   9   2  -3  542.77    7.79   0
  -9  -2   3  550.25    5.87   0
   9   2  -3  564.89    7.43   0
   8   2  -3  192.85    4.43   0
  -8  -2   3  177.04    3.71   0
   8   2  -3  181.75    4.88   0
   8   2  -3  192.45    5.00   0
   7   2  -3 1728.71   11.82   0
   7   2  -3 1858.90    9.75   0
  -7  -2   3 1802.51    9.83   0
   6   2  -3  281.12    5.67   0
   6   2  -3  282.65    5.10   0
  -6  -2   3  281.03    5.10   0
  -5  -2   3  591.35    6.79   0
   5   2  -3  553.44    7.29   0
   5   2  -3  574.94    6.33   0
   4   2  -3 1236.46   10.44   0
   4   2  -3 1355.43   10.23   0
  -4  -2   3 1278.20    9.92   0
   3   2  -3    1.50    3.69   0
   3   2  -3    1.32    3.64   0
  -3  -2   3    2.68    3.61   0
  -2  -2   3 2242.84   14.55   0
   2   2  -3 2271.18   14.98   0
  -2  -2   3 2452.75   18.41   0
   2   2  -3 2370.93   18.07   0
  -1  -2   3   23.46    4.97   0
   1   2  -3   20.55    4.88   0
   1   2  -3   22.25    6.28   0
   0  -2   3 6706.33   25.28   0
   0   2  -3 6401.52   24.95   0
  -1   2  -3 2527.34   16.18   0
   1  -2   3 2701.27   16.44   0
   2  -2   3 1124.93   15.86   0
  -2   2  -3 1149.15   16.44   0
   2  -2   3 1092.60   11.22   0
  -2   2  -3  974.92   11.32   0
  -3   2  -3   83.49    4.93   0
  -3   2  -3  104.15    5.30   0
   3  -2   3   99.99    5.00   0
   3  -2   3  101.87    5.78   0
  -4   2  -3  341.99    7.83   0
  -4   2  -3  464.21    7.89   0
   4  -2   3  436.01    7.96   0
   4  -2   3  460.85    7.94   0
  -5   2  -3  301.77    7.51   0
   5  -2   3  368.34    7.82   0
  -5   2  -3  374.00    6.76   0
   5  -2   3  385.68    6.50   0
  -6   2  -3   15.63    3.53   0
   6  -2   3   16.60    4.40   0
   6  -2   3   17.23    3.44   0
  -6   2  -3   17.74    5.08   0
  -7   2  -3    3.84    3.17   0
   7  -2   3    3.85    3.34   0
  -7   2  -3    5.90    5.04   0
   7  -2   3    6.65    4.88   0
  -8   2  -3  147.74    8.19   0
   8  -2   3  155.55    7.79   0
  -8   2  -3  148.21    4.72   0
   8  -2   3  163.17    4.51   0
   9  -2   3   77.46    3.84   0
  10  -2   3   44.44    3.90   0
  11  -2   3   16.66    3.67   0
  12  -2   3    3.08    3.88   0
  13  -2   3    1.78    3.75   0
  15   1  -3   39.76    4.06   0
  15   1  -3   41.68    6.54   0
  15   1  -3   30.73    7.04   0
  14   1  -3   28.27    5.77   0
  14   1  -3   25.86    5.73   0
  14   1  -3   22.63    3.03   0
  13   1  -3   22.56    4.95   0
  13   1  -3   22.29    5.05   0
  13   1  -3   20.17    3.59   0
  12   1  -3   34.11    3.93   0
  12   1  -3   35.60    3.97   0
  12   1  -3   32.22    3.49   0
  11   1  -3   34.68    3.75   0
  11   1  -3   39.56    4.44   0
  11   1  -3   37.39    2.54   0
  10   1  -3  236.45    4.69   0
  10   1  -3  237.01    5.43   0
  10   1  -3  260.44    5.59   0
   9   1  -3 1100.46   10.12   0
   9   1  -3 1071.66    7.46   0
  -9  -1   3  958.30    6.95   0
   8   1  -3  796.45    8.35   0
   8   1  -3  798.93    6.30   0
  -8  -1   3  746.35    6.37   0
   7   1  -3   87.98    4.13   0
  -7  -1   3   80.17    3.75   0
   7   1  -3   78.69    3.81   0
   6   1  -3  267.87    5.78   0
   6   1  -3  269.14    5.04   0
  -6  -1   3  258.59    4.47   0
  -5  -1   3   77.79    4.03   0
   5   1  -3   79.15    4.00   0
  -4  -1   3    1.26    3.59   0
   4   1  -3    2.49    3.71   0
   3   1  -3   16.46    4.21   0
   2   1  -3 5994.30   27.76   0
   1   1  -3  598.43    8.90   0
   0   1  -3  653.80    9.73   0
  -1   1  -3 3652.19   30.49   0
   1  -1   3 3549.26   30.16   0
  -1   1  -3 3477.76   21.33   0
  -2   1  -3   41.03    4.80   0
   2  -1   3   40.87    5.70   0
   2  -1   3   41.22    4.58   0
  -2   1  -3   35.27    4.73   0
   3  -1   3  773.87   11.63   0
   3  -1   3  794.63    9.95   0
  -3   1  -3  802.35   10.24   0
  -3   1  -3  655.58   11.02   0
  -4   1  -3   23.55    4.86   0
   4  -1   3   31.42    4.96   0
  -4   1  -3   31.21    4.06   0
   4  -1   3   29.71    3.82   0
   5  -1   3 2944.02   24.47   0
   5  -1   3 2989.70   15.14   0
  -5   1  -3 2512.10   22.89   0
  -5   1  -3 3027.50   15.93   0
  -6   1  -3    4.84    5.99   0
  -6   1  -3    5.42    3.37   0
   6  -1   3    3.34    3.26   0
  -7   1  -3   62.19    3.79   0
   7  -1   3   62.68    3.77   0
   8  -1   3  198.66    4.66   0
  -8   1  -3  181.48    4.84   0
   9  -1   3    7.47    3.60   0
  -9   1  -3    8.29    3.64   0
  10  -1   3   34.38    3.62   0
 -10   1  -3   27.15    3.70   0
 -11   1  -3    5.89    2.79   0
  11  -1   3    6.13    3.69   0
  12  -1   3    2.08    3.71   0
  13  -1   3   23.99    4.17   0
  15   0  -3    3.24    5.62   0
  15   0  -3   -0.32    5.64   0
  15   0  -3   -1.63    3.80   0
  14   0  -3   -0.59    4.54   0
  14   0  -3    1.03    4.47   0
  14   0  -3    2.89    2.60   0
  13   0  -3   51.26    4.96   0
  13   0  -3   58.87    5.18   0
  13   0  -3   64.96    3.83   0
  12   0  -3   22.89    4.55   0
  12   0  -3   21.57    3.81   0
  12   0  -3   23.03    2.68   0
  11   0  -3   19.75    3.61   0
  11   0  -3   16.08    3.30   0
  10   0  -3 1236.90   10.08   0
  10   0  -3 1200.26    7.68   0
   9   0  -3  294.69    6.32   0
   9   0  -3  287.71    4.86   0
   8   0  -3  402.32    5.36   0
   8   0  -3  423.09    6.34   0
   7   0  -3   34.09    3.69   0
   7   0  -3   37.31    2.70   0
   6   0  -3  253.99    5.69   0
   6   0  -3  249.40    4.36   0
   5   0  -3 4866.14   17.53   0
   5   0  -3 4760.27   19.84   0
   4   0  -3   30.17    3.97   0
   4   0  -3   31.85    3.80   0
   3   0  -3 6647.55   24.99   0
  -3   0  -3  251.28    6.30   0
   3   0   3  254.49    6.17   0
  -3   0  -3  222.53    8.69   0
   4   0   3 1300.07   10.52   0
  -4   0  -3  979.85   18.34   0
  -4   0  -3 1334.70   10.85   0
   5   0   3  733.23    7.51   0
  -5   0  -3  729.02    7.38   0
   6   0   3    2.40    3.27   0
  -6   0  -3    4.94    3.28   0
   7   0   3    4.66    3.37   0
  -7   0  -3    6.08    3.42   0
   8   0   3   37.43    3.75   0
  -8   0  -3   35.35    3.65   0
   9   0   3  108.39    4.04   0
  -9   0  -3   91.43    4.00   0
  10   0   3   63.64    3.95   0
 -10   0  -3   68.41    4.14   0
  11   0   3  108.13    3.59   0
 -11   0  -3   90.65    4.49   0
  12   0   3  227.71    5.23   0
 -12   0  -3  177.02    5.36   0
  13   0   3   84.58    4.80   0
  15  -1  -3    2.52    4.76   0
  15  -1  -3    2.41    4.83   0
  15  -1  -3    3.20    2.64   0
  14  -1  -3   56.81    5.30   0
  14  -1  -3   60.44    4.33   0
  14  -1  -3   61.81    5.55   0
  13  -1  -3  157.81    5.46   0
  13  -1  -3  178.09    4.54   0
  12  -1  -3 1059.28    9.96   0
  12  -1  -3 1187.09    7.46   0
  11  -1  -3   56.65    3.55   0
  11  -1  -3   45.98    4.52   0
  10  -1  -3   12.59    3.60   0
  10  -1  -3   13.28    3.50   0
   9  -1  -3  131.43    5.17   0
   9  -1  -3  140.11    4.20   0
   8  -1  -3   80.43    3.99   0
   8  -1  -3   81.12    3.01   0
   7  -1  -3  337.36    5.75   0
   7  -1  -3  330.90    5.15   0
   6  -1  -3 1788.36   10.33   0
   6  -1  -3 1862.07   11.91   0
  -5   1   3 4183.19   19.01   0
   5  -1  -3 4441.92   16.76   0
   5  -1  -3 4589.90   18.89   0
   4  -1  -3   42.95    3.17   0
  -4   1   3   42.30    3.95   0
   3  -1  -3   28.79    4.47   0
  -3   1   3   29.01    4.48   0
  -2   1   3 2209.30   15.32   0
   2  -1  -3 2305.95   15.81   0
  -1   1   3   74.57    5.46   0
   1  -1  -3   74.45    4.39   0
   0   1   3  339.60    7.80   0
   0  -1  -3  362.51    7.40   0
  -2  -1  -3 5044.85   21.95   0
   2   1   3 5040.54   21.53   0
  -2  -1  -3 5298.79   32.25   0
  -3  -1  -3  117.61    7.68   0
  -3  -1  -3  128.32    7.83   0
   3   1   3  124.03    4.54   0
  -3  -1  -3  127.43    4.84   0
   4   1   3  128.83    3.67   0
  -4  -1  -3  131.27    4.43   0
   5   1   3  138.63    4.32   0
  -5  -1  -3  130.94    4.28   0
   6   1   3  126.87    3.56   0
  -6  -1  -3  126.48    4.34   0
  -7  -1  -3  148.23    4.47   0
   7   1   3  148.19    4.33   0
  -8  -1  -3  126.87    4.39   0
   8   1   3  131.70    3.56   0
   9   1   3  208.50    4.57   0
  -9  -1  -3  193.03    4.51   0
  10   1   3   38.43    3.66   0
 -10  -1  -3   33.06    3.76   0
  11   1   3   -1.12    3.32   0
 -11  -1  -3    4.01    2.42   0
  12   1   3   14.11    3.87   0
 -12  -1  -3   11.41    3.99   0
 -13  -1  -3   15.47    4.00   0
  13   1   3   21.04    3.91   0
  14  -2  -3  226.81    7.17   0
  14  -2  -3  313.66    5.47   0
  13  -2  -3  277.28    7.24   0
  13  -2  -3  330.17    5.17   0
  12  -2  -3  202.28    5.45   0
  12  -2  -3  230.91    3.96   0
  11  -2  -3  121.87    3.97   0
  11  -2  -3  107.46    4.36   0
  10  -2  -3   13.25    2.32   0
  10  -2  -3   11.97    3.69   0
   9  -2  -3  984.51    8.67   0
   9  -2  -3  986.80    7.40   0
   8  -2  -3   35.37    3.67   0
   8  -2  -3   37.52    3.40   0
  -8   2   3   35.43    3.53   0
  -7   2   3 1371.47   10.82   0
   7  -2  -3 1523.25   10.28   0
   7  -2  -3 1508.54    9.16   0
   6  -2  -3   10.61    2.45   0
   6  -2  -3    7.41    3.45   0
  -6   2   3    7.83    3.24   0
   5  -2  -3 1849.34   11.55   0
  -5   2   3 1704.54   11.92   0
   4  -2  -3 3078.35   15.29   0
  -4   2   3 2935.17   15.57   0
   3  -2  -3   33.73    4.20   0
  -3   2   3   32.99    4.06   0
  -2   2   3 1308.16   11.70   0
   2  -2  -3 1369.28   11.85   0
  -1   2   3 3571.01   18.82   0
   1  -2  -3 3628.17   18.99   0
   0   2   3 1588.59   13.32   0
   0  -2  -3 1575.24   13.21   0
  -1  -2  -3 2010.96   16.43   0
   1   2   3 1923.32   13.04   0
   1   2   3 2013.49   16.75   0
  -1  -2  -3 1922.11   13.48   0
  -2  -2  -3   38.90    3.90   0
   2   2   3   30.82    5.14   0
   2   2   3   29.93    3.76   0
  -2  -2  -3   29.45    5.11   0
   3   2   3   80.67    3.27   0
  -3  -2  -3   79.33    4.12   0
   3   2   3   80.68    5.95   0
  -3  -2  -3   72.43    5.79   0
   4   2   3  160.68    4.33   0
  -4  -2  -3  118.73    8.92   0
  -4  -2  -3  156.51    4.51   0
   5   2   3    8.88    3.24   0
  -5  -2  -3    8.75    3.34   0
   6   2   3  981.64    7.88   0
  -6  -2  -3  929.44    7.49   0
   7   2   3  151.35    3.60   0
  -7  -2  -3  154.04    4.39   0
   8   2   3  596.89    6.14   0
  -8  -2  -3  558.59    6.39   0
   9   2   3   91.54    3.92   0
  -9  -2  -3   80.93    4.08   0
  10   2   3   41.21    3.58   0
 -10  -2  -3   32.37    3.63   0
 -11  -2  -3    2.42    3.43   0
  11   2   3    1.56    3.34   0
  12   2   3   92.27    4.46   0
 -12  -2  -3   76.65    4.87   0
  14  -3  -3   39.82    4.10   0
  14  -3  -3   31.48    5.05   0
  13  -3  -3   18.62    3.72   0
  13  -3  -3   15.16    3.81   0
  12  -3  -3  157.95    5.02   0
  12  -3  -3  184.19    3.64   0
  11  -3  -3  122.10    3.90   0
  11  -3  -3  101.97    4.16   0
  10  -3  -3  188.26    4.84   0
  10  -3  -3  207.80    4.40   0
 -10   3   3  167.51    5.67   0
  -9   3   3   18.64    3.32   0
   9  -3  -3   20.66    3.40   0
   9  -3  -3   16.87    3.44   0
  -8   3   3 1074.30    8.89   0
   8  -3  -3 1126.12    7.37   0
   8  -3  -3 1087.01    8.47   0
   7  -3  -3   19.92    3.40   0
   7  -3  -3   18.02    3.35   0
  -7   3   3   21.04    3.40   0
   6  -3  -3  264.42    5.04   0
  -6   3   3  254.02    4.57   0
  -5   3   3    3.54    3.15   0
   5  -3  -3    1.30    3.22   0
  -4   3   3 3040.19   14.88   0
   4  -3  -3 3098.28   14.55   0
   3  -3  -3 1237.95    9.96   0
  -3   3   3 1240.83   10.03   0
  -2   3   3 1466.17   11.19   0
   2  -3  -3 1453.73   11.15   0
   1  -3  -3  704.34    7.98   0
  -1   3   3  721.97    8.09   0
   0  -3  -3    9.53    3.68   0
   0  -3  -3    9.51    2.66   0
   0   3   3   14.43    3.64   0
  -1  -3  -3    5.59    2.69   0
   1   3   3    5.35    3.54   0
   1   3   3    6.89    3.67   0
  -1  -3  -3    5.66    3.73   0
   2   3   3  485.11    8.94   0
  -2  -3  -3  470.94    6.68   0
   2   3   3  462.99    6.44   0
  -2  -3  -3  406.92    7.82   0
  -3  -3  -3  867.49    8.08   0
   3   3   3  888.54    7.62   0
   3   3   3  920.58   11.92   0
  -3  -3  -3  714.56   10.89   0
  -4  -3  -3  208.30    4.13   0
  -4  -3  -3  168.60    7.01   0
   4   3   3  212.85    4.02   0
   4   3   3  225.44    7.65   0
   5   3   3  293.08    4.98   0
  -5  -3  -3  288.22    5.10   0
  -5  -3  -3  260.93   11.85   0
   6   3   3  404.08    5.48   0
  -6  -3  -3  390.04    5.58   0
   7   3   3   14.64    3.14   0
  -7  -3  -3   17.28    3.37   0
   8   3   3   28.37    2.60   0
  -8  -3  -3   23.98    3.61   0
   9   3   3   -2.35    3.51   0
  -9  -3  -3    1.86    3.49   0
 -10  -3  -3   14.66    3.51   0
  10   3   3   14.75    3.41   0
  11   3   3   25.29    3.73   0
 -11  -3  -3   24.63    2.85   0
  12   3   3  183.88    5.20   0
 -12  -3  -3  162.21    5.18   0
  14  -4  -3   13.59    4.02   0
  14  -4  -3   17.76    3.79   0
  13  -4  -3  292.67    6.10   0
  13  -4  -3  405.44    5.45   0
  12  -4  -3   91.23    4.30   0
  12  -4  -3  101.98    4.01   0
 -11   4   3   44.79    3.99   0
  11  -4  -3   57.61    3.64   0
  11  -4  -3   45.41    3.90   0
 -10   4   3  648.39    7.71   0
  10  -4  -3  645.27    6.98   0
  10  -4  -3  777.44    6.65   0
  -9   4   3   21.89    3.51   0
   9  -4  -3   19.61    3.37   0
   9  -4  -3   18.13    3.48   0
   8  -4  -3  145.53    4.12   0
   8  -4  -3  128.16    4.29   0
  -8   4   3  127.55    3.73   0
  -7   4   3  756.18    7.76   0
   7  -4  -3  740.59    7.15   0
  -6   4   3 2834.54   13.17   0
   6  -4  -3 2646.12   12.38   0
  -5   4   3   16.29    3.23   0
   5  -4  -3   17.76    3.46   0
   4  -4  -3  512.29    6.43   0
  -4   4   3  539.62    6.55   0
  -3   4   3  955.88    8.24   0
   3  -4  -3  912.18    8.05   0
  -2   4   3 2596.78   13.39   0
   2  -4  -3 2471.53   12.87   0
  -1   4   3 1736.85   11.48   0
   1  -4  -3 1624.06   11.19   0
   0   4   3    6.20    3.57   0
   0  -4  -3    2.19    3.44   0
   0  -4  -3    4.70    3.51   0
  -1  -4  -3  515.32    7.38   0
  -1  -4  -3  577.90    6.90   0
   1   4   3  588.88    7.74   0
  -2  -4  -3 3480.51   14.49   0
   2   4   3 3378.46   14.45   0
   2   4   3 3517.16   18.44   0
  -2  -4  -3 2853.89   16.73   0
   3   4   3   13.98    3.32   0
  -3  -4  -3    8.99    3.63   0
   3   4   3   11.35    3.69   0
  -3  -4  -3    9.59    2.45   0
   4   4   3  649.27    6.15   0
  -4  -4  -3  636.31    6.81   0
   4   4   3  667.06   10.03   0
  -4  -4  -3  500.65    9.03   0
   5   4   3  442.24    5.47   0
  -5  -4  -3  366.08    9.22   0
  -5  -4  -3  414.08    5.63   0
   5   4   3  458.41    9.86   0
   6   4   3   76.43    2.93   0
  -6  -4  -3   71.04    3.64   0
  -6  -4  -3   66.41    7.61   0
   6   4   3   75.10    7.63   0
   7   4   3    2.32    3.05   0
  -7  -4  -3    2.88    3.20   0
  -8  -4  -3  146.36    4.33   0
   8   4   3  147.66    4.13   0
   9   4   3   10.50    3.16   0
  -9  -4  -3    5.58    3.20   0
  10   4   3  141.10    4.21   0
 -10  -4  -3  125.64    4.41   0
  11   4   3  151.01    4.63   0
 -11  -4  -3  136.19    3.93   0
  12   4   3   72.71    4.24   0
 -12  -4  -3   61.89    4.21   0
  14  -5  -3   80.65    5.60   0
  14  -5  -3  109.16    4.78   0
  13  -5  -3   92.69    4.57   0
  13  -5  -3  109.66    3.54   0
  12  -5  -3  260.72    4.30   0
  12  -5  -3  205.47    5.34   0
 -12   5   3  190.02    5.94   0
 -11   5   3    4.12    3.47   0
  11  -5  -3    2.35    3.40   0
  11  -5  -3   -2.26    3.30   0
 -10   5   3    5.20    3.42   0
  10  -5  -3    7.44    2.61   0
  10  -5  -3    3.11    3.40   0
   9  -5  -3  149.64    4.43   0
  -9   5   3  141.55    4.69   0
   9  -5  -3  170.03    3.56   0
  -8   5   3 1693.55   10.88   0
   8  -5  -3 1642.32    9.77   0
  -7   5   3  940.33    8.08   0
   7  -5  -3  820.33    7.34   0
  -6   5   3  448.66    6.08   0
   6  -5  -3  395.53    5.67   0
  -5   5   3 1729.28   10.36   0
   5  -5  -3 1505.70    9.07   0
  -4   5   3    4.94    3.32   0
   4  -5  -3    4.31    2.37   0
  -3   5   3  796.67    7.43   0
   3  -5  -3  724.22    7.06   0
   2  -5  -3  787.51    7.54   0
  -2   5   3  874.84    7.72   0
  -1   5   3 2156.72   11.94   0
   1  -5  -3 1927.07   11.03   0
   0  -5  -3  287.26    5.35   0
   0  -5  -3  330.17    5.49   0
   0   5   3  318.24    5.50   0
   1   5   3  463.77    6.40   0
  -1  -5  -3  496.52    5.72   0
  -1  -5  -3  410.66    6.23   0
   2   5   3  392.88    6.46   0
   2   5   3  413.88    5.15   0
  -2  -5  -3  409.20    5.71   0
  -2  -5  -3  329.92    6.05   0
  -3  -5  -3  291.61    5.08   0
  -3  -5  -3  233.18    6.13   0
   3   5   3  297.59    5.99   0
   3   5   3  299.06    4.50   0
  -4  -5  -3  306.00    6.95   0
   4   5   3  393.79    5.39   0
  -4  -5  -3  396.90    5.49   0
   4   5   3  393.68    7.00   0
  -5  -5  -3  214.40    3.81   0
   5   5   3  216.71    3.79   0
   5   5   3  225.94    6.81   0
  -5  -5  -3  185.67    6.59   0
  -6  -5  -3    1.08    5.03   0
   6   5   3   -0.33    3.30   0
   6   5   3    1.64    4.83   0
  -6  -5  -3    3.06    3.11   0
   7   5   3    4.12    3.16   0
   7   5   3    4.05    6.18   0
  -7  -5  -3    3.14    3.24   0
   8   5   3  244.73    4.56   0
  -8  -5  -3  230.99    4.64   0
   9   5   3  209.33    4.46   0
  -9  -5  -3  189.81    4.60   0
  10   5   3   90.72    4.16   0
 -10  -5  -3   72.84    4.09   0
  11   5   3    3.94    3.52   0
 -11  -5  -3    6.80    3.61   0
  12   5   3   56.71    3.17   0
 -12  -5  -3   51.87    4.36   0
  14  -6  -3    6.73    3.96   0
  14  -6  -3    7.73    3.80   0
  13  -6  -3    3.62    3.77   0
  13  -6  -3    3.53    3.71   0
 -13   6   3   -0.74    3.73   0
  12  -6  -3    9.12    3.87   0
 -12   6   3    7.88    3.86   0
  12  -6  -3   13.59    3.66   0
 -11   6   3  112.45    4.63   0
  11  -6  -3  117.05    4.27   0
  11  -6  -3  132.61    3.39   0
 -10   6   3  378.58    6.20   0
  10  -6  -3  436.63    5.09   0
  10  -6  -3  354.40    5.54   0
  -9   6   3  831.59    7.71   0
   9  -6  -3  730.17    6.83   0
   9  -6  -3  913.19    7.22   0
   8  -6  -3  339.45    4.81   0
  -8   6   3  386.62    5.76   0
   7  -6  -3    2.96    3.41   0
  -7   6   3    0.77    3.42   0
  -6   6   3 1516.39    9.04   0
   6  -6  -3 1302.26    8.59   0
   5  -6  -3  223.47    4.53   0
  -5   6   3  242.40    4.76   0
  -4   6   3  222.33    4.04   0
   4  -6  -3  204.18    4.63   0
  -3   6   3  101.51    3.93   0
   3  -6  -3   97.53    3.97   0
   2  -6  -3 7306.77   19.44   0
  -2   6   3 8036.57   20.39   0
  -1   6   3  224.67    4.82   0
   1  -6  -3  198.11    4.69   0
   0   6   3  675.92    6.74   0
   0  -6  -3  722.40    6.94   0
   0  -6  -3  589.45    6.60   0
   1   6   3  225.83    4.82   0
  -1  -6  -3  203.80    4.76   0
  -1  -6  -3  254.41    4.24   0
  -2  -6  -3  116.04    3.35   0
  -2  -6  -3   84.97    3.26   0
   2   6   3  104.40    4.02   0
   2   6   3  110.79    4.02   0
   3   6   3    8.68    2.44   0
  -3  -6  -3    3.22    3.33   0
   3   6   3    6.19    3.28   0
  -3  -6  -3    4.80    3.51   0
   4   6   3   36.03    3.70   0
  -4  -6  -3   31.94    2.56   0
  -4  -6  -3   25.00    3.76   0
   4   6   3   31.86    3.29   0
  -5  -6  -3   56.49    4.29   0
   5   6   3   67.96    3.75   0
   5   6   3   69.16    4.98   0
  -5  -6  -3   70.45    3.74   0
  -6  -6  -3  372.69    7.91   0
   6   6   3  441.66    8.11   0
   6   6   3  428.71    5.51   0
  -6  -6  -3  408.99    5.46   0
   7   6   3   21.55    3.34   0
   7   6   3   23.41    4.44   0
  -7  -6  -3   17.71    5.41   0
  -7  -6  -3   17.02    3.55   0
   8   6   3  240.43    4.49   0
   8   6   3  246.34   12.26   0
  -8  -6  -3  224.79    4.57   0
   9   6   3  218.89    4.53   0
  -9  -6  -3  192.46    4.70   0
  10   6   3    5.72    3.55   0
 -10  -6  -3    8.70    3.63   0
  11   6   3    1.96    3.86   0
 -11  -6  -3    1.05    3.88   0
  13  -7  -3   42.85    4.21   0
 -13   7   3   43.15    4.44   0
  13  -7  -3   67.24    4.46   0
  12  -7  -3  142.10    4.84   0
 -12   7   3  128.07    5.43   0
  12  -7  -3  181.31    4.23   0
  11  -7  -3   22.92    3.57   0
 -11   7   3   21.68    3.62   0
  11  -7  -3   24.16    3.60   0
 -10   7   3   81.92    4.10   0
  10  -7  -3   78.98    3.93   0
  10  -7  -3   97.78    3.96   0
   9  -7  -3   41.08    3.24   0
  -9   7   3   40.57    3.54   0
   8  -7  -3    9.98    2.51   0
  -8   7   3    9.35    3.46   0
   7  -7  -3    8.21    2.40   0
  -7   7   3   13.14    3.36   0
  -6   7   3   51.55    3.77   0
   6  -7  -3   43.62    3.55   0
  -5   7   3  438.43    5.45   0
   5  -7  -3  382.61    4.66   0
  -4   7   3 1117.27    7.75   0
   4  -7  -3  980.72    7.35   0
  -3   7   3  610.47    6.22   0
   3  -7  -3  519.95    5.93   0
   2  -7  -3  344.28    5.24   0
  -2   7   3  370.55    5.28   0
   1  -7  -3   42.55    3.63   0
   1  -7  -3   36.37    3.57   0
  -1   7   3   38.97    3.43   0
   0  -7  -3    0.47    3.28   0
   0   7   3   -0.08    2.98   0
   0  -7  -3    1.83    3.26   0
  -1  -7  -3 1233.38    8.09   0
  -1  -7  -3 1012.31    8.11   0
   1   7   3 1082.61    7.83   0
  -2  -7  -3 1258.45    8.43   0
  -2  -7  -3 1021.68    8.29   0
   2   7   3 1105.88    8.58   0
   3   7   3  127.65    3.91   0
  -3  -7  -3  100.25    4.22   0
  -3  -7  -3  123.91    3.30   0
   3   7   3  113.66    4.07   0
  -4  -7  -3   11.22    3.67   0
   4   7   3   12.87    3.43   0
  -4  -7  -3    9.30    3.37   0
   4   7   3   12.43    3.14   0
  -5  -7  -3  226.58    3.90   0
   5   7   3  228.88    5.36   0
   5   7   3  249.17    4.70   0
  -5  -7  -3  203.03    5.36   0
  -6  -7  -3  530.73    6.13   0
   6   7   3  545.02    8.30   0
  -6  -7  -3  485.87    7.72   0
   6   7   3  556.21    5.97   0
   7   7   3   -1.84    2.30   0
   7   7   3    2.00    4.28   0
  -7  -7  -3    1.05    4.25   0
  -7  -7  -3    3.27    2.23   0
   8   7   3   67.45    3.70   0
  -8  -7  -3   55.91    6.02   0
  -8  -7  -3   58.70    3.83   0
   8   7   3   70.06    5.98   0
   9   7   3    1.08    3.41   0
  -9  -7  -3    2.20    2.31   0
  10   7   3   78.25    3.18   0
 -10  -7  -3   70.43    3.23   0
 -11  -7  -3    8.02    3.86   0
  11   7   3   13.03    3.89   0
  13  -8  -3   43.09    4.50   0
  13  -8  -3   60.92    4.22   0
 -13   8   3   24.15    4.63   0
  12  -8  -3   46.67    4.22   0
 -12   8   3   51.29    4.44   0
  12  -8  -3   54.73    3.11   0
 -11   8   3    5.68    3.70   0
  11  -8  -3    4.12    3.63   0
  11  -8  -3    7.48    3.59   0
 -10   8   3   61.98    4.09   0
  10  -8  -3   55.65    3.85   0
  10  -8  -3   67.18    2.91   0
   9  -8  -3   29.43    2.55   0
  -9   8   3   32.77    3.57   0
   8  -8  -3   24.14    3.60   0
  -8   8   3   30.01    3.54   0
   7  -8  -3   58.66    3.70   0
  -7   8   3   58.79    3.74   0
  -6   8   3  648.99    6.17   0
   6  -8  -3  560.89    5.78   0
  -5   8   3    2.15    3.25   0
   5  -8  -3    2.03    3.32   0
  -4   8   3  459.93    4.91   0
   4  -8  -3  418.14    5.20   0
  -3   8   3  280.41    4.22   0
   3  -8  -3  273.00    4.80   0
  -2   8   3    5.66    2.29   0
   2  -8  -3    3.72    2.34   0
   1  -8  -3  248.64    4.01   0
   1  -8  -3  305.77    4.38   0
  -1   8   3  279.67    4.75   0
   0  -8  -3  464.84    5.66   0
   0  -8  -3  397.55    5.45   0
   0   8   3  424.25    5.52   0
  -1  -8  -3    3.57    2.41   0
  -1  -8  -3    0.94    3.51   0
   1   8   3    4.60    3.33   0
  -2  -8  -3  832.65    6.69   0
  -2  -8  -3  625.77    6.19   0
   2   8   3  694.31    6.86   0
  -3  -8  -3   35.22    3.45   0
  -3  -8  -3   43.04    3.61   0
   3   8   3   40.27    3.47   0
   3   8   3   33.71    3.43   0
  -4  -8  -3   40.76    3.83   0
  -4  -8  -3   55.44    3.61   0
   4   8   3   52.61    3.62   0
   4   8   3   43.98    3.67   0
  -5  -8  -3  479.37    5.10   0
   5   8   3  481.06    6.71   0
  -5  -8  -3  434.27    7.22   0
   5   8   3  507.51    5.70   0
  -6  -8  -3  120.52    4.62   0
  -6  -8  -3  139.29    3.39   0
   6   8   3  134.73    4.21   0
   6   8   3  141.26    4.59   0
   7   8   3  209.48    4.37   0
   7   8   3  212.40    6.42   0
  -7  -8  -3  191.95    6.46   0
  -7  -8  -3  191.24    3.79   0
   8   8   3   66.15    3.91   0
  -8  -8  -3   55.70    5.29   0
   8   8   3   68.28    5.70   0
  -8  -8  -3   51.85    3.86   0
   9   8   3   60.77    3.73   0
  -9  -8  -3   64.83    3.85   0
   9   8   3   67.70    7.14   0
 -10  -8  -3   40.29    4.06   0
  10   8   3   47.45    3.98   0
 -11  -8  -3    5.45    3.74   0
  11   8   3    3.12    3.86   0
  12  -9  -3   40.11    3.99   0
 -12   9   3   26.33    4.22   0
  12  -9  -3   38.42    3.18   0
 -11   9   3   18.57    4.12   0
  11  -9  -3   18.20    3.98   0
  11  -9  -3   32.97    3.96   0
  10  -9  -3    7.27    3.57   0
 -10   9   3    8.72    3.64   0
  10  -9  -3    5.75    2.66   0
   9  -9  -3   72.46    3.93   0
  -9   9   3   88.73    3.13   0
   8  -9  -3  311.01    4.46   0
  -8   9   3  368.26    5.52   0
   7  -9  -3  315.41    5.02   0
  -7   9   3  387.99    5.37   0
  -6   9   3   39.10    3.39   0
   6  -9  -3   35.12    2.52   0
  -5   9   3    9.59    3.31   0
   5  -9  -3    9.91    2.51   0
  -4   9   3    3.89    2.48   0
   4  -9  -3    2.63    3.42   0
  -3   9   3  260.38    4.01   0
   3  -9  -3  241.17    4.64   0
  -2   9   3  461.66    5.46   0
   2  -9  -3  417.46    5.30   0
   2  -9  -3  533.55    5.78   0
   1  -9  -3  326.83    4.96   0
   1  -9  -3  273.87    4.59   0
  -1   9   3  271.82    4.03   0
   0  -9  -3  399.75    4.90   0
   0  -9  -3  495.10    5.12   0
   0   9   3  413.41    4.94   0
  -1  -9  -3   92.38    3.19   0
  -1  -9  -3  129.15    4.02   0
   1   9   3  107.96    3.88   0
  -2  -9  -3  423.67    5.73   0
  -2  -9  -3  528.12    5.88   0
   2   9   3  449.78    5.68   0
  -3  -9  -3   -1.34    2.38   0
   3   9   3    1.27    3.38   0
  -3  -9  -3    1.05    3.62   0
   4   9   3   89.76    4.05   0
   4   9   3  102.73    3.92   0
  -4  -9  -3  106.01    3.97   0
  -4  -9  -3   86.47    4.22   0
   5   9   3    5.56    3.44   0
  -5  -9  -3    1.25    3.12   0
   5   9   3    2.79    2.43   0
  -5  -9  -3    2.49    3.51   0
   6   9   3  464.73    7.21   0
   6   9   3  508.54    5.80   0
  -6  -9  -3  438.17    6.74   0
  -6  -9  -3  481.72    5.81   0
  -7  -9  -3  479.03    8.37   0
  -7  -9  -3  509.48    5.67   0
   7   9   3  569.79    8.23   0
   7   9   3  582.59    6.08   0
   8   9   3  215.64    4.74   0
   8   9   3  229.62    6.96   0
  -8  -9  -3  191.55    6.40   0
  -8  -9  -3  210.92    4.71   0
   9   9   3   15.80    2.66   0
   9   9   3   14.77    5.47   0
  -9  -9  -3   18.52    3.66   0
  -9  -9  -3   11.08    4.93   0
 -10  -9  -3   27.61    3.97   0
  10   9   3   47.62    4.00   0
  10   9   3   43.34    9.12   0
  12 -10  -3   15.40    3.04   0
 -12  10   3   16.13    4.17   0
  12 -10  -3   15.76    4.16   0
  11 -10  -3   24.52    2.82   0
 -11  10   3   23.60    4.10   0
  11 -10  -3   38.97    4.20   0
 -10  10   3  109.58    4.87   0
  10 -10  -3  135.00    4.55   0
   9 -10  -3   67.74    3.96   0
  -9  10   3   78.59    3.83   0
   8 -10  -3  507.07    5.95   0
  -8  10   3  622.11    6.42   0
   7 -10  -3  131.46    4.03   0
  -7  10   3  158.67    4.20   0
  -6  10   3    6.47    2.30   0
   6 -10  -3    2.17    3.40   0
  -5  10   3   21.95    3.34   0
   5 -10  -3   18.85    3.43   0
  -4  10   3   98.55    3.92   0
   4 -10  -3   77.50    3.87   0
  -3  10   3   25.21    3.40   0
   3 -10  -3   27.75    3.60   0
  -2  10   3  912.24    6.47   0
   2 -10  -3  837.54    6.32   0
   2 -10  -3 1098.16    7.65   0
   1 -10  -3  107.32    3.68   0
   1 -10  -3  132.79    3.95   0
  -1  10   3  110.95    3.74   0
   0 -10  -3    3.42    2.18   0
   0  10   3    3.89    3.21   0
   0 -10  -3    4.11    2.28   0
  -1 -10  -3  107.13    3.35   0
  -1 -10  -3  138.83    4.27   0
   1  10   3  119.00    3.96   0
  -2 -10  -3    3.94    3.52   0
  -2 -10  -3    4.23    3.26   0
   2  10   3    2.19    3.28   0
  -3 -10  -3   17.57    3.46   0
  -3 -10  -3   11.32    3.42   0
   3  10   3   15.80    3.31   0
   4  10   3   26.03    3.52   0
   4  10   3   25.08    2.50   0
  -4 -10  -3   28.06    3.45   0
  -4 -10  -3   25.21    3.55   0
  -5 -10  -3  109.10    4.50   0
  -5 -10  -3  127.07    4.17   0
   5  10   3  123.21    3.26   0
   5  10   3  109.31    4.24   0
  -6 -10  -3  374.00    4.92   0
   6  10   3  429.06    5.49   0
  -6 -10  -3  374.88    6.50   0
   6  10   3  393.19    6.41   0
  -7 -10  -3   -0.09    3.41   0
   7  10   3    2.22    3.39   0
   7  10   3    6.50    3.35   0
  -7 -10  -3    0.27    4.35   0
   8  10   3   33.31    2.84   0
   8  10   3   34.91    4.92   0
  -8 -10  -3   30.02    4.92   0
  -8 -10  -3   34.59    3.84   0
  -9 -10  -3    5.32    4.88   0
   9  10   3    3.43    4.69   0
   9  10   3    6.99    2.60   0
  -9 -10  -3    2.97    3.64   0
  11 -11  -3   48.22    4.25   0
  11 -11  -3   40.51    4.07   0
 -11  11   3   33.19    3.22   0
  10 -11  -3   21.61    3.79   0
 -10  11   3   24.74    3.99   0
   9 -11  -3   24.95    2.79   0
  -9  11   3   34.29    3.75   0
   8 -11  -3    4.39    2.60   0
  -8  11   3    2.85    3.63   0
   7 -11  -3  146.04    4.13   0
  -7  11   3  143.61    4.37   0
   6 -11  -3   50.16    3.64   0
  -6  11   3   69.61    3.76   0
  -5  11   3   33.60    2.43   0
   5 -11  -3   28.53    3.32   0
  -4  11   3  125.46    3.93   0
   4 -11  -3  115.66    3.11   0
   3 -11  -3   42.74    3.80   0
  -3  11   3   37.50    3.38   0
   3 -11  -3   37.90    3.45   0
  -2  11   3  251.81    3.94   0
   2 -11  -3  301.98    4.96   0
   2 -11  -3  241.34    3.92   0
   1 -11  -3    4.93    3.34   0
   1 -11  -3    3.34    3.23   0
  -1  11   3    0.07    3.29   0
   0 -11  -3    1.82    2.41   0
   0 -11  -3   -0.44    2.34   0
   0  11   3    1.39    2.24   0
  -1 -11  -3  286.94    4.99   0
   1  11   3  305.48    4.96   0
  -1 -11  -3  337.77    5.04   0
  -2 -11  -3   66.94    3.87   0
  -2 -11  -3   81.72    3.74   0
   2  11   3   72.87    3.72   0
  -3 -11  -3  260.17    4.84   0
  -3 -11  -3  285.32    4.80   0
   3  11   3  240.40    4.70   0
  -4 -11  -3  578.29    5.63   0
  -4 -11  -3  470.59    6.25   0
   4  11   3  509.07    6.20   0
   5  11   3   69.08    3.97   0
  -5 -11  -3   59.64    3.93   0
  -5 -11  -3   69.90    3.84   0
   5  11   3   70.42    3.74   0
  -6 -11  -3  255.28    4.34   0
   6  11   3  238.65    5.85   0
  -6 -11  -3  244.90    6.48   0
   6  11   3  263.73    4.87   0
   7  11   3    3.34    4.40   0
   7  11   3   -1.32    3.59   0
  -7 -11  -3    0.33    3.71   0
  -7 -11  -3    5.04    3.65   0
   8  11   3   35.15    3.89   0
  -8 -11  -3   28.72    5.03   0
  -8 -11  -3   28.08    3.94   0
   8  11   3   31.08    4.98   0
   9  11   3    0.29    3.69   0
  -9 -11  -3    2.36    2.62   0
  -9 -11  -3    0.00    4.78   0
   9  11   3    0.95    4.86   0
 -10  12   3    6.62    3.79   0
  10 -12  -3    1.76    3.72   0
   9 -12  -3    5.42    3.65   0
  -9  12   3    7.20    3.66   0
  -8  12   3   61.72    3.17   0
   8 -12  -3   64.39    3.92   0
  -7  12   3   32.06    3.66   0
   7 -12  -3   25.39    3.66   0
  -6  12   3  332.15    5.33   0
   6 -12  -3  299.94    4.99   0
  -5  12   3  137.92    3.49   0
   5 -12  -3  128.05    4.14   0
  -4  12   3    8.52    3.44   0
   4 -12  -3    5.14    2.49   0
   4 -12  -3    7.80    3.35   0
  -3  12   3    6.82    3.35   0
   3 -12  -3    2.42    3.33   0
   3 -12  -3    8.88    3.49   0
  -2  12   3   63.49    3.64   0
   2 -12  -3   57.14    2.73   0
   2 -12  -3   89.18    3.85   0
   1 -12  -3    1.50    3.29   0
   1 -12  -3    5.24    3.21   0
  -1  12   3    3.70    3.16   0
   0 -12  -3   23.51    3.47   0
   0 -12  -3   33.46    2.61   0
   0  12   3   31.42    3.36   0
  -1 -12  -3   22.96    2.50   0
  -1 -12  -3   23.76    3.47   0
   1  12   3   18.82    2.50   0
  -2 -12  -3  433.61    5.69   0
  -2 -12  -3  549.66    5.79   0
   2  12   3  434.47    5.05   0
  -3 -12  -3  286.41    5.29   0
  -3 -12  -3  313.08    5.19   0
   3  12   3  294.75    5.28   0
  -4 -12  -3   15.37    3.39   0
  -4 -12  -3   15.70    3.66   0
   4  12   3   19.28    3.58   0
   5  12   3   -1.98    3.61   0
  -5 -12  -3    1.81    2.41   0
  -5 -12  -3    3.99    3.64   0
  -6 -12  -3    2.57    2.62   0
   6  12   3    2.39    3.63   0
   6  12   3    1.05    2.48   0
  -6 -12  -3   -2.07    3.87   0
   7  12   3   57.82    5.48   0
  -7 -12  -3   54.39    5.40   0
   7  12   3   58.92    3.18   0
  -7 -12  -3   62.26    4.02   0
   8  12   3    2.12    4.00   0
   8  12   3    0.88    3.79   0
  -8 -12  -3    0.51    2.69   0
  -8 -12  -3   -1.60    4.69   0
  -9  13   3   12.60    3.79   0
   9 -13  -3   14.08    3.74   0
   8 -13  -3   48.02    3.96   0
  -8  13   3   38.91    4.12   0
   7 -13  -3   19.27    2.70   0
  -7  13   3   22.64    3.70   0
  -6  13   3    0.10    3.36   0
   6 -13  -3    2.16    2.42   0
  -5  13   3    4.01    3.38   0
   5 -13  -3    7.83    3.49   0
   5 -13  -3    2.69    2.42   0
  -4  13   3   26.75    3.55   0
   4 -13  -3   26.13    3.64   0
   4 -13  -3   24.87    3.66   0
   3 -13  -3   64.29    2.93   0
  -3  13   3   56.71    2.98   0
   3 -13  -3   55.09    3.64   0
  -2  13   3   42.21    3.64   0
   2 -13  -3   47.44    3.68   0
   2 -13  -3   43.25    3.81   0
   1 -13  -3  448.73    5.74   0
   1 -13  -3  552.79    6.22   0
  -1  13   3  482.32    5.92   0
   0  13   3  442.74    5.82   0
   0 -13  -3  432.06    5.76   0
   0 -13  -3  527.69    5.55   0
  -1 -13  -3    8.09    3.57   0
  -1 -13  -3    9.47    3.50   0
   1  13   3    9.72    3.44   0
  -2 -13  -3   12.14    2.67   0
   2  13   3   11.19    3.51   0
  -2 -13  -3   11.08    3.60   0
   3  13   3  160.41    4.83   0
  -3 -13  -3  171.38    4.88   0
  -3 -13  -3  197.91    4.74   0
  -4 -13  -3  221.11    4.98   0
  -4 -13  -3  207.36    5.17   0
   4  13   3  200.82    5.02   0
   5  13   3   48.66    4.31   0
  -5 -13  -3   49.02    4.24   0
  -5 -13  -3   52.34    3.94   0
   6  13   3   64.23    4.51   0
  -6 -13  -3   84.17    3.94   0
  -6 -13  -3   69.76    4.55   0
   7  13   3   45.82    4.24   0
  -7 -13  -3   39.87    4.18   0
  -7 -13  -3   33.41    4.04   0
   8 -14  -3    1.35    2.46   0
  -8  14   3   -0.20    3.89   0
  -7  14   3    1.57    3.50   0
   7 -14  -3   -2.84    3.69   0
   6 -14  -3   10.99    3.58   0
   6 -14  -3   10.04    2.93   0
  -6  14   3    7.70    3.60   0
   5 -14  -3   16.65    3.68   0
  -5  14   3   14.07    3.76   0
   5 -14  -3    7.26    3.64   0
   4 -14  -3   61.19    4.00   0
  -4  14   3   66.42    3.09   0
   4 -14  -3   80.62    3.43   0
  -3  14   3   84.39    4.06   0
   3 -14  -3   89.90    3.38   0
   3 -14  -3   83.23    3.19   0
  -2  14   3  200.33    4.50   0
   2 -14  -3  174.91    4.48   0
   2 -14  -3  200.68    4.17   0
   1 -14  -3   85.02    4.01   0
   1 -14  -3   95.57    3.30   0
  -1  14   3   97.19    3.90   0
   0 -14  -3    4.77    2.60   0
   0 -14  -3    9.46    3.54   0
   0  14   3    4.30    2.40   0
  -1 -14  -3    5.43    3.63   0
   1  14   3    4.31    3.45   0
  -1 -14  -3    4.10    3.50   0
   2  14   3   68.35    4.30   0
  -2 -14  -3   62.02    4.01   0
  -2 -14  -3   67.38    4.22   0
   3  14   3  231.03    4.75   0
  -3 -14  -3  298.26    5.44   0
  -3 -14  -3  273.33    5.43   0
   4  14   3   46.70    4.18   0
  -4 -14  -3   49.04    4.03   0
  -4 -14  -3   41.82    4.14   0
  -5 -14  -3   53.88    4.15   0
   5  14   3   48.25    3.49   0
  -5 -14  -3   52.98    4.32   0
   6 -15  -3   -2.38    2.63   0
  -6  15   3    1.13    2.61   0
   6 -15  -3   -0.50    3.79   0
   5 -15  -3    6.23    3.64   0
  -5  15   3    5.22    2.65   0
   5 -15  -3    3.85    3.78   0
   4 -15  -3  135.41    3.87   0
   4 -15  -3  171.60    5.11   0
  -4  15   3  187.49    4.75   0
   3 -15  -3   16.94    3.68   0
  -3  15   3   11.96    3.68   0
   3 -15  -3   13.85    3.66   0
  -2  15   3   28.90    3.74   0
   2 -15  -3   31.99    3.91   0
   2 -15  -3   49.83    4.03   0
   1 -15  -3    5.14    3.63   0
  -1  15   3    3.41    3.45   0
   1 -15  -3   -5.45    3.31   0
   0  15   3   28.20    2.96   0
   0 -15  -3   31.55    3.88   0
   0 -15  -3   28.77    3.00   0
  -1 -15  -3   19.64    2.83   0
   1  15   3   25.36    3.88   0
  -1 -15  -3   16.50    2.54   0
   2  15   3   63.00    4.37   0
  -2 -15  -3   62.09    4.31   0
  -2 -15  -3   63.39    4.25   0
   3  15   3   42.99    3.19   0
  -3 -15  -3   59.58    4.12   0
  -3 -15  -3   55.53    4.15   0
  -2  16   3    6.53    3.74   0
   2 -16  -3    8.42    3.71   0
   2 -16  -3   10.02    3.76   0
  -1  16   3   17.48    3.77   0
   1 -16  -3   21.65    3.90   0
   1 -16  -3   25.57    3.93   0
   0 -16  -3    7.77    3.86   0
   0 -16  -3    4.24    3.72   0
   0  16   3    1.34    2.64   0
   5  15  -4  123.17    4.46   0
  -5 -15   4   98.32    4.72   0
  -5 -15   4   84.45    4.52   0
   4  15  -4   81.59    4.35   0
  -4 -15   4  116.83    4.33   0
  -4 -15   4   92.11    3.95   0
   3  15  -4   17.50    3.66   0
  -3 -15   4   20.78    3.97   0
  -3 -15   4   24.66    3.74   0
   2  15  -4    9.27    2.67   0
  -2 -15   4   18.43    3.67   0
  -2 -15   4   13.14    3.92   0
  -1 -15   4    2.10    2.48   0
   1  15  -4    2.49    3.60   0
  -1 -15   4    1.95    3.77   0
   0 -15   4    7.36    3.62   0
   0 -15   4    5.89    3.80   0
   0  15  -4    5.84    3.61   0
   1 -15   4    2.71    4.67   0
   1 -15   4    0.59    3.55   0
  -1  15  -4   -0.01    3.55   0
   2 -15   4   25.25    5.04   0
  -2  15  -4   23.56    2.87   0
   2 -15   4   30.29    3.84   0
   3 -15   4   46.86    4.48   0
  -3  15  -4   28.98    4.03   0
   3 -15   4   38.74    3.90   0
   7  14  -4   24.84    3.93   0
   7  14  -4   38.59    4.03   0
  -7 -14   4   28.01    3.02   0
  -7 -14   4   23.95    2.98   0
  -6 -14   4   25.75    3.89   0
   6  14  -4   20.74    3.82   0
   6  14  -4   18.48    3.98   0
  -6 -14   4   18.82    3.65   0
  -5 -14   4   37.97    3.95   0
   5  14  -4   43.51    3.89   0
  -5 -14   4   50.15    4.19   0
  -4 -14   4    1.13    3.52   0
   4  14  -4   -2.35    2.48   0
  -4 -14   4    2.02    3.35   0
   3  14  -4    9.15    3.48   0
  -3 -14   4    6.10    2.53   0
  -3 -14   4    4.26    3.74   0
  -2 -14   4   -0.19    3.62   0
   2  14  -4    1.82    3.35   0
  -2 -14   4    1.32    2.52   0
  -1 -14   4  113.60    5.54   0
  -1 -14   4  105.78    4.22   0
   1  14  -4   96.42    4.07   0
   0 -14   4   11.57    3.65   0
   0 -14   4   16.02    3.62   0
   0  14  -4    9.39    2.63   0
   1 -14   4   46.25    4.96   0
   1 -14   4   43.77    3.83   0
  -1  14  -4   36.61    2.71   0
   2 -14   4   43.63    4.15   0
  -2  14  -4   29.83    2.79   0
   2 -14   4   29.42    3.75   0
  -3  14  -4    2.96    3.79   0
   3 -14   4    1.24    3.65   0
   3 -14   4    6.29    4.66   0
   4 -14   4   26.68    5.02   0
  -4  14  -4   21.15    3.82   0
   4 -14   4   16.94    2.77   0
   5 -14   4   19.46    5.20   0
  -5  14  -4   23.52    3.97   0
   5 -14   4   20.23    4.01   0
   9  13  -4   24.51    4.18   0
   9  13  -4   42.21    4.15   0
  -9 -13   4   30.65    4.22   0
  -9 -13   4   42.22    4.10   0
   8  13  -4   49.42    4.17   0
   8  13  -4   66.66    4.31   0
  -8 -13   4   59.42    4.35   0
  -8 -13   4   62.47    4.33   0
   7  13  -4   34.13    3.66   0
   7  13  -4   49.93    4.16   0
  -7 -13   4   31.10    3.08   0
  -7 -13   4   37.79    4.12   0
   6  13  -4   25.82    3.72   0
   6  13  -4   34.20    3.99   0
  -6 -13   4   28.81    2.86   0
  -6 -13   4   25.86    3.79   0
  -5 -13   4   37.74    3.87   0
   5  13  -4   38.66    3.98   0
  -5 -13   4   39.44    3.92   0
   5  13  -4   37.31    3.65   0
  -4 -13   4   55.54    4.06   0
  -4 -13   4   57.58    2.93   0
   4  13  -4   52.75    2.89   0
   3  13  -4   88.70    3.96   0
  -3 -13   4  106.55    4.12   0
  -3 -13   4  109.28    4.46   0
   2  13  -4   38.97    3.79   0
  -2 -13   4   37.04    3.56   0
  -2 -13   4   46.98    3.92   0
   1  13  -4  244.02    4.11   0
  -1 -13   4  283.03    4.83   0
  -1 -13   4  309.39    6.56   0
   0 -13   4  224.71    4.00   0
   0  13  -4  220.22    4.66   0
   0 -13   4  264.22    5.90   0
   1 -13   4   11.07    3.51   0
   1 -13   4    8.70    2.42   0
  -1  13  -4   11.04    3.34   0
   2 -13   4    2.34    4.41   0
   2 -13   4    3.25    2.30   0
  -2  13  -4    0.39    3.33   0
   3 -13   4   90.56    4.86   0
  -3  13  -4   68.45    3.85   0
   3 -13   4   77.89    3.79   0
   4 -13   4   94.64    4.14   0
   4 -13   4   95.18    5.83   0
  -4  13  -4   76.34    3.26   0
   5 -13   4   34.23    4.89   0
   5 -13   4   26.58    3.74   0
  -5  13  -4   23.35    2.92   0
   6 -13   4   15.11    3.86   0
   6 -13   4   20.67    4.89   0
  -6  13  -4   16.75    3.83   0
   6 -13   4   21.25    5.22   0
 -10 -12   4   48.07    4.14   0
  10  12  -4   43.21    4.24   0
  10  12  -4   37.31    4.31   0
  -9 -12   4   38.52    2.98   0
   9  12  -4   37.15    4.11   0
   9  12  -4   57.84    3.93   0
  -9 -12   4   40.36    4.29   0
   8  12  -4   41.70    3.82   0
   8  12  -4   54.59    4.02   0
  -8 -12   4   39.91    2.97   0
  -8 -12   4   48.29    4.31   0
   7  12  -4    0.49    3.36   0
   7  12  -4    8.37    3.53   0
  -7 -12   4    5.24    2.59   0
  -7 -12   4    3.77    3.54   0
   6  12  -4    3.94    2.27   0
   6  12  -4    7.45    3.60   0
  -6 -12   4   10.22    3.14   0
  -6 -12   4    8.00    3.73   0
   5  12  -4  132.43    4.11   0
  -5 -12   4  161.05    3.63   0
   5  12  -4  181.78    3.97   0
  -5 -12   4  186.83    4.58   0
   4  12  -4   37.41    3.64   0
   4  12  -4   47.84    3.92   0
  -4 -12   4   35.25    2.61   0
  -4 -12   4   32.27    3.77   0
   3  12  -4   83.19    3.71   0
  -3 -12   4  102.03    3.79   0
  -3 -12   4   91.18    4.18   0
   2  12  -4  116.40    4.07   0
  -2 -12   4  128.20    4.09   0
  -2 -12   4  154.36    4.63   0
  -1 -12   4  152.42    4.76   0
   1  12  -4  116.42    4.09   0
  -1 -12   4  126.71    4.12   0
   0 -12   4   -1.56    4.40   0
   0 -12   4    4.43    3.37   0
   0  12  -4    1.20    2.44   0
  -1  12  -4    6.83    2.39   0
   1 -12   4    4.37    3.41   0
   1 -12   4    3.22    3.31   0
   2 -12   4    3.07    3.38   0
  -2  12  -4    4.44    3.38   0
   2 -12   4    2.46    3.57   0
   3 -12   4  122.45    4.97   0
  -3  12  -4   96.04    3.20   0
   3 -12   4   98.29    3.17   0
   4 -12   4   51.79    4.95   0
  -4  12  -4   40.92    2.89   0
   4 -12   4   44.39    3.73   0
   5 -12   4  178.56    6.63   0
   5 -12   4  136.55    4.41   0
  -5  12  -4  133.97    4.53   0
   6 -12   4   34.82    3.83   0
   6 -12   4   39.22    5.08   0
  -6  12  -4   28.62    3.85   0
   6 -12   4   39.99    5.00   0
   7 -12   4   14.79    4.76   0
   7 -12   4   11.14    4.86   0
   7 -12   4    8.81    2.63   0
  -7  12  -4    8.31    3.79   0
  11  11  -4    6.62    3.96   0
  11  11  -4    5.81    4.00   0
 -11 -11   4    4.46    2.84   0
  10  11  -4   95.44    4.29   0
 -10 -11   4   68.56    4.28   0
  10  11  -4   71.00    4.38   0
   9  11  -4   11.85    3.55   0
   9  11  -4   13.85    3.50   0
  -9 -11   4    7.49    3.82   0
  -9 -11   4   13.20    3.64   0
   8  11  -4  182.53    4.81   0
   8  11  -4  239.02    4.10   0
  -8 -11   4  199.17    5.16   0
  -8 -11   4  211.77    4.24   0
  -7 -11   4    2.99    2.43   0
   7  11  -4    2.27    3.39   0
   7  11  -4    4.52    3.48   0
  -7 -11   4    0.27    3.26   0
   6  11  -4    3.08    3.35   0
   6  11  -4    3.13    2.46   0
  -6 -11   4    6.34    2.33   0
  -6 -11   4    5.18    2.47   0
   5  11  -4    3.68    3.18   0
   5  11  -4   12.49    3.36   0
  -5 -11   4    2.31    3.22   0
  -5 -11   4    4.27    3.39   0
   4  11  -4   23.60    3.35   0
   4  11  -4   30.24    3.52   0
  -4 -11   4   27.67    3.46   0
  -4 -11   4   33.26    3.57   0
   3  11  -4   23.19    3.61   0
   3  11  -4   17.52    3.46   0
  -3 -11   4   27.15    3.23   0
  -3 -11   4   24.02    3.65   0
   2  11  -4   56.18    3.58   0
  -2 -11   4   56.70    3.46   0
  -2 -11   4   64.16    4.06   0
   1  11  -4   62.64    3.49   0
  -1 -11   4   65.96    4.72   0
  -1 -11   4   55.99    2.72   0
   0  11  -4   13.09    3.35   0
   0 -11   4    9.91    3.24   0
   0 -11   4   12.92    3.52   0
   1 -11   4   70.32    4.79   0
   1 -11   4   63.78    2.71   0
  -1  11  -4   58.51    3.56   0
   2 -11   4    2.89    4.18   0
  -2  11  -4    1.83    2.34   0
   2 -11   4   -0.90    3.15   0
   3 -11   4  175.17    6.08   0
  -3  11  -4  127.66    3.29   0
   3 -11   4  146.70    4.00   0
   4 -11   4   85.77    5.27   0
   4 -11   4   66.15    3.78   0
  -4  11  -4   66.68    3.78   0
  -5  11  -4    1.81    3.34   0
   5 -11   4    0.97    4.32   0
   5 -11   4    1.15    3.39   0
   5 -11   4    0.89    4.29   0
   6 -11   4    3.75    4.62   0
  -6  11  -4    0.87    3.66   0
   6 -11   4    2.17    4.46   0
   6 -11   4    0.43    3.47   0
   7 -11   4   28.26    3.76   0
   7 -11   4   29.82    4.91   0
  -7  11  -4   22.43    3.87   0
   8 -11   4    4.59    4.66   0
   8 -11   4   -1.75    2.59   0
  -8  11  -4   -1.35    3.70   0
  11  10  -4    9.81    3.83   0
  11  10  -4    7.95    2.75   0
 -11 -10   4    6.24    2.68   0
  10  10  -4   18.10    3.92   0
  10  10  -4   29.55    3.66   0
 -10 -10   4   20.32    3.69   0
   9  10  -4  127.97    4.32   0
   9  10  -4  157.29    4.38   0
  -9 -10   4  147.81    4.43   0
   8  10  -4  122.63    4.12   0
  -8 -10   4  115.84    4.31   0
   8  10  -4  108.61    4.15   0
  -8 -10   4  120.61    3.32   0
   7  10  -4    3.45    3.38   0
   7  10  -4    3.23    3.33   0
  -7 -10   4    2.65    2.38   0
  -7 -10   4    0.96    3.34   0
   6  10  -4   17.62    3.64   0
  -6 -10   4   27.58    3.53   0
  -6 -10   4   30.81    2.46   0
   6  10  -4   29.19    3.50   0
   5  10  -4  356.77    4.61   0
   5  10  -4  435.48    5.25   0
  -5 -10   4  424.41    5.61   0
  -5 -10   4  419.47    5.69   0
   4  10  -4   19.45    3.54   0
   4  10  -4   13.52    3.30   0
  -4 -10   4   16.03    2.39   0
  -4 -10   4   15.71    3.51   0
   3  10  -4  136.13    4.38   0
   3  10  -4   96.06    3.16   0
  -3 -10   4  119.19    3.08   0
  -3 -10   4  122.59    4.34   0
   2  10  -4  107.74    4.01   0
  -2 -10   4  131.69    4.05   0
  -2 -10   4  141.97    4.55   0
  -1 -10   4  582.98    7.79   0
   1  10  -4  474.63    5.03   0
  -1 -10   4  503.54    5.76   0
   0 -10   4   45.54    3.87   0
   0  10  -4   34.53    3.55   0
   0 -10   4   31.91    3.52   0
   1 -10   4    1.16    2.33   0
   1 -10   4    1.58    4.09   0
  -1  10  -4    4.69    3.59   0
   2 -10   4  486.85    8.24   0
  -2  10  -4  388.46    5.17   0
   2 -10   4  403.22    4.58   0
   3 -10   4   48.51    4.88   0
  -3  10  -4   42.88    3.63   0
   3 -10   4   46.34    3.61   0
   4 -10   4    5.62    4.48   0
  -4  10  -4    7.17    3.33   0
   4 -10   4    4.49    2.29   0
   5 -10   4   55.83    4.99   0
  -5  10  -4   44.01    3.74   0
   5 -10   4   60.48    5.03   0
   5 -10   4   51.43    3.60   0
   6 -10   4   26.42    4.56   0
  -6  10  -4   24.68    3.74   0
   6 -10   4   19.44    3.62   0
  -7  10  -4    2.98    3.66   0
   7 -10   4    6.05    3.58   0
   7 -10   4    2.75    4.36   0
  -8  10  -4   19.47    3.77   0
   8 -10   4   14.38    2.83   0
   8 -10   4   21.26    4.77   0
   9 -10   4    8.67    3.84   0
   9 -10   4    8.06    4.85   0
  -9  10  -4    6.49    4.00   0
  12   9  -4   19.83    3.55   0
  12   9  -4   19.65    4.00   0
 -12  -9   4   21.34    3.98   0
 -11  -9   4  120.20    4.47   0
  11   9  -4  125.77    4.60   0
  11   9  -4  140.63    4.61   0
  10   9  -4   89.32    4.28   0
  10   9  -4  101.60    3.95   0
 -10  -9   4   93.93    4.02   0
   9   9  -4  150.40    4.27   0
  -9  -9   4  150.57    3.49   0
   9   9  -4  119.50    4.32   0
   8   9  -4   55.42    3.66   0
  -8  -9   4   50.05    3.81   0
   8   9  -4   43.96    3.76   0
  -8  -9   4   50.23    3.66   0
   7   9  -4   76.18    3.89   0
   7   9  -4   90.81    3.19   0
  -7  -9   4   88.93    3.73   0
  -7  -9   4   90.68    3.92   0
   6   9  -4    4.28    3.42   0
  -6  -9   4    0.51    3.33   0
  -6  -9   4    2.89    3.42   0
   6   9  -4    0.56    3.43   0
   5   9  -4  399.63    4.91   0
   5   9  -4  499.98    6.21   0
  -5  -9   4  459.96    5.84   0
  -5  -9   4  480.30    6.15   0
   4   9  -4  969.61    7.20   0
   4   9  -4 1230.09    8.73   0
  -4  -9   4 1046.37    7.49   0
  -4  -9   4 1129.93    8.47   0
   3   9  -4   31.95    2.54   0
   3   9  -4   42.60    3.50   0
  -3  -9   4   40.17    2.74   0
  -3  -9   4   40.17    3.62   0
   2   9  -4  374.59    6.20   0
  -2  -9   4  322.66    4.92   0
   2   9  -4  301.00    4.87   0
  -2  -9   4  348.36    5.94   0
  -1  -9   4  521.82    7.04   0
   1   9  -4  427.82    5.40   0
  -1  -9   4  471.49    5.58   0
   0  -9   4   20.08    4.45   0
   0   9  -4   17.56    2.50   0
   0  -9   4   17.95    2.50   0
   1  -9   4    0.80    3.15   0
   1  -9   4    0.82    4.21   0
  -1   9  -4   -0.88    2.36   0
   2  -9   4  295.79    7.01   0
  -2   9  -4  225.98    3.82   0
   2  -9   4  244.73    4.49   0
   3  -9   4  582.83    6.13   0
   3  -9   4  730.76   10.13   0
  -3   9  -4  573.61    6.12   0
   4  -9   4  115.57    4.09   0
   4  -9   4  150.86    5.99   0
  -4   9  -4  113.87    4.17   0
  -5   9  -4  133.13    4.02   0
   5  -9   4  127.12    3.91   0
   5  -9   4  165.92    6.33   0
   6  -9   4   88.55    4.04   0
  -6   9  -4   96.62    4.06   0
   6  -9   4  116.81    5.55   0
   7  -9   4  120.63    4.30   0
  -7   9  -4  128.34    3.57   0
   7  -9   4  157.57    5.36   0
  -8   9  -4  116.12    4.73   0
   8  -9   4  124.81    4.63   0
   8  -9   4  144.73    5.92   0
   9  -9   4    2.82    3.75   0
   9  -9   4   -0.99    4.54   0
  -9   9  -4    3.60    3.78   0
 -10   9  -4   94.66    5.90   0
  10  -9   4   91.54    4.96   0
  10  -9   4  110.62    6.33   0
  13   8  -4   57.67    3.27   0
  13   8  -4   51.96    4.72   0
 -13  -8   4   58.52    4.07   0
  12   8  -4   64.35    4.49   0
  12   8  -4   94.55    4.15   0
 -12  -8   4   62.49    3.24   0
  11   8  -4  479.55    5.70   0
 -11  -8   4  383.98    5.61   0
  11   8  -4  332.91    6.99   0
  10   8  -4  195.42    4.45   0
 -10  -8   4  166.05    4.54   0
  10   8  -4  147.91    4.74   0
   9   8  -4   86.20    3.80   0
  -9  -8   4   85.99    3.87   0
   9   8  -4   76.12    4.09   0
  -8  -8   4   12.33    2.49   0
   8   8  -4   16.39    3.46   0
   8   8  -4   12.63    3.56   0
  -7  -8   4   73.67    3.87   0
   7   8  -4   68.28    2.96   0
   7   8  -4   56.89    2.88   0
  -7  -8   4   70.95    3.87   0
   6   8  -4    2.46    2.56   0
   6   8  -4    5.57    3.41   0
  -6  -8   4    3.83    2.32   0
  -6  -8   4    0.23    3.27   0
   5   8  -4  703.82    6.89   0
  -5  -8   4  619.87    6.42   0
  -5  -8   4  645.82    6.72   0
   5   8  -4  575.37    6.13   0
   4   8  -4 3536.88   14.73   0
  -4  -8   4 3130.02   12.44   0
  -4  -8   4 3339.73   14.21   0
   4   8  -4 2922.59   11.73   0
   3   8  -4  503.54    6.42   0
  -3  -8   4  435.49    5.57   0
  -3  -8   4  482.26    6.42   0
   3   8  -4  412.01    5.52   0
   2   8  -4  294.59    4.90   0
   2   8  -4  362.32    6.07   0
  -2  -8   4  326.48    4.87   0
  -2  -8   4  353.86    5.88   0
  -1  -8   4   12.95    3.60   0
   1   8  -4    7.30    2.50   0
  -1  -8   4    6.65    3.16   0
   0  -8   4   90.38    5.18   0
   0   8  -4   79.90    3.77   0
   0  -8   4   77.95    3.56   0
   1  -8   4  169.68    6.06   0
  -1   8  -4  136.41    3.99   0
   1  -8   4  143.16    3.22   0
   2  -8   4  240.74    6.98   0
  -2   8  -4  185.57    4.23   0
   2  -8   4  200.46    4.27   0
  -3   8  -4  248.03    4.80   0
   3  -8   4  330.15    8.32   0
   3  -8   4  260.15    4.11   0
  -4   8  -4  268.91    5.05   0
   4  -8   4  346.58    7.80   0
   4  -8   4  274.38    5.00   0
   5  -8   4    4.43    4.18   0
  -5   8  -4    4.02    2.31   0
   5  -8   4    4.98    3.33   0
  -6   8  -4   10.31    3.50   0
   6  -8   4   10.13    3.41   0
   6  -8   4   12.67    4.60   0
   7  -8   4    3.33    4.28   0
  -7   8  -4    4.11    3.59   0
   7  -8   4    5.37    3.50   0
   8  -8   4    0.25    3.51   0
  -8   8  -4    3.54    3.32   0
   8  -8   4    2.68    4.24   0
   9  -8   4   49.02    4.47   0
   9  -8   4   46.66    4.16   0
  -9   8  -4   43.74    4.14   0
 -10   8  -4  150.53    5.68   0
  10  -8   4  137.18    5.58   0
  10  -8   4  154.21    6.35   0
  13   7  -4    4.13    3.55   0
  13   7  -4    6.96    3.85   0
 -13  -7   4    3.19    3.59   0
  13   7  -4    4.20    3.73   0
 -12  -7   4   25.28    2.86   0
  12   7  -4   38.59    2.84   0
  12   7  -4   31.73    4.05   0
  11   7  -4    3.62    3.38   0
  11   7  -4    1.80    4.62   0
 -11  -7   4    2.68    3.34   0
  10   7  -4   78.96    3.92   0
 -10  -7   4   80.10    3.07   0
  10   7  -4   71.64    4.10   0
   9   7  -4    5.91    3.22   0
  -9  -7   4   -1.50    3.12   0
   9   7  -4    4.10    3.53   0
   8   7  -4  417.09    5.40   0
  -8  -7   4  399.33    5.35   0
   8   7  -4  357.34    5.52   0
   7   7  -4    3.82    3.55   0
  -7  -7   4    1.75    3.27   0
  -7  -7   4    1.63    3.43   0
   7   7  -4    3.75    3.21   0
   6   7  -4  587.40    6.18   0
  -6  -7   4  494.42    6.23   0
  -6  -7   4  557.35    6.20   0
   6   7  -4  476.37    5.99   0
   5   7  -4  658.37    6.71   0
   5   7  -4  563.95    6.08   0
  -5  -7   4  583.07    6.30   0
  -5  -7   4  636.28    6.67   0
   4   7  -4   25.82    3.66   0
  -4  -7   4   25.98    3.39   0
  -4  -7   4   28.28    3.42   0
   4   7  -4   25.36    3.56   0
   3   7  -4   24.92    3.72   0
  -3  -7   4   21.58    3.35   0
  -3  -7   4   22.49    3.71   0
   3   7  -4   19.60    2.49   0
   2   7  -4   52.53    4.11   0
  -2  -7   4   49.41    2.73   0
  -2  -7   4   50.31    3.98   0
   2   7  -4   39.70    2.88   0
   1   7  -4  644.66    8.69   0
  -1  -7   4  587.40    6.21   0
  -1  -7   4  630.67    8.87   0
   1   7  -4  559.30    6.07   0
   0  -7   4  785.64   10.32   0
   0   7  -4  657.15    6.40   0
   0  -7   4  691.26    6.04   0
   1  -7   4 1023.12   12.59   0
  -1   7  -4  811.54    6.51   0
   1  -7   4  858.69    6.66   0
  -2   7  -4  281.55    4.41   0
   2  -7   4  362.01    8.82   0
   2  -7   4  309.56    5.09   0
  -3   7  -4   87.13    3.98   0
   3  -7   4  110.74    6.29   0
   3  -7   4   88.49    3.10   0
   3  -7   4  108.01    5.75   0
   4  -7   4  265.13    4.96   0
  -4   7  -4  249.02    4.98   0
   4  -7   4  332.01    8.01   0
  -5   7  -4    1.13    3.45   0
   5  -7   4    1.66    3.32   0
   5  -7   4    0.89    4.15   0
   6  -7   4   39.87    3.86   0
  -6   7  -4   31.81    3.56   0
   6  -7   4   32.16    3.64   0
  -7   7  -4  111.05    4.55   0
   7  -7   4  109.37    4.36   0
   7  -7   4  133.65    4.98   0
   8  -7   4   87.41    4.37   0
  -8   7  -4   92.66    4.47   0
   8  -7   4   99.61    4.72   0
   9  -7   4   78.82    5.19   0
   9  -7   4   89.45    5.09   0
  -9   7  -4   78.19    5.28   0
 -10   7  -4  178.56    6.06   0
  10  -7   4  186.30    5.88   0
  10  -7   4  170.07    5.85   0
 -11   7  -4    0.96    4.97   0
  11  -7   4    3.42    4.84   0
  11  -7   4    3.80    3.83   0
  14   6  -4    3.81    4.83   0
  14   6  -4    8.03    3.73   0
  14   6  -4    1.97    4.82   0
 -14  -6   4    3.70    3.85   0
  13   6  -4    5.45    3.56   0
 -13  -6   4    4.59    2.55   0
  13   6  -4    3.13    4.66   0
  13   6  -4    6.80    4.64   0
  12   6  -4   -0.62    3.51   0
  12   6  -4    2.37    4.51   0
 -12  -6   4   -0.07    2.46   0
  12   6  -4    1.90    3.93   0
  11   6  -4  180.14    5.07   0
  11   6  -4  218.69    4.47   0
 -11  -6   4  183.64    4.55   0
  10   6  -4    3.10    2.38   0
 -10  -6   4    3.68    3.24   0
  10   6  -4    4.14    3.48   0
   9   6  -4    8.92    3.25   0
   9   6  -4   10.65    3.61   0
  -9  -6   4    7.09    2.40   0
   8   6  -4    5.49    3.21   0
  -8  -6   4    4.14    3.31   0
   8   6  -4    0.20    3.23   0
   7   6  -4    6.01    3.27   0
   7   6  -4    1.74    3.46   0
  -7  -6   4    3.66    3.15   0
   6   6  -4  138.08    4.15   0
  -6  -6   4  125.14    4.18   0
   6   6  -4  118.41    4.20   0
  -6  -6   4  125.08    4.15   0
   5   6  -4   14.46    3.29   0
  -5  -6   4   11.25    3.34   0
   5   6  -4   10.69    3.40   0
  -5  -6   4   12.01    3.42   0
   4   6  -4    7.80    3.23   0
  -4  -6   4    9.22    3.13   0
  -4  -6   4    9.32    3.31   0
   4   6  -4   10.70    3.39   0
   3   6  -4 3139.61   15.32   0
  -3  -6   4 2812.71   12.41   0
   3   6  -4 2689.24   12.05   0
  -3  -6   4 2990.40   14.81   0
   2   6  -4   27.13    3.74   0
  -2  -6   4   24.62    3.50   0
   2   6  -4   24.68    3.56   0
  -2  -6   4   25.84    3.71   0
   1   6  -4    4.54    4.29   0
  -1  -6   4    4.27    3.17   0
   1   6  -4    4.98    3.42   0
  -1  -6   4    4.11    4.33   0
   0  -6   4  352.05    8.13   0
   0   6  -4  300.20    4.61   0
   0  -6   4  303.76    4.58   0
   1  -6   4  236.08    8.38   0
   1  -6   4  213.25    3.90   0
  -1   6  -4  192.81    3.80   0
  -2   6  -4   12.88    3.53   0
   2  -6   4   15.48    5.61   0
   2  -6   4   13.70    3.66   0
  -3   6  -4   45.16    3.78   0
   3  -6   4   56.28    3.86   0
   3  -6   4   62.24    5.74   0
  -4   6  -4  318.56    5.41   0
   4  -6   4  416.21    8.73   0
   4  -6   4  344.17    5.45   0
  -5   6  -4  133.24    4.43   0
   5  -6   4  144.77    4.32   0
   5  -6   4  177.57    6.07   0
   6  -6   4  763.75    7.87   0
  -6   6  -4  703.68    7.72   0
   6  -6   4  859.21   10.24   0
  -7   6  -4  111.79    4.29   0
   7  -6   4  120.20    4.54   0
   7  -6   4  135.77    4.81   0
   8  -6   4   20.20    4.25   0
  -8   6  -4   18.57    4.47   0
   8  -6   4   25.27    3.69   0
   9  -6   4    1.37    3.64   0
  -9   6  -4    1.31    4.52   0
   9  -6   4    1.33    4.37   0
  10  -6   4   -1.30    3.67   0
 -10   6  -4    1.75    4.56   0
  10  -6   4    4.69    4.40   0
  11  -6   4    5.33    4.95   0
  11  -6   4    6.85    3.78   0
 -11   6  -4    5.39    4.94   0
  14   5  -4    9.32    2.70   0
  14   5  -4    5.75    4.87   0
 -14  -5   4   12.01    3.67   0
  14   5  -4    9.47    4.91   0
  13   5  -4   31.92    3.79   0
  13   5  -4   28.99    4.80   0
 -13  -5   4   23.26    3.81   0
  13   5  -4   27.56    4.99   0
  12   5  -4  356.98    5.06   0
  12   5  -4  296.66    6.86   0
  12   5  -4  317.11    7.19   0
 -12  -5   4  292.39    5.22   0
  11   5  -4   56.24    3.73   0
  11   5  -4   61.97    4.02   0
 -11  -5   4   55.95    2.93   0
  11   5  -4   54.53    4.65   0
  10   5  -4   86.14    4.17   0
 -10  -5   4   93.78    3.03   0
  10   5  -4   99.33    3.72   0
   9   5  -4    3.45    3.43   0
  -9  -5   4    1.62    2.24   0
   9   5  -4    9.15    3.41   0
   8   5  -4    8.74    3.09   0
  -8  -5   4    4.24    3.09   0
   8   5  -4    5.50    3.28   0
   7   5  -4  126.87    4.43   0
  -7  -5   4  134.04    4.12   0
   7   5  -4  148.01    4.06   0
   6   5  -4  160.46    4.57   0
  -6  -5   4  184.56    4.58   0
   6   5  -4  181.75    3.86   0
   5   5  -4  506.86    6.25   0
  -5  -5   4  519.47    6.36   0
  -5  -5   4  566.58    6.39   0
   5   5  -4  584.56    6.46   0
   4   5  -4 2787.11   13.33   0
   4   5  -4 2559.44   11.75   0
  -4  -5   4 2588.70   12.40   0
  -4  -5   4 2772.94   13.71   0
   3   5  -4 1187.31   10.20   0
  -3  -5   4 1079.10    8.40   0
   3   5  -4 1049.60    7.88   0
  -3  -5   4 1168.35   10.00   0
  -2  -5   4    2.53    3.35   0
   2   5  -4   -0.51    3.48   0
  -2  -5   4    1.39    4.46   0
   2   5  -4   10.47    3.80   0
  -1  -5   4  657.22   10.06   0
   1   5  -4  679.68   10.76   0
  -1  -5   4  614.90    6.24   0
   1   5  -4  579.60    6.61   0
   0  -5   4    2.70    3.25   0
   0   5  -4    4.49    3.48   0
   0  -5   4    3.75    5.08   0
   1  -5   4    1.18    6.21   0
   1  -5   4    0.58    3.13   0
  -1   5  -4    1.47    3.25   0
  -2   5  -4 1327.41    9.44   0
   2  -5   4 1667.54   24.66   0
   2  -5   4 1686.71   24.80   0
   2  -5   4 1470.63    9.75   0
  -3   5  -4  751.41    7.50   0
   3  -5   4  832.87    7.78   0
   3  -5   4  950.66   14.44   0
  -4   5  -4 1291.47    9.58   0
   4  -5   4 1469.05   10.14   0
   4  -5   4 1677.03   15.63   0
   5  -5   4  323.60    6.88   0
  -5   5  -4  246.52    5.23   0
   5  -5   4  279.58    5.38   0
  -6   5  -4  233.08    5.36   0
   6  -5   4  260.28    5.38   0
   6  -5   4  290.74    6.12   0
   7  -5   4   12.79    4.22   0
  -7   5  -4   14.03    3.62   0
   7  -5   4   15.12    4.30   0
   8  -5   4  109.75    4.34   0
   8  -5   4  102.44    4.53   0
  -8   5  -4   94.07    5.35   0
   9  -5   4   56.07    5.08   0
  -9   5  -4   55.72    5.20   0
   9  -5   4   59.97    4.27   0
  10  -5   4  135.30    5.55   0
  10  -5   4  125.07    6.28   0
 -10   5  -4  114.90    6.48   0
  11  -5   4   83.30    4.75   0
  11  -5   4   70.63    6.94   0
 -11   5  -4   63.64    7.07   0
  14   4  -4   64.10    4.13   0
  14   4  -4   77.47    5.82   0
 -14  -4   4   49.72    4.09   0
  14   4  -4   65.24    5.53   0
  13   4  -4  167.76    6.18   0
  13   4  -4  190.24    6.54   0
 -13  -4   4  140.48    4.61   0
  13   4  -4  171.42    4.63   0
 -12  -4   4  473.27    6.23   0
  12   4  -4  531.94    7.86   0
  12   4  -4  621.43    7.79   0
  12   4  -4  590.56    5.98   0
  11   4  -4  159.82    4.82   0
  11   4  -4  147.93    5.32   0
 -11  -4   4  138.76    3.58   0
  11   4  -4  160.72    4.21   0
 -10  -4   4   24.70    2.46   0
  10   4  -4   24.01    2.60   0
  10   4  -4   24.93    3.63   0
  10   4  -4   26.65    3.60   0
  -9  -4   4    4.76    3.25   0
   9   4  -4    5.92    3.36   0
   9   4  -4    2.34    3.40   0
  -8  -4   4  150.55    4.12   0
   8   4  -4  148.66    3.42   0
   8   4  -4  138.36    4.50   0
   7   4  -4 1784.33   10.66   0
  -7  -4   4 1815.31    9.92   0
   7   4  -4 1883.65    9.88   0
   6   4  -4  543.41    6.42   0
  -6  -4   4  549.31    5.68   0
   6   4  -4  563.11    5.68   0
   5   4  -4  150.86    4.28   0
   5   4  -4  133.78    3.62   0
  -5  -4   4  148.52    4.24   0
  -4  -4   4 3605.13   15.07   0
   4   4  -4 3641.75   15.09   0
  -4  -4   4 3944.72   16.47   0
   4   4  -4 3968.28   16.42   0
  -3  -4   4   72.41    3.91   0
   3   4  -4   72.94    4.56   0
   3   4  -4   62.97    4.04   0
  -3  -4   4   71.08    4.34   0
   2   4  -4  172.71    5.71   0
  -2  -4   4  176.63    5.68   0
  -2  -4   4  174.89    4.54   0
   2   4  -4  155.96    3.83   0
   1   4  -4  151.09    6.91   0
  -1  -4   4  147.01    4.60   0
   1   4  -4  132.12    4.58   0
  -1  -4   4  159.32    6.88   0
   0  -4   4  910.72   20.53   0
   0   4  -4  761.36    7.96   0
   0  -4   4  830.99    8.12   0
   1  -4   4   52.02    3.54   0
  -1   4  -4   49.44    3.84   0
   2  -4   4 2388.52   12.83   0
  -2   4  -4 2101.84   12.27   0
  -3   4  -4 1528.48   10.73   0
   3  -4   4 1794.78   11.49   0
   3  -4   4 1864.23   19.17   0
  -4   4  -4  347.66    6.09   0
   4  -4   4  414.59    6.48   0
   4  -4   4  453.30    8.57   0
  -5   4  -4   17.74    3.76   0
   5  -4   4   23.09    3.57   0
   5  -4   4   22.37    3.87   0
  -6   4  -4   63.72    4.13   0
   6  -4   4   69.71    4.12   0
   6  -4   4   76.44    4.23   0
  -7   4  -4   -0.54    4.26   0
   7  -4   4    3.50    4.13   0
   7  -4   4    2.75    4.16   0
  -8   4  -4  228.31    6.90   0
   8  -4   4  243.81    6.74   0
   8  -4   4  244.77    5.23   0
   9  -4   4   58.90    4.06   0
   9  -4   4   55.07    5.00   0
  -9   4  -4   55.69    5.19   0
 -10   4  -4  171.36    8.75   0
  10  -4   4  191.14    8.34   0
  10  -4   4  208.34    5.50   0
  11  -4   4    2.16    3.74   0
  12  -4   4    0.87    3.83   0
  14   3  -4  198.13    7.06   0
  14   3  -4  192.22    6.75   0
  14   3  -4  242.93    4.90   0
  13   3  -4   52.69    4.34   0
  13   3  -4   50.99    4.19   0
  13   3  -4   50.68    3.71   0
  12   3  -4  182.01    5.94   0
 -12  -3   4  152.43    4.48   0
  12   3  -4  176.72    5.21   0
  12   3  -4  172.64    4.49   0
 -11  -3   4   24.04    2.62   0
  11   3  -4   25.92    4.21   0
  11   3  -4   25.24    4.26   0
  11   3  -4   28.06    2.61   0
  10   3  -4  347.14    5.90   0
  10   3  -4  360.87    6.09   0
 -10  -3   4  344.65    5.12   0
  10   3  -4  379.14    5.03   0
   9   3  -4  111.13    4.90   0
   9   3  -4  106.79    4.23   0
  -9  -3   4  103.01    3.17   0
   9   3  -4  121.43    3.95   0
  -8  -3   4 1928.25    9.66   0
   8   3  -4 1914.39   11.27   0
   8   3  -4 1995.44    9.74   0
   7   3  -4  391.86    5.97   0
   7   3  -4  407.83    4.87   0
  -7  -3   4  376.95    5.38   0
  -6  -3   4   46.36    3.57   0
   6   3  -4   50.99    3.59   0
   6   3  -4   50.08    3.50   0
   5   3  -4 1909.22   11.28   0
  -5  -3   4 2037.71   11.22   0
   5   3  -4 1974.32   10.89   0
   4   3  -4   60.11    3.29   0
  -4  -3   4   66.78    4.03   0
   4   3  -4   66.18    4.14   0
   3   3  -4  246.41    5.22   0
  -3  -3   4  271.33    6.05   0
   3   3  -4  258.46    6.04   0
  -2  -3   4  242.78    6.60   0
  -2  -3   4  219.18    5.10   0
   2   3  -4  212.49    5.15   0
   2   3  -4  228.95    7.19   0
  -1  -3   4  954.05    8.78   0
   1   3  -4  931.67    8.77   0
   1   3  -4  993.63   15.52   0
   0  -3   4 1903.54   12.16   0
   0   3  -4 1838.69   12.03   0
  -1   3  -4  140.57    4.75   0
   1  -3   4  155.86    4.92   0
   2  -3   4   19.30    6.29   0
   2  -3   4   18.33    3.66   0
  -2   3  -4   16.26    3.46   0
  -3   3  -4    5.99    3.58   0
   3  -3   4    5.41    4.34   0
   3  -3   4    4.94    3.46   0
   4  -3   4  140.54    5.67   0
   4  -3   4  138.38    4.79   0
  -4   3  -4  113.97    4.63   0
   5  -3   4   37.60    3.90   0
  -5   3  -4   29.28    3.97   0
   5  -3   4   36.42    4.57   0
   6  -3   4   33.32    3.85   0
   6  -3   4   33.95    4.67   0
  -6   3  -4   28.77    4.67   0
   7  -3   4   43.02    3.80   0
   7  -3   4   43.00    4.68   0
  -7   3  -4   40.22    4.72   0
   8  -3   4  334.24    5.90   0
  -8   3  -4  310.21    8.54   0
   8  -3   4  328.88    8.39   0
   9  -3   4    3.42    3.52   0
  -9   3  -4    0.31    5.69   0
  10  -3   4    8.35    3.57   0
  11  -3   4    4.37    3.51   0
  12  -3   4    1.33    3.76   0
  15   2  -4   -1.41    4.77   0
  15   2  -4    0.77    5.49   0
  15   2  -4    3.48    3.68   0
  14   2  -4   68.60    5.52   0
  14   2  -4   70.32    5.50   0
  14   2  -4   68.95    3.97   0
  13   2  -4    2.23    4.38   0
  13   2  -4    0.42    3.38   0
  13   2  -4    4.04    3.46   0
  12   2  -4  108.28    4.60   0
  12   2  -4  117.13    5.42   0
  12   2  -4  107.15    3.31   0
  11   2  -4  571.26    7.18   0
  11   2  -4  598.01    7.42   0
  11   2  -4  563.25    5.25   0
  10   2  -4  361.04    5.99   0
  10   2  -4  354.52    6.61   0
 -10  -2   4  304.47    5.04   0
  10   2  -4  324.51    4.34   0
   9   2  -4  251.82    5.27   0
   9   2  -4  265.49    5.50   0
  -9  -2   4  248.68    4.03   0
   9   2  -4  278.38    4.80   0
   8   2  -4  242.25    5.04   0
  -8  -2   4  232.50    3.93   0
   8   2  -4  241.39    5.07   0
   8   2  -4  255.59    4.54   0
   7   2  -4  228.58    4.41   0
  -7  -2   4  240.48    4.68   0
   7   2  -4  245.02    4.65   0
   6   2  -4    4.55    3.21   0
  -6  -2   4    2.46    3.41   0
   6   2  -4    4.82    3.42   0
   5   2  -4  817.77    7.86   0
  -5  -2   4  853.40    7.98   0
   5   2  -4  841.81    7.51   0
   4   2  -4 3943.14   16.64   0
  -4  -2   4 4020.96   17.05   0
   4   2  -4 4212.48   17.29   0
   3   2  -4   81.64    4.20   0
   3   2  -4   87.89    4.55   0
   2   2  -4 4028.42   17.74   0
   2   2  -4 4303.37   23.98   0
   1   2  -4   17.28    3.91   0
   1   2  -4   16.47    5.16   0
   0   2  -4   25.90    2.86   0
   0  -2   4   23.75    3.78   0
   1  -2   4  361.91    6.57   0
  -1   2  -4  330.90    5.94   0
  -1   2  -4  360.68   13.64   0
   2  -2   4   42.93    5.33   0
   2  -2   4   40.43    4.17   0
  -2   2  -4   38.94    4.09   0
  -2   2  -4   43.08    5.20   0
   3  -2   4  924.27   11.92   0
   3  -2   4  913.03   10.51   0
  -3   2  -4  944.75   12.42   0
  -3   2  -4  789.76    9.59   0
  -4   2  -4 2284.28   15.99   0
   4  -2   4 2848.10   18.10   0
   4  -2   4 2819.63   17.54   0
  -4   2  -4 2841.42   18.02   0
   5  -2   4    6.31    3.40   0
  -5   2  -4    5.91    3.38   0
  -5   2  -4    4.45    4.24   0
   5  -2   4    7.49    3.35   0
   6  -2   4  369.88    6.15   0
   6  -2   4  360.88    8.26   0
  -6   2  -4  301.35    7.92   0
  -6   2  -4  358.99    6.88   0
   7  -2   4   90.57    4.15   0
  -7   2  -4   87.24    6.23   0
  -7   2  -4   88.00    4.17   0
  -8   2  -4   99.51    4.43   0
  -8   2  -4   97.47    8.90   0
   8  -2   4  105.19    4.39   0
   9  -2   4   34.24    3.81   0
  -9   2  -4   30.57    3.87   0
  10  -2   4  111.74    4.43   0
  11  -2   4   47.90    4.11   0
  12  -2   4   39.84    4.18   0
  15   1  -4   20.58    5.27   0
  15   1  -4   20.46    5.17   0
  15   1  -4   25.29    3.96   0
  14   1  -4  188.99    6.83   0
  14   1  -4  216.38    6.19   0
  14   1  -4  201.93    4.86   0
  13   1  -4  249.02    6.90   0
  13   1  -4  257.60    6.59   0
  13   1  -4  266.73    4.85   0
  12   1  -4   76.01    3.83   0
  12   1  -4   74.14    4.21   0
  12   1  -4   80.03    4.23   0
  11   1  -4    9.39    3.62   0
  11   1  -4    6.19    3.53   0
  11   1  -4    7.76    2.47   0
  10   1  -4  183.80    4.81   0
  10   1  -4  182.25    4.39   0
   9   1  -4  377.15    6.03   0
   9   1  -4  397.97    5.20   0
   8   1  -4   67.47    3.93   0
   8   1  -4   62.50    2.85   0
   7   1  -4    3.08    2.33   0
   7   1  -4    1.79    3.26   0
   6   1  -4 2419.48   12.88   0
   6   1  -4 2525.46   11.72   0
   5   1  -4 1076.55    8.74   0
   4   1  -4 3383.42   16.07   0
   3   1  -4  576.84    7.86   0
   0   1  -4  137.28    4.91   0
  -1   1  -4 4123.96   28.48   0
  -1   1  -4 3943.57   20.27   0
  -2   1  -4 3267.33   21.91   0
   2  -1   4 3179.91   21.18   0
  -2   1  -4 3028.97   18.94   0
   3  -1   4  195.48    6.31   0
  -3   1  -4  198.19    5.88   0
  -3   1  -4  173.62    6.37   0
  -4   1  -4 1306.28   14.14   0
  -4   1  -4 1651.56   12.66   0
   4  -1   4 1619.97   12.15   0
  -5   1  -4   37.73    5.51   0
   5  -1   4   48.78    3.92   0
  -5   1  -4   50.14    4.01   0
   6  -1   4  194.06    4.75   0
  -6   1  -4  196.92    5.01   0
  -6   1  -4  183.09    8.88   0
   7  -1   4   33.60    3.57   0
  -7   1  -4   29.14    3.63   0
  -8   1  -4   41.27    3.86   0
   8  -1   4   43.27    3.65   0
   9  -1   4  126.04    4.48   0
  -9   1  -4  118.93    4.67   0
 -10   1  -4  375.54    6.19   0
  10  -1   4  414.34    5.94   0
  11  -1   4   95.32    4.53   0
 -11   1  -4   72.82    4.76   0
  12  -1   4   46.69    3.22   0
  15   0  -4   76.89    5.95   0
  15   0  -4   77.07    5.79   0
  15   0  -4   69.24    4.40   0
  14   0  -4  115.43    4.40   0
  14   0  -4  107.27    6.00   0
  14   0  -4  108.99    5.88   0
  13   0  -4   22.20    3.91   0
  13   0  -4   29.08    3.56   0
  13   0  -4   24.25    3.70   0
  12   0  -4   78.95    4.29   0
  12   0  -4   76.93    3.70   0
  11   0  -4  489.25    6.72   0
  11   0  -4  459.21    4.81   0
  10   0  -4  224.07    5.71   0
  10   0  -4  215.76    3.77   0
   9   0  -4   11.68    3.42   0
   9   0  -4    8.88    3.27   0
   8   0  -4 1222.47    9.26   0
   8   0  -4 1194.68    7.88   0
   7   0  -4   21.60    3.41   0
   7   0  -4   21.30    3.42   0
   6   0  -4 6542.95   20.71   0
   6   0  -4 6479.84   18.82   0
   5   0  -4 2898.64   13.29   0
   5   0  -4 2733.91   13.95   0
   4   0  -4 1577.44   10.89   0
   3   0  -4    3.82    3.70   0
  -2   0  -4 3094.02   18.61   0
   2   0   4 3022.18   18.38   0
  -2   0  -4 2954.29   20.38   0
   3   0   4  274.96    6.23   0
  -3   0  -4  264.99    7.93   0
  -3   0  -4  288.16    6.75   0
  -4   0  -4  488.35   10.71   0
   4   0   4  505.62    6.99   0
  -4   0  -4  433.34    9.96   0
  -4   0  -4  506.98    7.13   0
   5   0   4  170.88    4.72   0
  -5   0  -4  133.12    8.82   0
  -5   0  -4  165.87    9.67   0
  -5   0  -4  171.98    4.90   0
   6   0   4  126.58    4.28   0
  -6   0  -4  123.15    4.37   0
   7   0   4  161.19    4.31   0
  -7   0  -4  158.84    4.49   0
   8   0   4  523.85    6.32   0
  -8   0  -4  524.08    6.64   0
   9   0   4   82.13    3.95   0
  -9   0  -4   70.83    4.02   0
  10   0   4   21.44    3.70   0
 -10   0  -4   17.83    3.60   0
  11   0   4    2.91    2.62   0
 -11   0  -4   -0.30    3.74   0
  12   0   4   -2.29    3.65   0
 -12   0  -4    2.45    3.80   0
  15  -1  -4   12.98    4.96   0
  15  -1  -4   14.64    4.89   0
  15  -1  -4   14.80    2.81   0
  14  -1  -4  144.87    5.29   0
  14  -1  -4  135.68    4.59   0
  13  -1  -4   15.11    3.58   0
  13  -1  -4   10.36    3.68   0
  12  -1  -4   48.61    3.77   0
  12  -1  -4   48.38    3.74   0
  11  -1  -4   25.59    3.53   0
  11  -1  -4   20.22    2.48   0
  10  -1  -4   99.55    4.96   0
  10  -1  -4  102.05    4.00   0
   9  -1  -4    3.84    2.31   0
   9  -1  -4    5.75    3.03   0
   8  -1  -4  467.03    6.20   0
   8  -1  -4  433.22    5.01   0
   7  -1  -4 1278.43    8.35   0
   7  -1  -4 1261.82    9.00   0
   6  -1  -4    0.06    3.05   0
   6  -1  -4    2.22    3.25   0
   5  -1  -4    6.91    3.46   0
   4  -1  -4  476.70    6.72   0
   3  -1  -4 2336.88   13.59   0
   2  -1  -4   21.45    4.12   0
   1  -1  -4 3534.33   18.07   0
   0  -1  -4 1867.14   13.84   0
  -1  -1  -4   19.73    3.87   0
  -1  -1  -4   21.28    4.05   0
  -2  -1  -4  968.97    9.72   0
   2   1   4  965.67    9.57   0
  -2  -1  -4  990.69   12.14   0
  -3  -1  -4  250.84    5.57   0
  -3  -1  -4  254.82    8.24   0
   3   1   4  244.67    5.45   0
  -3  -1  -4  232.71    7.83   0
   4   1   4  119.46    4.14   0
  -4  -1  -4  122.26    7.65   0
  -4  -1  -4  114.79    7.49   0
  -4  -1  -4  123.88    4.35   0
   5   1   4   19.29    3.30   0
  -5  -1  -4   21.10    3.43   0
  -6  -1  -4  578.92    6.79   0
   6   1   4  548.33    6.51   0
   7   1   4  194.62    4.70   0
  -7  -1  -4  191.66    4.16   0
   8   1   4   69.95    3.81   0
  -8  -1  -4   58.69    3.88   0
   9   1   4  104.98    3.97   0
  -9  -1  -4  100.77    4.03   0
  10   1   4    8.66    3.39   0
 -10  -1  -4    5.58    2.40   0
  11   1   4   31.16    3.76   0
 -11  -1  -4   22.94    3.84   0
  12   1   4  119.26    4.71   0
 -12  -1  -4   99.22    4.71   0
  15  -2  -4    2.27    3.84   0
  15  -2  -4    4.10    4.86   0
  14  -2  -4   18.83    3.77   0
  14  -2  -4   19.99    4.91   0
  13  -2  -4   60.17    4.15   0
  13  -2  -4   62.13    3.86   0
  12  -2  -4  256.05    4.80   0
  12  -2  -4  257.56    5.56   0
  11  -2  -4  407.20    6.09   0
  11  -2  -4  420.17    5.06   0
  10  -2  -4  333.91    5.69   0
  10  -2  -4  339.49    4.95   0
   9  -2  -4    2.47    3.26   0
   9  -2  -4    4.44    3.43   0
  -8   2   4  110.81    4.38   0
   8  -2  -4  125.88    4.29   0
   8  -2  -4  116.88    3.90   0
  -7   2   4  100.77    3.57   0
   7  -2  -4  120.06    4.31   0
   7  -2  -4  119.71    4.04   0
  -6   2   4 2401.54   12.42   0
   6  -2  -4 2652.25   12.63   0
   5  -2  -4 1546.54   10.39   0
  -5   2   4 1421.97   10.00   0
  -4   2   4 1655.42   11.08   0
   4  -2  -4 1855.38   11.16   0
   3  -2  -4  250.19    5.58   0
  -3   2   4  244.63    5.43   0
  -2   2   4  296.48    5.93   0
   2  -2  -4  294.65    5.99   0
  -1   2   4  142.26    4.28   0
   1  -2  -4  146.38    4.36   0
   0  -2  -4 1331.94   10.93   0
   0   2   4 1321.95   11.16   0
   0  -2  -4 1438.38   11.81   0
  -1  -2  -4   50.97    3.95   0
   1   2   4   54.64    4.34   0
  -1  -2  -4   53.29    4.21   0
  -2  -2  -4  262.19    5.52   0
   2   2   4  259.94    5.49   0
  -2  -2  -4  269.76    7.48   0
  -3  -2  -4  530.67    6.63   0
   3   2   4  539.31    6.57   0
  -3  -2  -4  521.57   10.08   0
  -4  -2  -4 1231.93    9.10   0
   4   2   4 1240.03    9.12   0
  -4  -2  -4 1079.95   16.35   0
   5   2   4  609.11    6.70   0
  -5  -2  -4  592.99    6.20   0
   6   2   4   98.16    4.00   0
  -6  -2  -4   89.61    3.29   0
   7   2   4   28.65    3.53   0
  -7  -2  -4   25.00    3.55   0
   8   2   4  122.09    3.92   0
  -8  -2  -4  118.13    4.17   0
   9   2   4  120.00    4.24   0
  -9  -2  -4  106.76    3.57   0
  10   2   4   27.21    3.65   0
 -10  -2  -4   16.52    2.83   0
  11   2   4  129.72    4.61   0
 -11  -2  -4  120.41    4.70   0
 -12  -2  -4   38.18    3.29   0
  12   2   4   53.50    4.20   0
  14  -3  -4  137.37    5.24   0
  14  -3  -4  158.06    4.56   0
  13  -3  -4  140.52    4.93   0
  13  -3  -4  164.45    4.55   0
  12  -3  -4  272.34    4.68   0
  12  -3  -4  238.23    5.31   0
  11  -3  -4  120.53    4.30   0
  11  -3  -4  136.79    3.97   0
  10  -3  -4    6.77    3.21   0
 -10   3   4    2.33    3.31   0
  10  -3  -4    4.10    3.43   0
   9  -3  -4   25.01    2.72   0
   9  -3  -4   23.37    2.56   0
  -9   3   4   14.99    3.55   0
   8  -3  -4  654.33    6.84   0
  -8   3   4  604.52    7.08   0
   8  -3  -4  661.76    5.89   0
   7  -3  -4  933.35    7.88   0
  -7   3   4  894.91    8.11   0
   6  -3  -4 1103.42    8.39   0
  -6   3   4 1034.85    8.50   0
   5  -3  -4  527.15    5.98   0
  -5   3   4  520.99    6.44   0
   4  -3  -4  897.85    7.68   0
  -4   3   4  870.87    7.96   0
  -3   3   4  438.60    5.79   0
   3  -3  -4  469.29    6.36   0
  -2   3   4  202.17    4.41   0
   2  -3  -4  203.27    4.43   0
   1  -3  -4    3.23    2.62   0
  -1   3   4    3.63    3.51   0
   0  -3  -4   84.70    4.45   0
   0   3   4   87.17    4.40   0
   0  -3  -4   83.47    4.28   0
  -1  -3  -4   22.65    2.66   0
   1   3   4   14.25    3.86   0
  -1  -3  -4   14.04    3.80   0
  -2  -3  -4  995.74    8.36   0
   2   3   4  972.44    8.20   0
   2   3   4 1036.68   11.35   0
  -2  -3  -4  977.80   10.66   0
  -3  -3  -4 2077.90   11.40   0
   3   3   4 2051.68   11.24   0
  -3  -3  -4 1838.98   15.56   0
   3   3   4 2107.70   16.93   0
  -4  -3  -4 2223.45   11.38   0
   4   3   4 2268.58   11.70   0
  -4  -3  -4 1795.96   17.71   0
  -5  -3  -4   20.53    6.63   0
   5   3   4   26.10    2.45   0
  -5  -3  -4   26.78    2.75   0
   6   3   4   22.61    3.27   0
  -6  -3  -4   19.25    2.59   0
   7   3   4  138.88    4.02   0
  -7  -3  -4  138.97    4.27   0
   8   3   4  799.63    7.02   0
  -8  -3  -4  744.74    7.32   0
   9   3   4   71.52    3.89   0
  -9  -3  -4   61.20    3.87   0
  10   3   4   61.73    3.07   0
 -10  -3  -4   54.00    4.05   0
 -11  -3  -4  144.54    4.90   0
  11   3   4  182.06    5.17   0
  12   3   4    7.23    2.66   0
 -12  -3  -4    1.63    3.78   0
  14  -4  -4  134.29    4.00   0
  14  -4  -4  102.16    5.82   0
  13  -4  -4   74.68    4.35   0
  13  -4  -4   84.32    4.00   0
  12  -4  -4   41.34    3.61   0
  12  -4  -4   27.42    3.85   0
  11  -4  -4    9.78    3.45   0
 -11   4   4   10.51    3.43   0
  11  -4  -4   11.28    3.29   0
  10  -4  -4  274.07    4.05   0
 -10   4   4  219.30    5.24   0
  10  -4  -4  255.87    4.92   0
  -9   4   4    2.95    3.45   0
   9  -4  -4    1.51    3.40   0
   9  -4  -4    0.54    3.45   0
  -8   4   4 1374.37    9.51   0
   8  -4  -4 1393.04    9.08   0
   7  -4  -4  975.53    7.80   0
  -7   4   4  981.38    8.18   0
   6  -4  -4 2929.11   12.69   0
  -6   4   4 3002.20   13.21   0
   5  -4  -4   71.29    3.91   0
  -5   4   4   70.31    3.18   0
   4  -4  -4   -0.29    3.37   0
  -4   4   4    6.79    3.37   0
   3  -4  -4 1401.32    9.55   0
  -3   4   4 1405.28    9.33   0
   2  -4  -4 1263.05    8.93   0
  -2   4   4 1295.30    9.52   0
   1  -4  -4  376.94    6.11   0
  -1   4   4  414.84    5.70   0
   0  -4  -4 3078.62   14.16   0
   0   4   4 3135.21   15.30   0
   0  -4  -4 2959.65   14.85   0
  -1  -4  -4 2832.38   13.17   0
  -1  -4  -4 2692.08   15.08   0
   1   4   4 2957.64   15.68   0
  -2  -4  -4    2.18    2.35   0
   2   4   4    4.72    3.24   0
  -2  -4  -4    2.52    3.55   0
   2   4   4    6.10    3.57   0
  -3  -4  -4   18.17    3.32   0
   3   4   4   18.94    4.36   0
   3   4   4   18.80    3.21   0
  -3  -4  -4   17.96    4.35   0
  -4  -4  -4   92.07    3.84   0
   4   4   4   90.55    3.87   0
  -4  -4  -4   68.90    4.98   0
   4   4   4   91.95    5.22   0
  -5  -4  -4  205.63    7.79   0
   5   4   4  253.81    4.16   0
   5   4   4  256.67    8.08   0
  -5  -4  -4  253.93    4.23   0
   6   4   4    6.95    3.34   0
  -6  -4  -4    2.90    7.87   0
  -6  -4  -4    4.32    3.06   0
  -7  -4  -4  160.86    4.25   0
   7   4   4  173.98    4.36   0
   8   4   4  129.27    4.18   0
  -8  -4  -4  105.44    3.42   0
   9   4   4    4.01    2.31   0
  -9  -4  -4   -2.80    3.28   0
  10   4   4    5.17    3.47   0
 -10  -4  -4    5.35    3.43   0
  11   4   4   35.93    3.81   0
 -11  -4  -4   32.91    3.96   0
  12   4   4   15.65    3.94   0
 -12  -4  -4   11.05    2.84   0
  14  -5  -4    7.92    4.76   0
  14  -5  -4    5.98    3.73   0
  13  -5  -4   20.52    3.61   0
  13  -5  -4   15.17    3.85   0
 -12   5   4   33.71    3.81   0
  12  -5  -4   43.23    3.87   0
  12  -5  -4   47.73    3.92   0
  11  -5  -4   34.39    3.73   0
  11  -5  -4   41.69    3.51   0
 -11   5   4   33.46    3.71   0
  10  -5  -4  174.66    4.36   0
 -10   5   4  142.21    4.59   0
  10  -5  -4  150.57    3.66   0
  -9   5   4 1254.15    9.54   0
   9  -5  -4 1303.06    8.78   0
   9  -5  -4 1491.67    8.52   0
  -8   5   4 1229.94    9.01   0
   8  -5  -4 1152.01    8.34   0
  -7   5   4  370.81    5.48   0
   7  -5  -4  337.64    5.16   0
  -6   5   4  497.89    5.98   0
   6  -5  -4  480.02    5.28   0
   5  -5  -4  523.14    6.01   0
  -5   5   4  536.46    5.74   0
   4  -5  -4    4.87    3.49   0
  -4   5   4    9.10    3.35   0
  -3   5   4  147.06    3.63   0
   3  -5  -4  132.53    4.29   0
  -2   5   4 1533.02    9.68   0
   2  -5  -4 1383.77    9.39   0
  -1   5   4  838.83    7.72   0
   1  -5  -4  751.36    7.49   0
   0  -5  -4  806.21    7.48   0
   0   5   4  838.33    7.83   0
   0  -5  -4  757.20    7.49   0
  -1  -5  -4  752.37    7.06   0
   1   5   4  765.47    7.85   0
  -1  -5  -4  669.17    7.43   0
   2   5   4    5.28    3.38   0
  -2  -5  -4    5.10    3.39   0
  -2  -5  -4    5.65    3.50   0
   2   5   4    5.32    3.42   0
  -3  -5  -4   53.18    2.75   0
   3   5   4   49.59    2.73   0
  -3  -5  -4   39.48    3.91   0
   3   5   4   52.45    3.96   0
  -4  -5  -4  353.03    7.31   0
   4   5   4  463.33    5.51   0
  -4  -5  -4  447.75    5.58   0
   4   5   4  483.62    7.55   0
  -5  -5  -4  224.16    4.58   0
  -5  -5  -4  186.97    6.61   0
   5   5   4  240.04    6.92   0
   5   5   4  227.47    3.83   0
  -6  -5  -4   43.01    5.66   0
   6   5   4   51.70    3.38   0
   6   5   4   50.61    5.97   0
  -6  -5  -4   45.22    3.55   0
  -7  -5  -4   45.06    3.71   0
   7   5   4   51.72    3.66   0
   8   5   4   23.95    3.45   0
  -8  -5  -4   23.21    3.53   0
   9   5   4   83.28    3.84   0
  -9  -5  -4   75.54    3.10   0
  10   5   4  115.64    4.30   0
 -10  -5  -4   98.11    3.63   0
 -11  -5  -4   51.04    3.17   0
  11   5   4   76.92    4.07   0
  14  -6  -4   27.51    5.34   0
  14  -6  -4   34.07    4.29   0
 -13   6   4   22.98    4.08   0
  13  -6  -4   32.42    3.84   0
  13  -6  -4   39.09    4.04   0
  12  -6  -4   63.18    4.06   0
  12  -6  -4   78.08    3.97   0
 -12   6   4   58.51    4.15   0
 -11   6   4    2.39    3.42   0
  11  -6  -4    4.20    3.42   0
  11  -6  -4    4.11    3.42   0
 -10   6   4  446.14    6.21   0
  10  -6  -4  415.77    5.63   0
  10  -6  -4  506.95    5.59   0
  -9   6   4  123.13    3.64   0
   9  -6  -4  123.25    4.16   0
  -8   6   4  408.75    5.67   0
   8  -6  -4  365.72    5.30   0
   7  -6  -4   38.19    3.62   0
  -7   6   4   40.66    3.45   0
  -6   6   4 1565.04    9.24   0
   6  -6  -4 1469.08    8.65   0
   5  -6  -4  159.39    3.53   0
  -5   6   4  189.10    4.35   0
   4  -6  -4  646.14    6.41   0
  -4   6   4  717.67    6.28   0
  -3   6   4 1619.36    9.15   0
   3  -6  -4 1474.35    8.72   0
   2  -6  -4   27.16    3.60   0
  -2   6   4   30.77    3.51   0
  -1   6   4   25.85    3.40   0
   1  -6  -4   16.20    3.46   0
   0  -6  -4  171.29    3.71   0
   0   6   4  158.51    3.66   0
   0  -6  -4  137.89    3.62   0
  -1  -6  -4 3115.05   12.74   0
   1   6   4 3034.90   13.77   0
  -1  -6  -4 2560.83   12.78   0
  -2  -6  -4 2320.81   10.63   0
   2   6   4 2337.99   12.65   0
  -2  -6  -4 1871.93   11.65   0
  -3  -6  -4  248.08    5.33   0
   3   6   4  322.09    4.88   0
   3   6   4  337.30    5.83   0
  -3  -6  -4  318.48    4.99   0
   4   6   4  513.08    5.60   0
  -4  -6  -4  488.89    5.17   0
  -4  -6  -4  394.50    7.38   0
   4   6   4  525.63    7.52   0
  -5  -6  -4  429.85    7.49   0
  -5  -6  -4  510.16    5.08   0
   5   6   4  522.72    5.04   0
   5   6   4  569.16    8.65   0
   6   6   4   17.15    4.23   0
   6   6   4   19.15    3.29   0
  -6  -6  -4   15.13    4.36   0
  -6  -6  -4   12.69    3.28   0
   7   6   4    1.28    3.19   0
  -7  -6  -4    6.32    5.71   0
   7   6   4    5.00    5.09   0
  -7  -6  -4    7.96    3.32   0
   8   6   4  274.32    4.82   0
  -8  -6  -4  266.71    4.95   0
  -9  -6  -4  248.43    5.29   0
   9   6   4  267.65    5.09   0
  10   6   4   63.89    4.04   0
 -10  -6  -4   55.62    3.24   0
  11   6   4  165.08    4.81   0
 -11  -6  -4  117.75    5.04   0
  13  -7  -4   14.03    3.86   0
 -13   7   4    8.61    3.94   0
  13  -7  -4   11.63    3.68   0
 -12   7   4    1.06    3.59   0
  12  -7  -4    1.38    3.59   0
  12  -7  -4    2.89    3.54   0
  11  -7  -4    4.85    3.58   0
  11  -7  -4    6.05    3.44   0
 -11   7   4    2.33    3.53   0
 -10   7   4   61.79    4.00   0
  10  -7  -4   65.64    3.84   0
  10  -7  -4   80.58    3.77   0
  -9   7   4   69.11    3.85   0
   9  -7  -4   62.62    3.85   0
  -8   7   4    3.05    3.31   0
   8  -7  -4    5.19    2.49   0
   7  -7  -4   77.35    2.79   0
  -7   7   4   92.25    3.93   0
   6  -7  -4  395.50    5.20   0
  -6   7   4  448.75    5.47   0
  -5   7   4    3.83    3.30   0
   5  -7  -4    6.49    3.35   0
  -4   7   4 1058.96    7.69   0
   4  -7  -4  955.14    7.24   0
  -3   7   4    5.15    3.28   0
   3  -7  -4    0.73    3.33   0
  -2   7   4    4.27    2.34   0
   2  -7  -4    2.70    3.31   0
  -1   7   4    9.85    2.19   0
   1  -7  -4    9.08    3.35   0
   1  -7  -4    8.32    3.16   0
   0   7   4  694.04    6.82   0
   0  -7  -4  716.30    6.28   0
   0  -7  -4  586.36    6.39   0
  -1  -7  -4 1327.21    8.65   0
   1   7   4 1291.00    9.15   0
  -1  -7  -4 1094.40    8.49   0
  -2  -7  -4  872.38    8.07   0
   2   7   4 1098.91    8.69   0
  -2  -7  -4 1123.21    7.78   0
  -3  -7  -4    3.26    2.19   0
   3   7   4    1.15    3.11   0
   3   7   4   -0.62    3.24   0
  -3  -7  -4    2.55    3.44   0
   4   7   4  259.41    4.69   0
   4   7   4  275.33    5.47   0
  -4  -7  -4  258.46    4.09   0
  -4  -7  -4  206.88    5.93   0
  -5  -7  -4   27.01    3.62   0
   5   7   4   20.34    3.40   0
   5   7   4   20.78    4.39   0
  -5  -7  -4   15.80    3.86   0
   6   7   4  694.48    5.82   0
   6   7   4  738.76    9.86   0
  -6  -7  -4  622.61    9.30   0
  -6  -7  -4  681.79    6.50   0
   7   7   4  250.70    4.59   0
  -7  -7  -4  234.21    7.36   0
   7   7   4  262.00    7.50   0
  -7  -7  -4  241.52    4.07   0
   8   7   4   54.30    3.74   0
  -8  -7  -4   47.60    7.36   0
   8   7   4   54.98    7.40   0
  -8  -7  -4   54.76    3.83   0
   9   7   4   58.07    3.00   0
  -9  -7  -4   49.57    3.01   0
  10   7   4   24.34    3.90   0
 -10  -7  -4   21.60    4.02   0
  11   7   4   32.96    3.08   0
 -11  -7  -4   34.13    3.10   0
 -13   8   4   35.36    4.47   0
  13  -8  -4   49.60    4.36   0
  13  -8  -4   66.99    4.28   0
  12  -8  -4   13.26    3.77   0
  12  -8  -4    8.55    3.68   0
 -12   8   4   13.90    3.67   0
  11  -8  -4   12.18    2.62   0
  11  -8  -4    8.24    3.45   0
 -11   8   4    7.52    2.66   0
 -10   8   4  151.10    4.72   0
  10  -8  -4  143.81    4.40   0
   9  -8  -4   73.89    3.83   0
  -9   8   4   80.59    3.15   0
  -8   8   4    4.38    2.40   0
   8  -8  -4    2.14    2.41   0
   7  -8  -4   88.74    3.92   0
  -7   8   4   94.98    3.97   0
   6  -8  -4    8.30    3.40   0
  -6   8   4    9.70    3.34   0
  -5   8   4  140.50    4.07   0
   5  -8  -4  127.76    4.06   0
  -4   8   4    8.48    3.22   0
   4  -8  -4   10.27    2.34   0
  -3   8   4  721.43    6.18   0
   3  -8  -4  606.29    5.40   0
  -2   8   4  815.73    6.39   0
   2  -8  -4  704.68    6.42   0
  -1   8   4   39.09    2.56   0
   1  -8  -4   43.07    2.74   0
   1  -8  -4   35.60    3.44   0
   0   8   4   31.59    3.48   0
   0  -8  -4   32.31    3.24   0
   0  -8  -4   29.35    3.53   0
   1   8   4 1113.29    8.24   0
  -1  -8  -4 1232.52    7.94   0
  -1  -8  -4  934.57    7.77   0
  -2  -8  -4  214.04    3.81   0
   2   8   4  198.91    4.64   0
  -2  -8  -4  164.76    4.58   0
  -3  -8  -4  309.09    4.31   0
   3   8   4  309.99    5.35   0
  -3  -8  -4  246.39    5.25   0
  -4  -8  -4   15.58    3.57   0
  -4  -8  -4   14.45    3.45   0
   4   8   4   19.85    3.45   0
   4   8   4   16.01    3.57   0
  -5  -8  -4  970.53    6.94   0
   5   8   4  984.02    7.23   0
   5   8   4 1048.02    9.37   0
  -5  -8  -4  830.88    8.76   0
  -6  -8  -4    1.70    3.22   0
  -6  -8  -4    3.68    4.33   0
   6   8   4    1.28    3.24   0
   6   8   4    1.44    3.46   0
   7   8   4  104.48    3.07   0
  -7  -8  -4   96.00    5.67   0
   7   8   4  115.71    5.65   0
  -7  -8  -4  101.54    3.38   0
  -8  -8  -4   75.67    4.09   0
   8   8   4   87.32    4.02   0
  -8  -8  -4   73.14    6.18   0
   8   8   4   85.73    6.68   0
   9   8   4    5.47    3.58   0
  -9  -8  -4   11.64    3.61   0
  10   8   4    5.89    3.80   0
 -10  -8  -4    5.22    3.80   0
  12  -9  -4   14.72    3.90   0
 -12   9   4   17.37    4.00   0
  12  -9  -4   16.81    3.01   0
  11  -9  -4  174.07    5.06   0
 -11   9   4  161.75    4.88   0
  11  -9  -4  140.74    4.39   0
  10  -9  -4  277.44    4.60   0
 -10   9   4  289.10    5.89   0
   9  -9  -4   41.78    3.60   0
  -9   9   4   36.30    2.72   0
  -8   9   4   11.97    3.39   0
   8  -9  -4   12.52    3.40   0
   7  -9  -4    4.23    2.45   0
  -7   9   4    5.03    3.31   0
   6  -9  -4   27.69    3.38   0
  -6   9   4   28.22    2.55   0
  -5   9   4    0.45    3.49   0
   5  -9  -4    1.23    3.46   0
  -4   9   4   83.24    3.71   0
   4  -9  -4   63.84    2.82   0
  -3   9   4  837.07    6.87   0
   3  -9  -4  746.94    5.91   0
  -2   9   4  577.64    5.48   0
   2  -9  -4  681.18    6.47   0
   2  -9  -4  532.99    5.86   0
   1  -9  -4   74.72    3.73   0
   1  -9  -4   53.58    3.48   0
  -1   9   4   56.65    2.68   0
   0   9   4    3.74    3.25   0
   0  -9  -4    1.79    3.37   0
   0  -9  -4    6.87    3.20   0
  -1  -9  -4   55.93    3.67   0
   1   9   4   47.89    3.59   0
  -1  -9  -4   53.02    3.66   0
   2   9   4  338.79    5.24   0
  -2  -9  -4  361.12    5.07   0
  -2  -9  -4  282.42    5.16   0
  -3  -9  -4  433.58    5.50   0
   3   9   4  427.72    5.82   0
  -3  -9  -4  364.94    5.68   0
  -4  -9  -4  191.37    4.92   0
   4   9   4  217.58    5.68   0
   4   9   4  225.31    4.40   0
  -4  -9  -4  226.35    4.47   0
   5   9   4  184.13    4.95   0
   5   9   4  178.75    4.23   0
  -5  -9  -4  183.19    4.39   0
  -5  -9  -4  159.90    4.99   0
  -6  -9  -4    1.86    3.47   0
   6   9   4    4.71    3.39   0
   6   9   4    3.46    3.58   0
  -6  -9  -4    2.44    4.43   0
   7   9   4  155.83    4.27   0
   7   9   4  162.97    5.41   0
  -7  -9  -4  129.64    5.42   0
  -7  -9  -4  131.04    4.44   0
   8   9   4   97.22    6.42   0
   8   9   4   83.73    3.18   0
  -8  -9  -4   77.21    6.60   0
  -8  -9  -4   78.16    3.91   0
  -9  -9  -4    8.68    3.87   0
   9   9   4    8.15    6.39   0
   9   9   4   10.39    2.73   0
  10   9   4   57.58    4.40   0
 -10  -9  -4   47.88    4.40   0
  12 -10  -4  121.42    4.70   0
  12 -10  -4  162.90    4.91   0
 -12  10   4   92.74    5.20   0
 -11  10   4    9.07    3.92   0
  11 -10  -4   15.99    3.95   0
  11 -10  -4   17.06    4.00   0
  10 -10  -4    1.73    3.44   0
 -10  10   4    2.48    3.50   0
   9 -10  -4    5.11    2.52   0
  -9  10   4    5.44    3.66   0
   8 -10  -4   76.39    2.90   0
  -8  10   4   88.84    3.90   0
   7 -10  -4  673.63    6.13   0
  -7  10   4  726.74    6.70   0
   6 -10  -4  531.10    5.62   0
  -6  10   4  595.35    5.98   0
  -5  10   4    2.86    3.23   0
   5 -10  -4    4.52    3.29   0
  -4  10   4   43.17    2.65   0
   4 -10  -4   42.17    2.67   0
  -3  10   4  339.56    5.06   0
   3 -10  -4  305.70    4.99   0
  -2  10   4    6.02    2.21   0
   2 -10  -4    5.21    2.34   0
   2 -10  -4    6.07    3.55   0
  -1  10   4  453.73    5.28   0
   1 -10  -4  391.97    4.61   0
   1 -10  -4  492.15    5.23   0
   0  10   4  287.00    4.75   0
   0 -10  -4  262.84    4.82   0
   0 -10  -4  336.88    4.96   0
   1  10   4 1770.87    9.49   0
  -1 -10  -4 1518.30    9.14   0
  -1 -10  -4 1906.43    9.38   0
   2  10   4  206.47    4.49   0
  -2 -10  -4  183.54    4.51   0
  -2 -10  -4  241.25    4.59   0
  -3 -10  -4   16.20    3.50   0
   3  10   4   15.04    3.36   0
  -3 -10  -4   14.83    3.43   0
  -4 -10  -4   68.54    4.08   0
   4  10   4   72.03    4.07   0
  -4 -10  -4   73.50    3.80   0
  -5 -10  -4   17.59    3.51   0
   5  10   4   17.96    3.66   0
   5  10   4   15.44    3.46   0
  -5 -10  -4   17.08    3.77   0
  -6 -10  -4    4.13    3.33   0
   6  10   4    1.43    2.34   0
   6  10   4   -0.65    4.52   0
  -6 -10  -4    2.98    3.60   0
   7  10   4   59.32    3.05   0
   7  10   4   55.10    5.03   0
  -7 -10  -4   49.04    3.81   0
  -7 -10  -4   53.98    5.04   0
  -8 -10  -4  147.65    3.87   0
   8  10   4  186.34    4.58   0
  -8 -10  -4  142.94    6.73   0
   8  10   4  181.17    6.62   0
   9  10   4   98.97    4.26   0
   9  10   4   85.88    7.02   0
  -9 -10  -4   67.16    6.39   0
  -9 -10  -4   58.33    3.39   0
  11 -11  -4    4.11    3.65   0
 -11  11   4    3.97    3.76   0
  10 -11  -4    4.84    2.66   0
 -10  11   4    5.87    3.83   0
   9 -11  -4   65.86    3.03   0
  -9  11   4   87.26    4.10   0
   8 -11  -4  104.13    4.18   0
  -8  11   4  119.03    4.46   0
   7 -11  -4  551.19    6.05   0
  -7  11   4  598.81    6.63   0
   6 -11  -4  340.52    4.81   0
  -6  11   4  366.95    4.66   0
   5 -11  -4    4.87    3.26   0
  -5  11   4    2.19    2.28   0
  -4  11   4   71.61    3.58   0
   4 -11  -4   68.33    3.46   0
  -3  11   4    2.44    2.24   0
   3 -11  -4    3.24    3.46   0
   3 -11  -4    9.62    3.25   0
  -2  11   4  174.73    4.16   0
   2 -11  -4  168.51    4.06   0
   2 -11  -4  214.22    4.57   0
  -1  11   4  637.17    5.56   0
   1 -11  -4  589.30    6.04   0
   1 -11  -4  755.84    6.56   0
   0  11   4  511.98    5.65   0
   0 -11  -4  595.72    5.88   0
   0 -11  -4  472.56    5.68   0
   1  11   4   14.07    3.40   0
  -1 -11  -4   14.90    3.27   0
  -1 -11  -4   13.09    3.48   0
   2  11   4    6.26    3.31   0
  -2 -11  -4    7.81    3.35   0
  -2 -11  -4   11.21    3.24   0
   3  11   4   16.99    3.48   0
  -3 -11  -4   23.71    3.59   0
  -3 -11  -4   24.84    3.53   0
  -4 -11  -4    3.83    3.55   0
   4  11   4    2.62    3.25   0
  -4 -11  -4    3.41    2.34   0
   5  11   4    4.03    3.51   0
  -5 -11  -4    3.98    3.41   0
  -5 -11  -4    4.73    3.43   0
  -6 -11  -4   28.98    3.71   0
   6  11   4   31.33    4.74   0
   6  11   4   33.70    3.67   0
  -6 -11  -4   23.55    3.99   0
   7  11   4  174.12    4.49   0
   7  11   4  174.00    5.35   0
  -7 -11  -4  134.74    6.09   0
  -7 -11  -4  147.34    4.56   0
   8  11   4    5.92    2.59   0
   8  11   4    4.77    4.69   0
  -8 -11  -4    3.92    3.75   0
  -8 -11  -4    9.37    3.63   0
  10 -12  -4   61.65    3.26   0
 -10  12   4   79.88    4.48   0
   9 -12  -4   33.24    3.04   0
  -9  12   4   43.23    4.08   0
   8 -12  -4    7.08    3.44   0
  -8  12   4    4.90    2.50   0
   7 -12  -4   48.58    3.63   0
  -7  12   4   53.34    3.73   0
   6 -12  -4    0.90    3.47   0
  -6  12   4    4.32    3.37   0
   5 -12  -4   69.52    2.90   0
  -5  12   4   67.32    3.87   0
   4 -12  -4  133.28    4.12   0
  -4  12   4  137.33    4.22   0
   4 -12  -4  147.31    3.55   0
  -3  12   4  756.38    6.71   0
   3 -12  -4  893.73    7.18   0
   3 -12  -4  702.41    6.39   0
  -2  12   4  423.36    5.35   0
   2 -12  -4  489.49    5.13   0
   2 -12  -4  409.07    5.09   0
  -1  12   4  213.54    3.65   0
   1 -12  -4  199.22    4.34   0
   1 -12  -4  259.04    4.66   0
   0 -12  -4   16.17    3.25   0
   0 -12  -4   21.45    3.36   0
   0  12   4   17.56    3.35   0
  -1 -12  -4   36.73    2.67   0
   1  12   4   35.57    3.46   0
  -1 -12  -4   42.92    3.65   0
  -2 -12  -4   17.41    3.43   0
   2  12   4   18.51    3.62   0
  -2 -12  -4   23.27    3.62   0
  -3 -12  -4  181.29    4.74   0
   3  12   4  201.89    4.61   0
  -3 -12  -4  220.61    4.63   0
  -4 -12  -4   39.06    2.76   0
   4  12   4   42.35    3.70   0
  -4 -12  -4   32.10    2.82   0
  -5 -12  -4  185.51    4.89   0
   5  12   4  176.67    5.36   0
  -5 -12  -4  183.31    5.13   0
   6  12   4   28.89    4.05   0
  -6 -12  -4   17.92    3.73   0
  -6 -12  -4   22.64    4.13   0
   7  12   4   29.75    2.95   0
   7  12   4   36.01    4.30   0
  -7 -12  -4   30.01    4.46   0
  -7 -12  -4   38.56    3.92   0
   9 -13  -4   -0.81    3.86   0
  -9  13   4    5.16    2.66   0
   8 -13  -4   -1.73    2.64   0
  -8  13   4   -0.26    3.70   0
   7 -13  -4   12.29    3.54   0
  -7  13   4    4.99    3.57   0
   6 -13  -4   14.82    3.44   0
  -6  13   4   11.93    3.53   0
   5 -13  -4  208.70    3.85   0
  -5  13   4  215.32    4.74   0
   5 -13  -4  296.73    4.86   0
   4 -13  -4  378.43    5.19   0
  -4  13   4  355.52    5.51   0
   4 -13  -4  456.87    5.87   0
   3 -13  -4  150.57    4.13   0
  -3  13   4  137.28    3.47   0
   3 -13  -4  192.75    4.62   0
  -2  13   4    8.18    2.39   0
   2 -13  -4   10.71    3.42   0
   2 -13  -4   14.63    3.64   0
   1 -13  -4  136.61    4.44   0
  -1  13   4  134.88    4.38   0
   1 -13  -4  149.64    3.77   0
   0 -13  -4   87.62    4.21   0
   0  13   4   98.99    4.26   0
   0 -13  -4  122.66    4.36   0
   1  13   4   50.62    3.77   0
  -1 -13  -4   45.83    3.81   0
  -1 -13  -4   42.48    3.46   0
   2  13   4  109.56    3.50   0
  -2 -13  -4  126.15    3.52   0
  -2 -13  -4  122.19    4.39   0
  -3 -13  -4  185.95    4.80   0
   3  13   4  176.41    4.56   0
  -3 -13  -4  148.75    3.81   0
  -4 -13  -4   51.41    3.95   0
   4  13   4   49.61    4.19   0
  -4 -13  -4   44.01    3.25   0
  -5 -13  -4   18.84    3.66   0
   5  13   4   12.93    3.95   0
  -5 -13  -4   11.36    3.94   0
  -6 -13  -4   10.47    3.89   0
   6  13   4   19.30    4.06   0
  -6 -13  -4    6.54    3.76   0
   8 -14  -4    9.79    3.90   0
  -8  14   4   18.50    3.85   0
   7 -14  -4  141.27    4.56   0
  -7  14   4  141.75    4.70   0
   6 -14  -4   22.30    3.60   0
  -6  14   4   22.25    3.62   0
   6 -14  -4   25.15    3.98   0
  -5  14   4  112.94    3.77   0
   5 -14  -4  130.63    4.07   0
   5 -14  -4  108.57    4.28   0
   4 -14  -4    0.31    3.53   0
  -4  14   4    0.11    3.44   0
   4 -14  -4    0.83    3.57   0
   3 -14  -4    7.43    3.59   0
  -3  14   4   11.40    3.58   0
   3 -14  -4   12.74    3.52   0
   2 -14  -4    2.91    3.46   0
  -2  14   4    4.38    3.45   0
   2 -14  -4    7.49    3.65   0
   1 -14  -4  326.17    4.84   0
  -1  14   4  384.94    5.60   0
   1 -14  -4  434.69    5.88   0
   0 -14  -4   50.63    3.07   0
   0  14   4   54.08    4.03   0
   0 -14  -4   60.91    4.01   0
  -1 -14  -4   50.61    3.88   0
  -1 -14  -4   34.69    3.83   0
   1  14   4   43.85    3.76   0
  -2 -14  -4  125.09    4.39   0
   2  14   4  120.82    4.29   0
  -2 -14  -4   81.14    3.38   0
  -3 -14  -4   -3.60    3.39   0
   3  14   4   -0.52    3.94   0
  -3 -14  -4   -2.28    4.09   0
  -4 -14  -4   -1.28    3.62   0
   4  14   4    2.24    3.74   0
  -4 -14  -4   -1.90    2.64   0
  -5 -14  -4   -0.83    3.68   0
   5  14   4    1.45    3.86   0
  -5 -14  -4    1.22    3.87   0
   6 -15  -4    6.64    3.78   0
   6 -15  -4    9.48    3.89   0
  -6  15   4    6.90    2.78   0
   5 -15  -4    4.90    3.67   0
   5 -15  -4    6.54    3.76   0
  -5  15   4    6.74    3.69   0
   4 -15  -4   44.30    3.05   0
  -4  15   4   47.37    3.24   0
   4 -15  -4   72.41    4.28   0
  -3  15   4  143.36    3.85   0
   3 -15  -4  169.32    5.04   0
   3 -15  -4  145.13    3.67   0
   2 -15  -4  169.24    5.00   0
  -2  15   4  158.79    4.33   0
   2 -15  -4  205.57    5.23   0
   1 -15  -4    5.84    3.72   0
   1 -15  -4    0.95    3.58   0
  -1  15   4    4.86    3.46   0
   0 -15  -4   -3.99    3.73   0
   0  15   4    0.80    2.38   0
   0 -15  -4    4.51    3.76   0
  -1 -15  -4   79.00    4.28   0
   1  15   4   63.57    3.25   0
  -1 -15  -4   57.27    4.16   0
  -2 -15  -4    2.69    2.74   0
   2  15   4    3.19    3.70   0
  -2 -15  -4    1.32    3.81   0
  -3 -15  -4    1.68    2.67   0
   3  15   4   -0.93    3.75   0
  -3 -15  -4   -1.90    3.78   0
   5  15  -5    2.18    3.63   0
  -5 -15   5   -0.65    3.66   0
  -5 -15   5   -0.13    3.92   0
   4  15  -5    2.87    2.70   0
  -4 -15   5    4.21    3.76   0
  -4 -15   5    8.19    3.87   0
   3  15  -5   15.40    3.90   0
  -3 -15   5    8.74    3.68   0
  -3 -15   5    9.12    3.96   0
   2  15  -5   35.32    3.90   0
  -2 -15   5   34.56    3.88   0
  -2 -15   5   47.94    4.41   0
  -1 -15   5   10.82    4.77   0
   1  15  -5    8.86    3.68   0
  -1 -15   5    8.76    3.69   0
   0  15  -5   21.14    3.77   0
   0 -15   5   17.96    2.76   0
   0 -15   5   29.15    4.25   0
  -1  15  -5   13.13    2.76   0
   1 -15   5   11.56    2.71   0
   1 -15   5   14.41    4.93   0
   2 -15   5   -3.43    3.58   0
  -2  15  -5    0.20    2.51   0
   2 -15   5   -0.50    4.80   0
   7  14  -5    8.89    3.81   0
   7  14  -5    5.71    3.93   0
  -7 -14   5   13.62    3.73   0
  -7 -14   5   10.69    3.91   0
   6  14  -5    1.09    3.66   0
   6  14  -5    5.46    3.74   0
  -6 -14   5    3.14    3.59   0
  -6 -14   5    4.44    2.61   0
   5  14  -5   42.02    3.86   0
  -5 -14   5   38.68    4.04   0
  -5 -14   5   45.16    4.08   0
  -4 -14   5    7.03    4.74   0
   4  14  -5    4.66    2.64   0
  -4 -14   5    2.65    3.56   0
   3  14  -5   83.32    4.07   0
  -3 -14   5   89.01    3.31   0
  -3 -14   5  113.19    4.50   0
   2  14  -5   34.22    3.75   0
  -2 -14   5   38.20    3.85   0
  -2 -14   5   39.08    4.16   0
   1  14  -5    5.95    2.72   0
  -1 -14   5    9.25    4.58   0
  -1 -14   5    5.69    3.73   0
   0  14  -5   22.29    3.71   0
   0 -14   5   35.73    3.82   0
   0 -14   5   39.85    4.14   0
  -1  14  -5   -0.55    3.48   0
   1 -14   5    1.91    3.50   0
   1 -14   5   -0.06    3.71   0
   2 -14   5    0.21    3.64   0
  -2  14  -5   -0.24    3.34   0
   2 -14   5    4.01    3.50   0
   3 -14   5    5.24    5.61   0
  -3  14  -5    1.83    2.78   0
   3 -14   5    9.37    3.72   0
   4 -14   5   62.85    6.19   0
  -4  14  -5   55.00    4.18   0
   4 -14   5   52.72    4.14   0
   9  13  -5    1.58    3.89   0
   9  13  -5    2.58    3.79   0
  -9 -13   5    1.86    3.84   0
  -9 -13   5    0.67    3.75   0
   8  13  -5   12.97    3.84   0
   8  13  -5   11.98    3.90   0
  -8 -13   5   14.74    3.81   0
  -8 -13   5   10.26    2.75   0
   7  13  -5   24.07    2.89   0
   7  13  -5   35.24    4.09   0
  -7 -13   5   23.31    3.88   0
  -7 -13   5   34.83    3.92   0
   6  13  -5   98.36    3.66   0
   6  13  -5   79.88    3.30   0
  -6 -13   5   92.35    4.36   0
  -6 -13   5   98.65    4.15   0
   5  13  -5   21.89    3.57   0
   5  13  -5   26.52    3.90   0
  -5 -13   5   25.17    3.64   0
  -5 -13   5   28.16    3.88   0
  -4 -13   5  250.40    5.57   0
   4  13  -5  211.58    4.64   0
  -4 -13   5  236.09    4.95   0
   3  13  -5  197.37    4.40   0
  -3 -13   5  215.25    3.95   0
  -3 -13   5  242.97    5.71   0
   2  13  -5    7.35    2.48   0
  -2 -13   5    9.43    2.39   0
  -2 -13   5   10.86    3.67   0
   1  13  -5   17.14    3.47   0
  -1 -13   5   21.56    3.44   0
  -1 -13   5   25.34    3.81   0
   0  13  -5   80.79    3.05   0
   0 -13   5  106.45    4.55   0
   0 -13   5   90.69    3.11   0
   1 -13   5   92.19    5.62   0
   1 -13   5   73.87    2.89   0
  -1  13  -5   71.62    2.91   0
   2 -13   5   86.97    4.05   0
   2 -13   5  104.62    5.73   0
  -2  13  -5   80.43    4.05   0
   3 -13   5   62.62    5.53   0
   3 -13   5   51.71    3.86   0
  -3  13  -5   45.30    3.01   0
   4 -13   5  145.48    6.98   0
   4 -13   5  110.46    4.49   0
  -4  13  -5  113.01    4.61   0
   5 -13   5   21.13    6.00   0
   5 -13   5   25.02    5.92   0
   5 -13   5   16.83    2.89   0
  -5  13  -5   14.26    3.82   0
   6 -13   5    3.98    5.69   0
   6 -13   5    2.34    5.70   0
  -6  13  -5    6.02    3.63   0
   6 -13   5    6.14    3.55   0
  10  12  -5   10.38    3.95   0
  10  12  -5    9.66    2.70   0
 -10 -12   5    8.51    3.96   0
   9  12  -5   48.31    4.08   0
  -9 -12   5   49.53    4.28   0
   9  12  -5   71.97    4.37   0
  -9 -12   5   54.62    3.44   0
   8  12  -5    5.72    2.72   0
   8  12  -5    6.50    3.63   0
  -8 -12   5    8.32    3.59   0
  -8 -12   5    8.57    3.36   0
   7  12  -5   32.80    3.79   0
   7  12  -5   47.50    3.89   0
  -7 -12   5   31.76    2.82   0
  -7 -12   5   39.49    3.81   0
   6  12  -5  168.84    4.46   0
   6  12  -5  222.89    5.08   0
  -6 -12   5  177.63    4.75   0
  -6 -12   5  211.70    4.97   0
  -5 -12   5   10.73    3.56   0
   5  12  -5   10.39    2.54   0
   5  12  -5    9.80    3.62   0
  -5 -12   5   16.30    3.64   0
   4  12  -5    0.95    3.29   0
   4  12  -5    4.89    3.47   0
  -4 -12   5   -1.79    3.31   0
  -4 -12   5    2.39    3.44   0
  -3 -12   5    0.67    2.33   0
   3  12  -5   -0.81    3.28   0
  -3 -12   5    0.85    3.58   0
   2  12  -5  104.28    3.98   0
  -2 -12   5  111.48    3.21   0
  -2 -12   5  130.99    4.59   0
   1  12  -5  235.07    4.63   0
  -1 -12   5  253.18    4.70   0
  -1 -12   5  278.58    5.97   0
   0 -12   5  349.05    5.18   0
   0  12  -5  328.80    5.01   0
   0 -12   5  394.55    7.42   0
   1 -12   5  132.50    5.72   0
  -1  12  -5  117.58    4.00   0
   1 -12   5  121.54    4.04   0
   2 -12   5  206.96    6.65   0
  -2  12  -5  172.78    3.86   0
   2 -12   5  178.91    3.74   0
   3 -12   5    2.42    4.43   0
  -3  12  -5    2.07    3.60   0
   3 -12   5    6.81    3.56   0
  -4  12  -5   39.54    3.78   0
   4 -12   5   46.57    5.30   0
   4 -12   5   47.46    5.45   0
   4 -12   5   40.58    3.65   0
   5 -12   5   55.30    6.22   0
   5 -12   5   53.57    4.12   0
   5 -12   5   60.49    6.23   0
  -5  12  -5   47.03    3.22   0
   6 -12   5  107.86    4.68   0
   6 -12   5  128.68    8.18   0
  -6  12  -5  107.11    4.60   0
   6 -12   5  133.95    8.00   0
   7 -12   5   28.24    6.25   0
  -7  12  -5   25.84    4.22   0
   7 -12   5   19.60    4.13   0
   7 -12   5   26.54    6.27   0
  11  11  -5   13.53    4.10   0
  11  11  -5   12.96    3.98   0
 -11 -11   5   18.99    3.98   0
  10  11  -5   70.74    4.36   0
  10  11  -5   92.19    3.41   0
 -10 -11   5   82.95    4.41   0
   9  11  -5   34.65    3.00   0
   9  11  -5   49.50    3.91   0
  -9 -11   5   46.49    4.00   0
   8  11  -5  123.73    4.46   0
   8  11  -5  146.38    4.55   0
  -8 -11   5  132.24    4.66   0
  -8 -11   5  146.25    4.39   0
   7  11  -5   29.76    3.59   0
   7  11  -5   36.47    2.91   0
  -7 -11   5   36.36    3.48   0
  -7 -11   5   40.66    3.82   0
   6  11  -5   32.92    2.62   0
   6  11  -5   45.04    2.83   0
  -6 -11   5   41.02    2.67   0
  -6 -11   5   39.68    3.69   0
   5  11  -5    7.21    3.24   0
   5  11  -5    7.58    3.32   0
  -5 -11   5    6.76    3.20   0
  -5 -11   5    8.25    3.42   0
   4  11  -5    5.75    2.23   0
   4  11  -5    5.06    3.55   0
  -4 -11   5    4.49    2.23   0
  -4 -11   5    5.28    3.50   0
   3  11  -5   11.00    2.49   0
   3  11  -5   12.68    3.50   0
  -3 -11   5   14.29    3.15   0
  -3 -11   5   15.19    4.22   0
   2  11  -5  110.50    3.79   0
  -2 -11   5  124.94    3.87   0
  -2 -11   5  131.62    4.95   0
   1  11  -5  194.64    4.31   0
  -1 -11   5  208.98    4.29   0
  -1 -11   5  225.23    5.28   0
   0  11  -5   78.97    3.65   0
   0 -11   5   86.91    2.95   0
   0 -11   5  101.80    5.17   0
   1 -11   5   60.83    4.36   0
  -1  11  -5   46.04    3.44   0
   1 -11   5   50.79    3.40   0
   2 -11   5   56.52    5.63   0
  -2  11  -5   50.49    3.41   0
   2 -11   5   48.59    2.66   0
   3 -11   5   29.61    5.29   0
  -3  11  -5   15.42    3.52   0
   3 -11   5   25.16    3.36   0
   4 -11   5   49.97    5.38   0
  -4  11  -5   42.48    3.66   0
   4 -11   5   43.32    3.70   0
   4 -11   5   52.68    5.45   0
   5 -11   5  215.13    8.45   0
   5 -11   5  177.89    4.58   0
  -5  11  -5  168.75    4.65   0
   5 -11   5  216.87    8.44   0
   6 -11   5  196.61    8.34   0
   6 -11   5  199.58    8.22   0
  -6  11  -5  160.35    4.65   0
   6 -11   5  163.61    4.69   0
   7 -11   5    4.87    4.73   0
  -7  11  -5    1.22    3.74   0
   7 -11   5   -0.04    3.74   0
   7 -11   5    2.49    5.24   0
   8 -11   5   11.03    4.03   0
  -8  11  -5    7.86    4.06   0
   8 -11   5    7.56    5.62   0
  11  10  -5   11.09    3.96   0
  11  10  -5   17.82    3.85   0
 -11 -10   5   13.26    3.74   0
  10  10  -5   34.73    3.88   0
 -10 -10   5   32.01    3.87   0
  10  10  -5   43.86    2.89   0
   9  10  -5   42.91    3.92   0
   9  10  -5   53.24    3.70   0
  -9 -10   5   54.57    3.80   0
   8  10  -5   32.25    3.53   0
   8  10  -5   39.79    3.54   0
  -8 -10   5   30.64    2.69   0
  -8 -10   5   36.82    3.55   0
   7  10  -5   10.66    3.51   0
  -7 -10   5    4.36    2.44   0
  -7 -10   5    8.00    2.42   0
   7  10  -5    3.56    3.43   0
   6  10  -5   15.79    2.37   0
   6  10  -5   23.45    3.39   0
  -6 -10   5   23.43    3.53   0
  -6 -10   5   24.61    3.44   0
   5  10  -5  890.09    6.89   0
   5  10  -5 1054.74    8.38   0
  -5 -10   5  936.67    6.91   0
  -5 -10   5  975.36    8.08   0
   4  10  -5  477.69    5.55   0
   4  10  -5  607.62    7.15   0
  -4 -10   5  551.29    6.83   0
  -4 -10   5  519.73    5.85   0
   3  10  -5   22.42    3.67   0
   3  10  -5   25.49    3.64   0
  -3 -10   5   30.92    3.40   0
  -3 -10   5   30.25    3.60   0
   2  10  -5  366.89    4.51   0
  -2 -10   5  410.02    4.73   0
  -2 -10   5  438.37    7.19   0
   1  10  -5    2.12    2.39   0
  -1 -10   5    1.40    2.34   0
  -1 -10   5    1.17    3.36   0
   0  10  -5   -0.20    3.29   0
   0 -10   5   -4.11    3.20   0
   0 -10   5    2.52    3.26   0
   1 -10   5  169.43    6.00   0
  -1  10  -5  131.46    3.92   0
   1 -10   5  136.78    3.17   0
  -2  10  -5  223.11    4.67   0
   2 -10   5  277.11    7.98   0
   2 -10   5  233.55    4.66   0
   3 -10   5  165.69    7.29   0
  -3  10  -5  128.27    3.44   0
   3 -10   5  141.69    4.12   0
   4 -10   5  453.97   10.35   0
  -4  10  -5  357.96    5.29   0
   4 -10   5  375.66    5.30   0
   4 -10   5  466.85   10.41   0
   5 -10   5   55.65    5.95   0
   5 -10   5   49.78    3.71   0
  -5  10  -5   49.10    3.94   0
   5 -10   5   56.93    6.00   0
   6 -10   5   62.47    6.36   0
   6 -10   5   62.80    3.88   0
  -6  10  -5   46.15    4.04   0
   6 -10   5   64.12    6.35   0
  -7  10  -5   27.22    3.92   0
   7 -10   5   27.19    4.02   0
   7 -10   5   33.88    5.19   0
   8 -10   5    5.02    3.81   0
  -8  10  -5    7.84    3.97   0
   8 -10   5   10.68    4.80   0
  -9  10  -5    3.61    3.98   0
   9 -10   5    5.55    3.89   0
   9 -10   5    3.23    5.53   0
  12   9  -5   15.96    3.85   0
  12   9  -5   10.50    3.90   0
 -12  -9   5   11.18    3.76   0
  11   9  -5   77.79    4.05   0
  11   9  -5   65.10    4.05   0
 -11  -9   5   53.37    3.18   0
  10   9  -5   18.49    3.60   0
 -10  -9   5   22.33    3.54   0
  10   9  -5   16.17    3.79   0
   9   9  -5   16.11    3.59   0
  -9  -9   5   15.80    3.43   0
   9   9  -5   13.14    3.52   0
   8   9  -5  143.83    4.18   0
  -8  -9   5  121.04    3.29   0
   8   9  -5  109.30    4.13   0
   7   9  -5    7.89    3.49   0
  -7  -9   5   11.12    3.24   0
  -7  -9   5    6.61    3.52   0
   7   9  -5   11.97    3.41   0
   6   9  -5  369.13    5.40   0
  -6  -9   5  321.80    4.64   0
  -6  -9   5  338.48    5.30   0
   6   9  -5  307.78    5.05   0
   5   9  -5  881.66    7.63   0
  -5  -9   5  733.39    6.78   0
   5   9  -5  697.87    6.57   0
  -5  -9   5  788.43    7.38   0
   4   9  -5  619.17    7.00   0
  -4  -9   5  553.81    5.93   0
  -4  -9   5  574.51    6.78   0
   4   9  -5  503.75    5.15   0
   3   9  -5  292.81    5.66   0
  -3  -9   5  261.25    4.67   0
  -3  -9   5  282.15    5.49   0
   3   9  -5  247.77    4.84   0
   2   9  -5    5.11    3.51   0
  -2  -9   5    1.68    3.34   0
   2   9  -5   -0.09    3.45   0
  -2  -9   5    4.55    4.16   0
   1   9  -5   18.62    3.41   0
  -1  -9   5   19.36    3.61   0
  -1  -9   5   19.98    3.34   0
   0   9  -5  195.54    4.46   0
   0  -9   5  222.77    3.75   0
   0  -9   5  242.95    6.69   0
   1  -9   5  193.57    6.53   0
  -1   9  -5  158.97    4.15   0
   1  -9   5  167.79    4.02   0
   2  -9   5  506.08    5.84   0
   2  -9   5  574.07   11.01   0
  -2   9  -5  485.32    5.13   0
   3  -9   5    8.59    5.01   0
   3  -9   5    5.32    3.37   0
  -3   9  -5    8.00    3.46   0
   3  -9   5    8.70    5.25   0
   4  -9   5   32.79    6.04   0
   4  -9   5   23.37    3.44   0
  -4   9  -5   24.67    3.47   0
   4  -9   5   32.98    6.05   0
   5  -9   5   29.73    5.38   0
  -5   9  -5   25.78    3.51   0
   5  -9   5   24.49    3.42   0
   5  -9   5   29.10    5.45   0
  -6   9  -5  109.22    4.46   0
   6  -9   5  111.75    4.40   0
   6  -9   5  127.81    6.22   0
   7  -9   5    1.85    4.37   0
  -7   9  -5    3.74    3.79   0
   7  -9   5    2.12    3.61   0
   8  -9   5    8.81    4.33   0
  -8   9  -5    6.88    4.66   0
   8  -9   5    8.74    4.68   0
   9  -9   5   23.64    4.10   0
  -9   9  -5   22.04    4.99   0
   9  -9   5   21.94    5.27   0
 -13  -8   5    8.05    2.62   0
  13   8  -5   16.03    3.80   0
  13   8  -5   13.26    3.89   0
  12   8  -5    9.27    3.74   0
 -12  -8   5    9.78    3.47   0
  12   8  -5    7.47    4.09   0
  11   8  -5    4.41    3.64   0
 -11  -8   5    5.75    3.59   0
  11   8  -5    4.15    3.53   0
  10   8  -5  123.77    4.05   0
 -10  -8   5  111.94    4.12   0
  10   8  -5  102.92    4.21   0
   9   8  -5  758.92    6.68   0
  -9  -8   5  686.42    6.05   0
   9   8  -5  632.70    6.80   0
   8   8  -5  699.51    6.49   0
  -8  -8   5  629.40    6.48   0
   8   8  -5  554.05    5.56   0
   7   8  -5   36.39    2.67   0
  -7  -8   5   37.98    3.57   0
  -7  -8   5   32.83    3.56   0
   7   8  -5   37.75    3.64   0
   6   8  -5  337.50    5.29   0
  -6  -8   5  295.74    5.05   0
  -6  -8   5  323.62    5.18   0
   6   8  -5  277.97    4.29   0
   5   8  -5   14.10    3.45   0
  -5  -8   5   14.97    2.97   0
  -5  -8   5   14.04    3.44   0
   5   8  -5   13.56    3.22   0
   4   8  -5  558.26    6.62   0
   4   8  -5  488.73    5.91   0
  -4  -8   5  505.57    5.38   0
  -4  -8   5  557.62    6.47   0
   3   8  -5   86.75    4.33   0
  -3  -8   5   79.79    2.94   0
  -3  -8   5   83.97    4.14   0
   3   8  -5   77.17    3.05   0
  -2  -8   5 1340.85   11.51   0
   2   8  -5 1429.60   11.71   0
  -2  -8   5 1254.38    8.03   0
   2   8  -5 1141.94    7.23   0
   1   8  -5  123.24    4.09   0
  -1  -8   5  135.53    5.07   0
  -1  -8   5  128.95    3.16   0
   0   8  -5  201.60    3.73   0
   0  -8   5  212.63    4.40   0
   0  -8   5  236.30    7.46   0
   1  -8   5  110.44    6.45   0
  -1   8  -5   90.88    3.86   0
   1  -8   5   96.32    3.64   0
   2  -8   5  198.95    8.43   0
  -2   8  -5  163.20    4.43   0
   2  -8   5  172.68    4.18   0
   3  -8   5    6.22    5.21   0
  -3   8  -5   12.23    3.43   0
   3  -8   5    9.42    3.20   0
   3  -8   5    7.16    5.31   0
  -4   8  -5   13.70    3.47   0
   4  -8   5   16.75    5.71   0
   4  -8   5   15.20    3.22   0
   4  -8   5   17.57    5.76   0
  -5   8  -5   53.61    2.99   0
   5  -8   5   70.28    6.09   0
   5  -8   5   60.04    3.83   0
  -6   8  -5  478.37    6.32   0
   6  -8   5  541.69    6.46   0
   6  -8   5  599.00   10.76   0
  -7   8  -5    1.36    3.50   0
   7  -8   5    3.44    3.44   0
   7  -8   5    3.05    4.16   0
   8  -8   5    5.38    3.66   0
  -8   8  -5    5.63    3.66   0
   8  -8   5    3.61    4.47   0
   9  -8   5   49.86    5.14   0
   9  -8   5   35.09    4.93   0
  -9   8  -5   41.18    4.36   0
  10  -8   5    6.18    5.14   0
 -10   8  -5    4.01    3.99   0
  10  -8   5    5.13    4.84   0
  13   7  -5   11.42    3.73   0
  13   7  -5    7.25    3.91   0
 -13  -7   5    8.25    3.69   0
  13   7  -5    9.95    3.86   0
  12   7  -5  200.40    4.73   0
 -12  -7   5  200.69    4.65   0
  12   7  -5  172.44    5.28   0
  11   7  -5   47.61    3.76   0
 -11  -7   5   40.79    3.85   0
  11   7  -5   43.56    4.14   0
  10   7  -5  815.15    6.23   0
  10   7  -5  733.29    7.35   0
 -10  -7   5  791.08    6.89   0
   9   7  -5  870.41    6.62   0
  -9  -7   5  821.70    7.08   0
   9   7  -5  818.25    7.16   0
   8   7  -5    8.62    3.32   0
  -8  -7   5    5.87    3.26   0
   8   7  -5    2.40    3.39   0
   7   7  -5   13.94    3.37   0
  -7  -7   5   13.86    3.37   0
   7   7  -5   11.03    3.61   0
   6   7  -5   32.87    3.59   0
  -6  -7   5   31.86    3.46   0
  -6  -7   5   32.96    2.66   0
   6   7  -5   32.29    3.47   0
   5   7  -5  141.02    4.37   0
   5   7  -5  119.50    4.02   0
  -5  -7   5  119.44    3.37   0
  -5  -7   5  129.67    4.29   0
   4   7  -5 1456.47   10.02   0
  -4  -7   5 1359.20    8.35   0
  -4  -7   5 1392.19    9.96   0
   4   7  -5 1285.31    8.19   0
   3   7  -5 1215.40    9.88   0
  -3  -7   5 1041.95    7.61   0
  -3  -7   5 1161.40    9.64   0
   3   7  -5  993.80    7.02   0
   2   7  -5 1270.26   11.43   0
  -2  -7   5 1112.03    7.84   0
  -2  -7   5 1225.51   11.05   0
   2   7  -5 1066.82    7.74   0
  -1  -7   5    5.36    2.37   0
  -1  -7   5    4.16    4.14   0
   1   7  -5    5.38    3.42   0
   0  -7   5    7.55    2.22   0
   0  -7   5    5.97    4.83   0
   0   7  -5    4.81    2.28   0
  -1   7  -5   -0.52    3.42   0
   1  -7   5    0.74    3.18   0
   1  -7   5    0.69    5.80   0
   2  -7   5  300.12   14.72   0
  -2   7  -5  236.27    4.74   0
   2  -7   5  278.82    5.02   0
   2  -7   5  305.75   15.19   0
  -3   7  -5   68.22    3.06   0
   3  -7   5   88.56    8.85   0
   3  -7   5   82.74    3.94   0
   3  -7   5   88.53    8.84   0
  -4   7  -5  114.83    4.38   0
   4  -7   5  140.93    4.22   0
   4  -7   5  147.44    7.40   0
  -5   7  -5   73.89    3.98   0
   5  -7   5   82.08    3.91   0
   5  -7   5   93.88    6.40   0
  -6   7  -5  240.59    5.88   0
   6  -7   5  252.61    5.37   0
   6  -7   5  283.15    7.69   0
  -7   7  -5   25.91    3.79   0
   7  -7   5   32.63    3.72   0
   7  -7   5   34.68    4.61   0
  -8   7  -5    6.58    3.53   0
   8  -7   5    5.78    3.51   0
   8  -7   5    7.33    4.29   0
   9  -7   5   11.00    3.86   0
   9  -7   5   10.62    4.87   0
  -9   7  -5   12.42    3.73   0
  10  -7   5   12.72    4.75   0
 -10   7  -5   10.38    4.85   0
  10  -7   5    9.57    3.96   0
  14   6  -5   37.26    3.01   0
  14   6  -5   50.11    4.76   0
 -14  -6   5   40.81    4.02   0
  14   6  -5   40.87    5.18   0
  13   6  -5  112.13    3.40   0
 -13  -6   5  104.21    4.25   0
  13   6  -5  101.14    5.76   0
  13   6  -5  107.48    4.81   0
  12   6  -5  150.31    3.49   0
  12   6  -5  165.36    5.21   0
 -12  -6   5  156.92    4.36   0
  12   6  -5  148.82    4.83   0
  11   6  -5   44.41    2.72   0
 -11  -6   5   38.22    3.55   0
  11   6  -5   34.52    3.94   0
  10   6  -5   25.50    3.34   0
 -10  -6   5   29.93    3.35   0
  10   6  -5   28.36    3.62   0
   9   6  -5   39.61    2.67   0
  -9  -6   5   35.41    3.43   0
   9   6  -5   32.30    3.59   0
   8   6  -5   63.26    2.92   0
  -8  -6   5   67.09    2.97   0
   8   6  -5   52.42    3.90   0
   7   6  -5   62.99    3.71   0
   7   6  -5   57.69    3.80   0
  -7  -6   5   59.17    3.56   0
   6   6  -5  440.65    5.77   0
  -6  -6   5  424.64    5.72   0
   6   6  -5  370.35    5.49   0
   5   6  -5  551.41    6.44   0
  -5  -6   5  500.17    5.82   0
   5   6  -5  500.87    5.88   0
  -5  -6   5  539.17    6.45   0
   4   6  -5 1881.28   11.53   0
  -4  -6   5 1720.10    9.74   0
  -4  -6   5 1856.93   11.58   0
   4   6  -5 1666.35    9.40   0
   3   6  -5   44.18    4.03   0
  -3  -6   5   38.06    3.55   0
   3   6  -5   39.21    3.66   0
  -3  -6   5   38.98    3.89   0
   2   6  -5  493.77    7.89   0
  -2  -6   5  445.78    5.63   0
  -2  -6   5  481.09    7.71   0
   2   6  -5  428.61    5.04   0
   1   6  -5   24.14    4.35   0
  -1  -6   5   23.14    3.46   0
  -1  -6   5   21.73    4.32   0
   1   6  -5   23.70    3.58   0
   0  -6   5  258.13    4.77   0
   0   6  -5  239.47    4.78   0
   0  -6   5  292.40    9.51   0
   1  -6   5  214.02    3.95   0
  -1   6  -5  202.99    4.65   0
  -2   6  -5 4295.55   15.41   0
   2  -6   5 4798.13   16.17   0
   3  -6   5  216.93    4.74   0
  -3   6  -5  191.95    4.81   0
   4  -6   5    5.26    4.78   0
  -4   6  -5    3.81    3.40   0
   4  -6   5    4.00    3.25   0
  -5   6  -5   48.32    3.88   0
   5  -6   5   62.77    3.83   0
   5  -6   5   57.20    5.06   0
   6  -6   5    4.34    4.22   0
  -6   6  -5    5.87    4.39   0
   6  -6   5    3.21    3.48   0
   7  -6   5   54.85    4.88   0
   7  -6   5   55.53    3.93   0
  -7   6  -5   44.88    3.88   0
   8  -6   5   41.07    4.68   0
   8  -6   5   42.97    4.77   0
  -8   6  -5   34.50    4.76   0
   9  -6   5   27.82    4.66   0
  -9   6  -5   29.03    4.32   0
   9  -6   5   26.67    4.30   0
  10  -6   5   23.15    4.82   0
 -10   6  -5   19.92    4.93   0
  10  -6   5   20.40    4.77   0
  11  -6   5   18.07    5.10   0
  11  -6   5   19.50    6.08   0
 -11   6  -5   17.08    6.03   0
  14   5  -5   40.16    3.98   0
  14   5  -5   50.68    4.47   0
 -14  -5   5   36.35    3.88   0
  14   5  -5   39.97    4.42   0
  13   5  -5  343.45    7.55   0
 -13  -5   5  309.11    5.69   0
  13   5  -5  382.70    5.56   0
  13   5  -5  365.02    6.56   0
  12   5  -5  264.87    5.61   0
  12   5  -5  245.53    5.35   0
 -12  -5   5  204.98    4.12   0
  12   5  -5  238.83    4.06   0
 -11  -5   5   -0.42    2.29   0
  11   5  -5   -0.61    2.30   0
  11   5  -5   -0.31    3.54   0
  10   5  -5  106.74    3.00   0
  10   5  -5   93.20    4.21   0
 -10  -5   5  100.11    3.81   0
  -9  -5   5   58.00    3.54   0
   9   5  -5   57.23    3.88   0
   9   5  -5   58.78    2.75   0
   8   5  -5  524.73    6.11   0
  -8  -5   5  519.26    5.70   0
   8   5  -5  570.22    5.76   0
  -7  -5   5   29.38    3.52   0
   7   5  -5   29.35    2.71   0
   7   5  -5   33.86    3.50   0
   6   5  -5   87.07    4.12   0
  -6  -5   5   98.24    4.06   0
   6   5  -5   96.38    4.16   0
  -5  -5   5  953.42    8.12   0
   5   5  -5  858.57    6.92   0
   5   5  -5  975.11    8.09   0
   4   5  -5   -0.43    3.25   0
  -4  -5   5    1.71    3.19   0
  -4  -5   5    2.56    2.24   0
   4   5  -5    3.69    3.45   0
   3   5  -5  247.91    5.65   0
   3   5  -5  218.36    4.80   0
  -3  -5   5  223.79    4.85   0
  -3  -5   5  237.43    5.53   0
   2   5  -5   81.66    5.16   0
  -2  -5   5   69.68    2.94   0
   2   5  -5   71.78    3.85   0
  -2  -5   5   80.87    4.53   0
  -1  -5   5  119.32    4.13   0
   1   5  -5  130.09    6.74   0
   1   5  -5  115.09    3.42   0
  -1  -5   5  131.47    6.68   0
   0   5  -5  381.43    5.68   0
   0  -5   5  405.57    5.19   0
   1  -5   5  163.58    4.32   0
  -1   5  -5  153.40    4.24   0
   2  -5   5  476.25    5.65   0
  -2   5  -5  429.50    6.05   0
  -3   5  -5   33.42    2.68   0
   3  -5   5   37.63    8.67   0
   3  -5   5   38.86    3.63   0
   4  -5   5  221.87    8.13   0
  -4   5  -5  173.51    4.69   0
   4  -5   5  213.73    4.77   0
  -5   5  -5  102.90    4.29   0
   5  -5   5  121.23    4.44   0
   5  -5   5  129.54    5.76   0
   6  -5   5  262.90    6.90   0
  -6   5  -5  218.95    6.07   0
   6  -5   5  261.96    5.62   0
   7  -5   5   14.62    4.29   0
   7  -5   5   12.29    3.43   0
  -7   5  -5   12.90    3.52   0
   8  -5   5   52.12    4.78   0
   8  -5   5   48.54    4.11   0
  -8   5  -5   47.34    4.11   0
   9  -5   5   29.69    3.84   0
  -9   5  -5   24.93    4.96   0
   9  -5   5   28.40    4.76   0
  10  -5   5    1.95    3.65   0
  10  -5   5    1.42    4.56   0
 -10   5  -5    2.14    5.35   0
  11  -5   5    4.02    3.72   0
 -11   5  -5    2.90    6.40   0
  14   4  -5  187.97    6.56   0
  14   4  -5  243.56    6.13   0
  14   4  -5  244.49    4.95   0
  13   4  -5   14.97    3.79   0
  13   4  -5   13.40    4.58   0
  13   4  -5   13.81    3.67   0
  12   4  -5   94.52    3.24   0
  12   4  -5   91.02    5.54   0
  12   4  -5   92.93    4.23   0
 -12  -4   5   94.35    3.98   0
  11   4  -5    7.07    3.52   0
  11   4  -5    4.79    4.31   0
 -11  -4   5    6.10    2.48   0
  11   4  -5   11.21    3.38   0
  10   4  -5  334.03    5.77   0
 -10  -4   5  296.01    4.78   0
  10   4  -5  333.27    4.93   0
   9   4  -5    3.80    3.34   0
  -9  -4   5    2.96    2.20   0
   9   4  -5    4.14    2.40   0
   8   4  -5 1941.30   10.71   0
  -8  -4   5 1941.25    9.85   0
   8   4  -5 1974.51    9.76   0
   7   4  -5  254.75    5.07   0
  -7  -4   5  280.69    4.96   0
   7   4  -5  285.38    4.35   0
   6   4  -5    1.40    3.25   0
  -6  -4   5    0.20    2.34   0
   6   4  -5    1.36    3.47   0
   5   4  -5   78.35    3.86   0
   5   4  -5   76.42    3.77   0
  -5  -4   5   81.48    3.96   0
   4   4  -5 1342.88    8.74   0
  -4  -4   5 1432.01   10.62   0
   4   4  -5 1453.01   10.76   0
  -3  -4   5 1319.03    9.13   0
   3   4  -5 1368.87    9.18   0
  -3  -4   5 1474.23   11.88   0
   3   4  -5 1469.50   11.86   0
  -2  -4   5  988.53    8.13   0
   2   4  -5 1021.19    8.22   0
  -2  -4   5 1065.59   12.36   0
   2   4  -5 1079.91   12.08   0
  -1  -4   5  489.56    6.25   0
   1   4  -5  522.23   11.83   0
   1   4  -5  472.61    5.67   0
   0   4  -5    0.01    3.28   0
   0  -4   5    1.82    2.38   0
   1  -4   5  116.67    3.35   0
  -1   4  -5  108.87    4.11   0
   2  -4   5   10.53    3.29   0
  -2   4  -5   10.28    3.39   0
  -3   4  -5  173.34    4.80   0
   3  -4   5  200.62    9.02   0
   3  -4   5  195.79    4.91   0
   4  -4   5  692.61   10.96   0
  -4   4  -5  575.06    7.21   0
   4  -4   5  679.40    7.48   0
   5  -4   5   68.65    5.07   0
  -5   4  -5   51.96    4.12   0
   5  -4   5   69.78    3.98   0
   6  -4   5  174.21    5.29   0
  -6   4  -5  142.88    4.89   0
   6  -4   5  175.52    5.62   0
   7  -4   5   79.27    4.66   0
   7  -4   5   78.30    4.85   0
  -7   4  -5   71.73    4.30   0
   8  -4   5   17.56    3.44   0
   8  -4   5   18.58    4.60   0
  -8   4  -5   15.12    4.68   0
   9  -4   5    2.03    3.63   0
  -9   4  -5    0.11    4.42   0
  10  -4   5   83.16    5.28   0
 -10   4  -5   74.09    8.57   0
  11  -4   5  149.13    5.45   0
  14   3  -5   56.64    5.15   0
  14   3  -5   62.81    5.28   0
  14   3  -5   57.37    3.05   0
  13   3  -5    4.20    3.49   0
  13   3  -5    5.42    4.48   0
  13   3  -5    0.30    2.50   0
  12   3  -5  741.96    8.91   0
  12   3  -5  761.39    8.04   0
  12   3  -5  729.24    6.51   0
 -11  -3   5  626.99    6.05   0
  11   3  -5  714.71    7.94   0
  11   3  -5  691.49    7.79   0
  11   3  -5  763.58    6.46   0
  10   3  -5   32.14    3.78   0
  10   3  -5   30.19    3.75   0
 -10  -3   5   31.41    3.54   0
  10   3  -5   33.34    3.53   0
   9   3  -5  427.46    5.96   0
  -9  -3   5  413.69    5.36   0
   9   3  -5  444.92    5.46   0
   8   3  -5   67.39    3.91   0
  -8  -3   5   68.02    2.76   0
   8   3  -5   69.46    2.84   0
   7   3  -5  294.06    5.26   0
  -7  -3   5  325.77    5.07   0
   7   3  -5  324.40    4.94   0
   6   3  -5   66.63    3.74   0
  -6  -3   5   72.59    3.81   0
   6   3  -5   69.92    3.67   0
   5   3  -5 2563.74   12.48   0
  -5  -3   5 2657.86   12.79   0
   5   3  -5 2810.25   12.97   0
   4   3  -5 3846.99   14.93   0
  -4  -3   5 3958.00   17.14   0
   4   3  -5 3986.79   17.25   0
   3   3  -5  262.53    5.15   0
   3   3  -5  273.44    6.27   0
   2   3  -5 1369.53    9.67   0
   2   3  -5 1453.74   14.62   0
  -1  -3   5  142.58    4.45   0
   1   3  -5  132.80    3.74   0
   1   3  -5  145.98    7.78   0
   0  -3   5  325.13    5.55   0
   0   3  -5  308.47    5.70   0
   1  -3   5  569.83    6.88   0
  -1   3  -5  530.18    6.81   0
   2  -3   5  437.25    6.34   0
  -2   3  -5  392.88    6.18   0
   3  -3   5  409.82    9.58   0
   3  -3   5  403.16    6.33   0
  -3   3  -5  348.94    6.13   0
  -4   3  -5  177.47    5.11   0
   4  -3   5  208.37    6.51   0
   4  -3   5  206.07    5.25   0
   5  -3   5  218.62    6.23   0
  -5   3  -5  171.16    5.33   0
   5  -3   5  215.22    5.66   0
   6  -3   5  153.22    5.53   0
  -6   3  -5  119.19    5.67   0
   6  -3   5  151.81    5.75   0
   7  -3   5   49.34    3.81   0
  -7   3  -5   44.77    4.96   0
   8  -3   5   39.39    3.61   0
  -8   3  -5   37.32    5.68   0
  -9   3  -5   99.69    8.84   0
   9  -3   5   98.96    5.30   0
  10  -3   5  255.58    6.59   0
  11  -3   5   75.50    4.49   0
  15   2  -5   36.19    5.38   0
  15   2  -5   26.95    5.09   0
  15   2  -5   34.43    3.04   0
  14   2  -5  166.01    5.37   0
  14   2  -5  131.43    6.03   0
  14   2  -5  134.98    4.43   0
  13   2  -5  510.03    7.29   0
  13   2  -5  510.42    8.22   0
  13   2  -5  571.87    5.80   0
  12   2  -5  375.07    6.89   0
  12   2  -5  356.71    6.16   0
  12   2  -5  359.16    5.10   0
  11   2  -5   47.93    3.80   0
  11   2  -5   41.20    3.91   0
  11   2  -5   43.28    2.76   0
  10   2  -5   19.01    3.55   0
  10   2  -5   18.75    3.52   0
  10   2  -5   13.69    2.52   0
   9   2  -5   12.85    3.36   0
   9   2  -5   11.50    3.47   0
   9   2  -5   16.22    3.46   0
   8   2  -5  623.55    6.98   0
   8   2  -5  686.84    7.06   0
   8   2  -5  685.91    6.44   0
   7   2  -5  458.06    6.08   0
   7   2  -5  490.82    5.84   0
   6   2  -5  886.40    7.77   0
   6   2  -5  957.46    7.44   0
   5   2  -5 2383.85   11.80   0
   5   2  -5 2610.53   12.74   0
   4   2  -5  820.38    7.36   0
   4   2  -5  865.49    8.58   0
   3   2  -5   82.26    3.20   0
   3   2  -5   85.25    4.53   0
   2   2  -5  272.54    6.90   0
   2   2  -5  257.00    5.29   0
   1   2  -5   18.25    3.59   0
   0   2  -5 1033.20   17.50   0
   0   2  -5 1001.37    9.02   0
  -1   2  -5  176.67    4.89   0
  -1   2  -5  183.52    8.43   0
  -2   2  -5  216.74    8.17   0
  -2   2  -5  189.64    5.29   0
  -3   2  -5 1061.89   10.71   0
   3  -2   5 1163.31   13.16   0
  -3   2  -5 1203.96   13.68   0
   4  -2   5   34.57    4.36   0
  -4   2  -5   34.36    3.88   0
  -4   2  -5   27.30    3.88   0
   5  -2   5   94.49    4.98   0
  -5   2  -5   74.12    5.37   0
  -5   2  -5   93.60    4.71   0
   6  -2   5   65.17    4.02   0
  -6   2  -5   47.31    4.99   0
  -6   2  -5   63.85    4.85   0
   7  -2   5  213.71    5.19   0
  -7   2  -5  207.02    5.55   0
  -7   2  -5  195.57    7.85   0
  -8   2  -5   10.76    7.92   0
   8  -2   5   11.16    3.56   0
  -8   2  -5    6.31    3.62   0
  -9   2  -5   88.48    4.73   0
   9  -2   5  104.92    4.59   0
  10  -2   5   84.16    4.54   0
  11  -2   5   49.32    4.28   0
  15   1  -5  118.84    5.55   0
  15   1  -5  124.09    5.61   0
  15   1  -5  111.12    3.78   0
  14   1  -5    5.03    4.49   0
  14   1  -5    4.40    3.78   0
  14   1  -5    2.00    3.59   0
  13   1  -5  106.88    4.40   0
  13   1  -5  110.33    4.42   0
  13   1  -5  104.09    3.26   0
  12   1  -5    9.15    3.57   0
  12   1  -5   10.30    4.38   0
  12   1  -5   12.56    3.55   0
  11   1  -5   23.75    3.62   0
  11   1  -5   24.44    3.49   0
  11   1  -5   23.43    2.35   0
  10   1  -5   26.67    3.59   0
  10   1  -5   27.22    3.44   0
   9   1  -5 1029.29    8.51   0
   9   1  -5 1061.47    7.36   0
   8   1  -5 2615.90   12.67   0
   8   1  -5 2750.11   11.10   0
   7   1  -5   14.16    3.33   0
   7   1  -5   13.11    2.53   0
   6   1  -5  112.89    4.27   0
   6   1  -5  104.79    4.01   0
   5   1  -5  909.52    8.20   0
   4   1  -5  470.87    6.74   0
   0   1  -5   18.51    3.63   0
  -1   1  -5  290.34    8.13   0
  -1   1  -5  260.67    5.78   0
  -2   1  -5 1186.97   13.21   0
   2  -1   5 1173.24   12.91   0
  -2   1  -5 1115.77   11.03   0
  -3   1  -5  123.25    5.58   0
   3  -1   5  129.23    4.95   0
  -3   1  -5  136.19    5.82   0
   4  -1   5   99.73    5.09   0
  -4   1  -5   98.20    4.56   0
  -4   1  -5   85.25    5.27   0
  -5   1  -5   42.16    3.99   0
  -5   1  -5   33.95    4.80   0
   5  -1   5   42.84    3.68   0
   6  -1   5  571.77    7.53   0
  -6   1  -5  475.11   11.54   0
  -6   1  -5  575.04    7.48   0
   7  -1   5   62.56    3.99   0
  -7   1  -5   63.57    4.79   0
   8  -1   5   10.15    3.42   0
  -8   1  -5    7.23    3.42   0
  -9   1  -5  247.37    5.85   0
   9  -1   5  278.80    5.59   0
  10  -1   5    0.05    3.61   0
 -10   1  -5   -0.94    3.69   0
  11  -1   5   16.21    3.88   0
 -11   1  -5   16.08    3.02   0
  15   0  -5    2.19    4.68   0
  15   0  -5    2.26    4.71   0
  15   0  -5   -2.05    3.54   0
  14   0  -5    1.07    3.84   0
  14   0  -5    2.21    4.51   0
  14   0  -5    4.84    3.43   0
  13   0  -5   22.69    3.80   0
  13   0  -5   27.25    3.61   0
  12   0  -5  253.97    4.03   0
  12   0  -5  253.29    5.52   0
  11   0  -5  252.33    5.94   0
  11   0  -5  256.92    4.04   0
  10   0  -5    2.82    3.40   0
  10   0  -5    5.70    3.34   0
   9   0  -5  372.38    5.61   0
   9   0  -5  386.45    5.02   0
   8   0  -5  318.26    5.44   0
   8   0  -5  312.25    4.92   0
   7   0  -5   47.72    3.68   0
   7   0  -5   47.36    2.90   0
   6   0  -5 1152.39    8.50   0
   6   0  -5 1159.58    8.57   0
   5   0  -5  672.41    7.25   0
   5   0  -5  648.81    6.63   0
   4   0  -5 2914.95   13.67   0
   3   0  -5  671.77    7.31   0
   0   0  -5  726.27    9.97   0
  -1   0  -5 2166.64   16.29   0
  -2   0  -5 5310.41   23.32   0
   2   0   5 5113.78   22.35   0
  -2   0  -5 4886.56   23.32   0
   3   0   5 3350.54   17.04   0
  -3   0  -5 3168.46   20.03   0
  -3   0  -5 3399.88   17.36   0
   4   0   5   35.47    3.76   0
  -4   0  -5   32.54    4.67   0
  -4   0  -5   34.62    5.26   0
  -4   0  -5   36.42    4.67   0
  -5   0  -5  201.80    8.13   0
   5   0   5  254.65    5.10   0
  -5   0  -5  241.89    9.12   0
  -5   0  -5  249.40    5.27   0
   6   0   5  231.57    4.94   0
  -6   0  -5  235.22    5.12   0
   7   0   5  158.36    4.53   0
  -7   0  -5  154.97    4.73   0
   8   0   5  175.02    4.59   0
  -8   0  -5  167.31    4.80   0
  -9   0  -5  173.74    5.11   0
   9   0   5  192.14    4.83   0
  10   0   5   10.51    3.75   0
 -10   0  -5    7.91    3.68   0
  11   0   5  113.70    4.89   0
 -11   0  -5   88.32    5.12   0
  12   0   5   18.44    4.24   0
 -12   0  -5   17.54    4.12   0
  15  -1  -5    2.52    4.58   0
  15  -1  -5    1.48    4.82   0
  15  -1  -5    1.64    3.73   0
  14  -1  -5   33.51    3.66   0
  14  -1  -5   33.18    3.96   0
  13  -1  -5  275.74    5.66   0
  13  -1  -5  277.75    4.70   0
  12  -1  -5  535.72    6.77   0
  12  -1  -5  481.23    5.65   0
  11  -1  -5  196.98    5.06   0
  11  -1  -5  188.20    3.65   0
  10  -1  -5  239.40    4.95   0
  10  -1  -5  239.69    4.51   0
   9  -1  -5    3.93    3.32   0
   9  -1  -5    3.22    3.30   0
   8  -1  -5  104.35    3.88   0
   8  -1  -5  110.64    4.06   0
   7  -1  -5 1486.82    9.68   0
   7  -1  -5 1479.46    8.96   0
   6  -1  -5   93.49    3.95   0
   6  -1  -5   95.40    4.06   0
   5  -1  -5 2749.27   12.72   0
   4  -1  -5 1251.73    8.95   0
   3  -1  -5  281.99    5.47   0
   2  -1  -5  387.35    5.77   0
   1  -1  -5  126.86    4.79   0
   0  -1  -5   74.47    4.22   0
   0  -1  -5   71.13    4.37   0
  -1  -1  -5 5339.84   21.92   0
  -1  -1  -5 5375.54   23.29   0
  -2  -1  -5 8959.52   31.47   0
  -3  -1  -5 1390.36   10.61   0
   3   1   5 1383.69   10.35   0
  -3  -1  -5 1373.06   13.88   0
  -3  -1  -5 1265.48   13.90   0
   4   1   5  107.08    4.11   0
  -4  -1  -5   96.23    5.85   0
  -4  -1  -5  103.88    5.90   0
  -4  -1  -5  101.62    4.32   0
  -5  -1  -5   18.26    6.44   0
   5   1   5   19.76    3.45   0
  -5  -1  -5   21.23    3.48   0
  -5  -1  -5   17.85    6.45   0
   6   1   5   18.45    2.47   0
  -6  -1  -5   13.95    3.53   0
   7   1   5  161.67    4.41   0
  -7  -1  -5  141.60    4.56   0
   8   1   5  454.41    6.08   0
  -8  -1  -5  436.42    6.48   0
   9   1   5  199.95    4.96   0
  -9  -1  -5  193.48    5.15   0
  10   1   5   14.17    2.70   0
 -10  -1  -5   15.59    3.79   0
  11   1   5   37.13    3.94   0
 -11  -1  -5   24.38    4.16   0
  15  -2  -5   31.51    5.16   0
  15  -2  -5   32.78    4.03   0
  14  -2  -5  108.56    5.06   0
  14  -2  -5  161.77    4.51   0
  13  -2  -5  598.40    6.19   0
  13  -2  -5  518.52    7.38   0
  12  -2  -5  427.83    6.34   0
  12  -2  -5  425.17    4.83   0
  11  -2  -5   75.25    4.13   0
  11  -2  -5   71.38    3.77   0
  10  -2  -5  168.17    4.48   0
  10  -2  -5  168.76    4.28   0
   9  -2  -5    3.36    3.37   0
   9  -2  -5    2.42    2.27   0
   8  -2  -5  240.82    4.47   0
   8  -2  -5  234.62    4.90   0
  -7   2   5 1754.23   10.58   0
   7  -2  -5 1940.40   10.07   0
   7  -2  -5 1995.25   10.44   0
  -6   2   5  596.84    6.63   0
   6  -2  -5  693.27    6.70   0
  -5   2   5  281.41    5.23   0
   5  -2  -5  327.36    5.25   0
   4  -2  -5   21.30    3.55   0
  -4   2   5   18.97    3.43   0
   3  -2  -5    1.39    3.33   0
  -3   2   5    2.47    3.31   0
   2  -2  -5  238.29    5.24   0
  -2   2   5  224.96    4.53   0
   1  -2  -5 1019.97    9.06   0
  -1   2   5  925.59    8.73   0
   0  -2  -5   57.57    4.06   0
   0  -2  -5   52.81    3.99   0
   0   2   5   55.98    3.94   0
  -1  -2  -5 2167.24   12.83   0
  -1  -2  -5 2253.96   14.82   0
  -2  -2  -5  378.03    6.04   0
   2   2   5  358.72    5.34   0
  -2  -2  -5  388.14    7.29   0
  -3  -2  -5  984.66    8.42   0
   3   2   5  956.51    8.21   0
  -3  -2  -5  994.41   12.07   0
  -4  -2  -5   14.08    3.64   0
  -4  -2  -5   14.48    5.11   0
   4   2   5   10.47    3.44   0
   5   2   5   56.71    3.75   0
  -5  -2  -5   53.01    7.38   0
  -5  -2  -5   47.33    7.06   0
  -5  -2  -5   58.10    3.80   0
   6   2   5    8.67    3.44   0
  -6  -2  -5    8.66    3.54   0
   7   2   5  408.41    5.11   0
  -7  -2  -5  387.10    5.88   0
  -8  -2  -5  342.61    5.04   0
   8   2   5  364.50    5.44   0
   9   2   5  169.31    4.81   0
  -9  -2  -5  155.12    4.87   0
  10   2   5   83.76    4.22   0
 -10  -2  -5   71.85    4.28   0
  11   2   5   23.39    4.01   0
 -11  -2  -5   19.37    4.12   0
  15  -3  -5   30.29    4.16   0
  15  -3  -5   28.18    4.12   0
  14  -3  -5    0.81    3.75   0
  14  -3  -5   -2.07    3.76   0
  13  -3  -5   12.37    3.47   0
  13  -3  -5   14.93    3.68   0
  12  -3  -5   17.87    3.55   0
  12  -3  -5   21.41    3.56   0
  11  -3  -5  404.33    5.97   0
  11  -3  -5  430.61    5.30   0
  10  -3  -5    9.32    3.34   0
  10  -3  -5    7.09    3.32   0
   9  -3  -5  293.85    4.57   0
  -9   3   5  279.90    5.34   0
   9  -3  -5  297.80    4.24   0
   8  -3  -5  385.02    5.54   0
  -8   3   5  337.67    5.54   0
   8  -3  -5  366.03    4.41   0
  -7   3   5   26.88    3.48   0
   7  -3  -5   30.54    2.51   0
   6  -3  -5   30.65    3.37   0
  -6   3   5   27.56    3.43   0
  -5   3   5  248.72    5.03   0
   5  -3  -5  264.04    5.07   0
   4  -3  -5  213.50    4.82   0
  -4   3   5  198.42    4.06   0
   3  -3  -5  464.38    6.25   0
  -3   3   5  444.04    6.03   0
   2  -3  -5  329.87    5.60   0
  -2   3   5  306.49    5.48   0
   1  -3  -5  919.22    8.46   0
  -1   3   5  846.08    8.14   0
   0   3   5  318.19    5.75   0
   0  -3  -5  317.08    5.39   0
   0  -3  -5  329.27    5.91   0
  -1  -3  -5    9.92    2.39   0
  -1  -3  -5    4.04    3.41   0
   1   3   5    3.45    3.56   0
  -2  -3  -5  138.15    4.27   0
  -2  -3  -5  134.41    4.94   0
   2   3   5  139.81    4.84   0
  -3  -3  -5  456.70    6.07   0
   3   3   5  446.46    5.89   0
  -3  -3  -5  429.36    8.01   0
  -4  -3  -5  261.73    5.06   0
  -4  -3  -5  221.96    7.01   0
   4   3   5  253.75    4.95   0
   5   3   5  114.73    4.12   0
  -5  -3  -5   89.87    7.25   0
  -5  -3  -5  116.03    4.27   0
   6   3   5   37.10    3.60   0
  -6  -3  -5   37.17    3.74   0
   7   3   5  313.79    5.12   0
  -7  -3  -5  292.61    5.32   0
   8   3   5    7.33    3.54   0
  -8  -3  -5    4.65    3.58   0
   9   3   5    4.11    3.25   0
  -9  -3  -5    4.82    3.54   0
  10   3   5    4.27    3.64   0
 -10  -3  -5    1.90    2.60   0
  11   3   5   51.17    4.18   0
 -11  -3  -5   37.32    4.27   0
  14  -4  -5   64.22    4.08   0
  14  -4  -5   54.34    4.37   0
  13  -4  -5   63.14    4.13   0
  13  -4  -5   77.97    3.92   0
  12  -4  -5  277.01    4.76   0
  12  -4  -5  229.21    5.02   0
 -11   4   5   99.36    4.01   0
  11  -4  -5  123.17    3.85   0
  11  -4  -5  106.20    3.45   0
 -10   4   5  107.04    4.13   0
  10  -4  -5  123.39    4.15   0
  10  -4  -5  134.18    3.25   0
   9  -4  -5   10.04    3.50   0
   9  -4  -5   10.04    2.38   0
  -9   4   5    9.09    2.47   0
   8  -4  -5   48.09    3.62   0
  -8   4   5   40.59    2.69   0
  -7   4   5   99.76    4.11   0
   7  -4  -5  104.20    4.13   0
   6  -4  -5  706.38    6.72   0
  -6   4   5  662.16    6.66   0
   5  -4  -5 1430.58    9.08   0
  -5   4   5 1376.04    9.25   0
   4  -4  -5   48.16    3.59   0
  -4   4   5   42.09    3.59   0
   3  -4  -5  943.18    7.83   0
  -3   4   5  950.01    7.94   0
   2  -4  -5  166.07    4.53   0
  -2   4   5  167.47    4.53   0
  -1   4   5 1217.90    9.14   0
   1  -4  -5 1229.77    9.43   0
   0  -4  -5  988.19    8.56   0
   0  -4  -5 1000.13    8.35   0
   0   4   5 1011.57    8.75   0
  -1  -4  -5 1412.52   10.57   0
  -1  -4  -5 1412.80    9.14   0
   1   4   5 1475.56   10.75   0
  -2  -4  -5   15.06    3.39   0
  -2  -4  -5   11.54    3.45   0
   2   4   5   17.31    4.19   0
  -3  -4  -5  760.96    9.36   0
  -3  -4  -5  916.45    7.82   0
   3   4   5  878.57    7.44   0
   3   4   5  892.74    9.75   0
  -4  -4  -5  188.07    4.53   0
   4   4   5  168.84    4.24   0
  -4  -4  -5  139.15    5.77   0
   4   4   5  175.49    6.17   0
  -5  -4  -5  228.89    4.60   0
  -5  -4  -5  176.90    7.43   0
   5   4   5  218.56    4.57   0
   6   4   5   98.37    3.97   0
  -6  -4  -5  107.99    3.27   0
   7   4   5   81.59    3.90   0
  -7  -4  -5   71.91    4.08   0
   8   4   5  274.68    4.25   0
  -8  -4  -5  253.65    5.04   0
  -9  -4  -5   18.73    3.59   0
   9   4   5   21.36    3.50   0
  10   4   5   14.49    3.67   0
 -10  -4  -5   11.65    2.80   0
  11   4   5   81.65    4.50   0
 -11  -4  -5   77.90    3.76   0
  14  -5  -5   27.84    3.96   0
  14  -5  -5   29.88    4.09   0
  13  -5  -5  311.12    5.57   0
  13  -5  -5  306.01    4.83   0
  12  -5  -5   88.94    4.15   0
 -12   5   5   69.16    4.07   0
  12  -5  -5   83.38    4.05   0
 -11   5   5    7.57    3.49   0
  11  -5  -5   11.48    3.25   0
  11  -5  -5    8.25    3.43   0
  10  -5  -5   11.39    3.26   0
 -10   5   5    9.11    3.28   0
  10  -5  -5   13.35    2.35   0
  -9   5   5   33.70    3.66   0
   9  -5  -5   34.06    3.70   0
  -8   5   5  580.80    6.53   0
   8  -5  -5  595.41    5.69   0
   7  -5  -5 4178.97   13.95   0
  -7   5   5 4109.82   14.84   0
   6  -5  -5 1579.73    8.95   0
  -6   5   5 1557.76    9.32   0
   5  -5  -5 1180.33    8.14   0
  -5   5   5 1242.23    8.40   0
   4  -5  -5 1214.95    8.28   0
  -4   5   5 1206.60    8.38   0
  -3   5   5   46.06    3.79   0
   3  -5  -5   39.40    2.89   0
   2  -5  -5  504.88    5.59   0
  -2   5   5  529.09    6.39   0
  -1   5   5  376.46    5.60   0
   1  -5  -5  348.12    5.55   0
   0  -5  -5 2478.69   11.98   0
   0  -5  -5 2375.15   12.23   0
   0   5   5 2555.04   12.61   0
   1   5   5 2981.02   14.31   0
  -1  -5  -5 2882.92   12.71   0
  -1  -5  -5 2665.03   13.52   0
   2   5   5   73.04    4.08   0
  -2  -5  -5   59.29    4.09   0
  -2  -5  -5   71.04    3.78   0
  -3  -5  -5  731.80    6.94   0
   3   5   5  723.44    6.77   0
   3   5   5  776.65    8.73   0
  -3  -5  -5  608.32    8.00   0
  -4  -5  -5  137.97    4.17   0
   4   5   5  141.40    4.09   0
  -4  -5  -5  111.08    4.85   0
   4   5   5  149.35    5.61   0
  -5  -5  -5   24.46    3.32   0
  -5  -5  -5   17.58    4.66   0
   5   5   5   19.52    3.28   0
   5   5   5   21.30    4.49   0
   6   5   5   39.64    3.53   0
  -6  -5  -5   31.59    5.59   0
  -6  -5  -5   36.04    3.59   0
   7   5   5    9.10    3.30   0
  -7  -5  -5   15.94    3.45   0
  -8  -5  -5  343.13    5.48   0
   8   5   5  351.23    5.28   0
   9   5   5   70.80    3.80   0
  -9  -5  -5   59.89    3.91   0
  10   5   5   62.43    4.05   0
 -10  -5  -5   49.20    4.07   0
  11   5   5   30.01    3.08   0
 -11  -5  -5   20.94    4.11   0
  14  -6  -5    1.70    3.92   0
  14  -6  -5    6.56    3.66   0
 -13   6   5    5.64    3.84   0
  13  -6  -5    6.84    3.84   0
  13  -6  -5    9.95    3.74   0
  12  -6  -5   12.99    3.64   0
 -12   6   5    8.20    3.68   0
  12  -6  -5   10.89    3.61   0
  11  -6  -5    5.49    3.49   0
 -11   6   5    1.51    3.44   0
  11  -6  -5    6.73    3.52   0
 -10   6   5   87.76    4.24   0
  10  -6  -5   93.32    2.96   0
  10  -6  -5   96.93    3.79   0
  -9   6   5 2073.94   11.43   0
   9  -6  -5 2170.17   10.34   0
  -8   6   5  815.61    7.16   0
   8  -6  -5  749.65    6.18   0
  -7   6   5 1500.72    9.12   0
   7  -6  -5 1503.66    8.70   0
  -6   6   5   39.58    3.35   0
   6  -6  -5   36.60    2.58   0
   5  -6  -5  499.47    5.70   0
  -5   6   5  540.43    5.85   0
   4  -6  -5   92.54    3.92   0
  -4   6   5  104.70    4.06   0
  -3   6   5 2589.92   11.50   0
   3  -6  -5 2364.43   11.00   0
  -2   6   5 1231.46    8.35   0
   2  -6  -5 1135.74    8.04   0
   1  -6  -5 3025.13   12.49   0
  -1   6   5 3000.58   12.46   0
   1  -6  -5 2795.02   12.26   0
   0  -6  -5    6.99    3.27   0
   0  -6  -5    2.72    3.52   0
   0   6   5    4.65    3.37   0
  -1  -6  -5  107.05    3.90   0
  -1  -6  -5   99.09    4.12   0
   1   6   5  108.21    3.37   0
  -2  -6  -5   48.76    3.53   0
  -2  -6  -5   39.46    3.69   0
   2   6   5   45.60    3.69   0
  -3  -6  -5  123.20    3.88   0
   3   6   5  120.46    3.82   0
  -3  -6  -5   98.72    4.45   0
   3   6   5  128.03    4.45   0
  -4  -6  -5   53.23    3.53   0
   4   6   5   61.49    4.81   0
  -4  -6  -5   45.77    4.02   0
   4   6   5   55.51    3.43   0
  -5  -6  -5   15.25    3.40   0
  -5  -6  -5    8.47    3.65   0
   5   6   5   13.84    3.14   0
   5   6   5    9.77    4.21   0
   6   6   5   12.87    5.07   0
   6   6   5   11.71    2.48   0
  -6  -6  -5   11.03    5.38   0
  -6  -6  -5    9.35    3.58   0
   7   6   5  417.49    5.50   0
  -7  -6  -5  380.90   12.99   0
  -7  -6  -5  386.14    4.98   0
  -8  -6  -5  139.61    4.35   0
   8   6   5  140.61    4.35   0
   9   6   5    4.16    2.57   0
  -9  -6  -5    8.83    3.67   0
  10   6   5   41.73    4.15   0
 -10  -6  -5   38.57    4.17   0
 -13   7   5   24.86    4.13   0
  13  -7  -5   39.32    4.08   0
  13  -7  -5   36.17    4.07   0
  12  -7  -5   15.63    2.69   0
 -12   7   5   12.18    3.96   0
  12  -7  -5   16.69    3.81   0
 -11   7   5   58.12    4.06   0
  11  -7  -5   67.58    4.01   0
  11  -7  -5   74.43    3.97   0
 -10   7   5    2.21    2.36   0
  10  -7  -5    6.50    3.28   0
  -9   7   5   70.07    3.11   0
   9  -7  -5   65.08    2.96   0
  -8   7   5  189.56    4.37   0
   8  -7  -5  185.05    4.33   0
  -7   7   5   28.62    3.55   0
   7  -7  -5   27.32    3.27   0
   6  -7  -5  144.98    3.33   0
  -6   7   5  160.12    4.23   0
   5  -7  -5   27.28    2.45   0
  -5   7   5   34.75    3.34   0
   4  -7  -5  274.17    4.68   0
  -4   7   5  315.64    4.76   0
  -3   7   5  656.11    6.25   0
   3  -7  -5  556.56    5.42   0
   2  -7  -5   67.42    3.67   0
  -2   7   5   76.49    3.58   0
   1  -7  -5   40.30    2.67   0
  -1   7   5   39.71    3.51   0
   1  -7  -5   37.58    3.45   0
   0  -7  -5  160.23    3.45   0
   0   7   5  164.89    4.46   0
   0  -7  -5  138.98    4.43   0
  -1  -7  -5    9.75    3.12   0
  -1  -7  -5   10.93    3.47   0
   1   7   5   12.00    3.40   0
  -2  -7  -5 1314.62    8.10   0
  -2  -7  -5 1088.94    8.80   0
   2   7   5 1387.82    9.37   0
  -3  -7  -5   34.64    3.44   0
  -3  -7  -5   29.00    3.69   0
   3   7   5   36.95    3.57   0
  -4  -7  -5  235.87    4.50   0
  -4  -7  -5  184.75    5.17   0
   4   7   5  236.64    3.79   0
   4   7   5  261.24    5.58   0
  -5  -7  -5   81.87    5.10   0
   5   7   5  107.32    5.15   0
   5   7   5  108.23    2.99   0
  -5  -7  -5  113.29    3.90   0
  -6  -7  -5    3.96    3.23   0
  -6  -7  -5    2.73    4.57   0
   6   7   5    3.23    3.11   0
   6   7   5    3.76    4.36   0
   7   7   5   92.70    3.86   0
   7   7   5   89.54    6.25   0
  -7  -7  -5   74.91    6.28   0
  -7  -7  -5   83.74    3.91   0
   8   7   5    6.36    3.49   0
  -8  -7  -5    3.32    3.63   0
   9   7   5   56.88    4.05   0
  -9  -7  -5   54.46    4.21   0
  10   7   5    7.03    3.76   0
 -10  -7  -5    4.74    3.81   0
  13  -8  -5  268.91    5.35   0
  13  -8  -5  206.24    5.13   0
 -13   8   5  220.76    5.61   0
 -12   8   5   33.40    4.22   0
  12  -8  -5   37.93    4.08   0
  12  -8  -5   40.74    2.81   0
  11  -8  -5   84.59    4.25   0
  11  -8  -5   96.45    4.20   0
 -11   8   5   84.15    4.33   0
 -10   8   5    2.42    3.41   0
  10  -8  -5    6.78    3.41   0
  -9   8   5   43.21    3.69   0
   9  -8  -5   39.62    2.75   0
  -8   8   5    1.28    3.14   0
   8  -8  -5   10.60    3.34   0
   7  -8  -5  249.52    3.97   0
  -7   8   5  260.37    5.04   0
   6  -8  -5  110.36    4.03   0
  -6   8   5  111.21    3.15   0
   5  -8  -5  344.15    4.91   0
  -5   8   5  363.72    4.53   0
  -4   8   5   25.93    3.46   0
   4  -8  -5   23.15    2.43   0
  -3   8   5  259.01    4.00   0
   3  -8  -5  225.90    3.92   0
  -2   8   5   50.71    2.63   0
   2  -8  -5   42.22    3.40   0
   1  -8  -5    4.43    3.11   0
  -1   8   5    2.36    3.03   0
   1  -8  -5    1.77    3.13   0
   0  -8  -5   99.70    3.02   0
   0   8   5   98.02    3.92   0
   0  -8  -5   80.40    3.90   0
  -1  -8  -5  654.07    6.26   0
  -1  -8  -5  508.33    5.64   0
   1   8   5  588.61    6.41   0
  -2  -8  -5  264.57    4.82   0
  -2  -8  -5  209.32    4.69   0
   2   8   5  280.19    5.00   0
  -3  -8  -5  343.53    5.14   0
  -3  -8  -5  268.09    5.30   0
   3   8   5  366.39    5.86   0
  -4  -8  -5  128.35    3.28   0
  -4  -8  -5   95.87    4.32   0
   4   8   5  124.19    4.50   0
  -5  -8  -5   16.15    4.34   0
   5   8   5   16.31    3.22   0
  -5  -8  -5   17.73    3.36   0
   5   8   5   21.23    3.71   0
  -6  -8  -5   10.96    3.48   0
   6   8   5   12.73    3.65   0
   6   8   5   12.85    2.42   0
  -6  -8  -5    9.15    4.53   0
   7   8   5  320.69    4.59   0
  -7  -8  -5  301.64    5.23   0
   7   8   5  320.59    8.01   0
  -7  -8  -5  279.47    8.40   0
   8   8   5  266.47    4.94   0
  -8  -8  -5  220.75   10.31   0
  -8  -8  -5  226.04    4.32   0
   9   8   5   57.47    3.98   0
  -9  -8  -5   53.69    4.13   0
 -12   9   5    0.03    3.87   0
  12  -9  -5    4.42    4.04   0
  12  -9  -5    5.31    3.55   0
  11  -9  -5    3.36    3.54   0
 -11   9   5    2.43    3.62   0
 -10   9   5   30.38    2.95   0
  10  -9  -5   31.95    2.60   0
  -9   9   5  174.42    4.78   0
   9  -9  -5  184.37    4.37   0
   8  -9  -5  201.55    4.34   0
  -8   9   5  236.79    4.63   0
   7  -9  -5 1140.45    7.08   0
  -7   9   5 1271.75    8.34   0
   6  -9  -5  236.93    4.61   0
  -6   9   5  261.11    3.99   0
   5  -9  -5    3.29    2.39   0
  -5   9   5    6.65    3.29   0
  -4   9   5    6.60    3.36   0
   4  -9  -5    1.61    3.32   0
  -3   9   5   61.02    3.64   0
   3  -9  -5   50.19    3.66   0
   2  -9  -5  912.28    6.64   0
  -2   9   5  882.33    7.04   0
   2  -9  -5  763.99    6.30   0
   1  -9  -5  225.30    4.55   0
  -1   9   5  209.30    4.27   0
   1  -9  -5  190.23    4.39   0
   0  -9  -5  442.50    5.40   0
   0   9   5  409.41    5.35   0
   0  -9  -5  348.21    4.67   0
  -1  -9  -5  761.16    6.54   0
  -1  -9  -5  592.29    6.39   0
   1   9   5  712.72    6.84   0
  -2  -9  -5   17.84    3.38   0
  -2  -9  -5    8.15    2.50   0
   2   9   5   15.02    3.37   0
  -3  -9  -5  339.17    5.01   0
  -3  -9  -5  273.18    5.41   0
   3   9   5  331.66    5.72   0
  -4  -9  -5    2.63    2.27   0
  -4  -9  -5   -2.10    3.54   0
   4   9   5   -0.52    3.49   0
  -5  -9  -5   41.17    4.56   0
  -5  -9  -5   51.96    3.78   0
   5   9   5   51.00    3.61   0
   5   9   5   57.86    3.90   0
  -6  -9  -5   29.39    2.54   0
   6   9   5   25.66    3.65   0
  -6  -9  -5   23.90    4.80   0
   6   9   5   28.82    3.79   0
   7   9   5  108.88    5.15   0
   7   9   5   90.77    4.08   0
  -7  -9  -5   88.96    4.21   0
  -7  -9  -5   79.42    5.74   0
   8   9   5  108.96    3.66   0
   8   9   5  126.83    7.34   0
  -8  -9  -5  102.64    6.80   0
  -8  -9  -5  103.89    3.75   0
   9   9   5   34.28    2.98   0
  -9  -9  -5   24.34    3.96   0
  12 -10  -5    4.06    3.61   0
 -12  10   5    4.48    3.83   0
  12 -10  -5    0.99    3.75   0
 -11  10   5   80.16    4.47   0
  11 -10  -5   83.45    4.51   0
 -10  10   5  130.31    4.82   0
  10 -10  -5  141.11    4.49   0
   9 -10  -5  413.07    5.73   0
  -9  10   5  488.51    6.23   0
   8 -10  -5   23.00    3.57   0
  -8  10   5   27.64    2.58   0
  -7  10   5  369.61    5.36   0
   7 -10  -5  336.50    4.94   0
   6 -10  -5    4.90    3.19   0
  -6  10   5    2.10    3.22   0
   5 -10  -5    3.62    3.19   0
  -5  10   5    3.48    2.23   0
   4 -10  -5  323.40    4.88   0
  -4  10   5  371.79    4.97   0
  -3  10   5  150.07    4.20   0
   3 -10  -5  133.36    4.07   0
   2 -10  -5  375.27    5.12   0
  -2  10   5  341.17    4.93   0
   2 -10  -5  308.50    4.99   0
   1 -10  -5   34.67    2.61   0
  -1  10   5   32.04    3.48   0
   1 -10  -5   32.52    3.58   0
   0 -10  -5  191.61    4.24   0
   0 -10  -5  149.84    3.57   0
   0  10   5  182.75    4.36   0
  -1 -10  -5    5.10    2.45   0
  -1 -10  -5    1.79    3.41   0
   1  10   5    7.61    3.36   0
  -2 -10  -5   -1.38    3.39   0
  -2 -10  -5    2.34    3.19   0
   2  10   5    0.21    3.07   0
  -3 -10  -5  148.79    4.19   0
  -3 -10  -5  128.66    4.23   0
   3  10   5  158.62    4.52   0
  -4 -10  -5   40.26    3.84   0
  -4 -10  -5   47.01    3.72   0
   4  10   5   46.27    3.75   0
  -5 -10  -5   82.95    3.23   0
  -5 -10  -5   78.07    4.30   0
   5  10   5   88.87    4.33   0
   6  10   5   64.36    3.73   0
  -6 -10  -5   55.83    3.92   0
   6  10   5   61.08    4.26   0
  -6 -10  -5   55.40    4.24   0
   7  10   5    5.44    4.67   0
   7  10   5    4.86    3.49   0
  -7 -10  -5    8.73    3.59   0
  -7 -10  -5    7.13    4.73   0
   8  10   5   12.97    3.94   0
   8  10   5   10.14    5.11   0
  -8 -10  -5   13.32    5.05   0
  -8 -10  -5   12.54    3.84   0
 -11  11   5  173.66    5.76   0
  11 -11  -5  206.38    5.22   0
 -10  11   5   56.82    3.45   0
  10 -11  -5   63.08    3.84   0
   9 -11  -5    2.69    3.51   0
  -9  11   5    0.61    3.50   0
   8 -11  -5    2.31    3.38   0
  -8  11   5   -1.88    2.43   0
   7 -11  -5   53.63    3.68   0
  -7  11   5   50.93    3.75   0
   6 -11  -5  460.57    5.60   0
  -6  11   5  511.63    6.02   0
   5 -11  -5    6.00    3.33   0
  -5  11   5    5.06    2.32   0
   4 -11  -5    4.12    2.38   0
  -4  11   5   10.63    3.16   0
   3 -11  -5    8.23    2.20   0
   3 -11  -5    9.48    3.25   0
  -3  11   5   10.15    3.18   0
   2 -11  -5    6.10    3.21   0
   2 -11  -5    3.08    3.20   0
  -2  11   5    1.90    3.16   0
   1 -11  -5  319.47    4.86   0
   1 -11  -5  248.46    4.10   0
  -1  11   5  275.38    4.18   0
   0 -11  -5   32.62    3.41   0
   0 -11  -5   29.47    3.70   0
   0  11   5   26.76    3.61   0
  -1 -11  -5    2.87    3.39   0
  -1 -11  -5   10.38    3.27   0
   1  11   5    8.56    2.31   0
  -2 -11  -5   20.52    3.55   0
  -2 -11  -5   17.03    3.63   0
   2  11   5   21.04    3.54   0
  -3 -11  -5    3.31    3.48   0
  -3 -11  -5    3.21    2.38   0
   3  11   5   -1.97    3.54   0
  -4 -11  -5  197.97    5.27   0
  -4 -11  -5  222.97    4.84   0
   4  11   5  251.96    5.25   0
  -5 -11  -5   82.04    4.06   0
   5  11   5   89.02    4.64   0
  -5 -11  -5   79.60    4.55   0
  -6 -11  -5   12.07    3.75   0
   6  11   5   14.19    4.66   0
  -6 -11  -5   14.65    3.95   0
   7  11   5   20.58    2.68   0
  -7 -11  -5   19.91    5.00   0
   7  11   5   25.69    4.14   0
  -7 -11  -5   18.93    2.74   0
  10 -12  -5   -2.50    3.87   0
 -10  12   5   -1.21    2.73   0
   9 -12  -5   52.11    3.91   0
  -9  12   5   50.23    4.23   0
   8 -12  -5   30.94    2.79   0
  -8  12   5   36.51    3.87   0
   7 -12  -5  105.05    3.97   0
  -7  12   5  100.89    3.38   0
   6 -12  -5   99.23    3.86   0
  -6  12   5   94.66    4.00   0
   5 -12  -5   71.46    3.94   0
  -5  12   5   80.64    3.83   0
   4 -12  -5   24.32    3.64   0
   4 -12  -5   25.99    3.76   0
  -4  12   5   36.45    3.53   0
   3 -12  -5   22.24    3.45   0
  -3  12   5   22.14    2.52   0
   3 -12  -5   26.06    3.55   0
   2 -12  -5  111.18    3.16   0
  -2  12   5   99.06    3.91   0
   2 -12  -5   91.17    3.97   0
   1 -12  -5  376.98    5.19   0
   1 -12  -5  479.33    5.69   0
  -1  12   5  392.09    5.26   0
   0 -12  -5    3.49    3.50   0
   0 -12  -5    6.61    3.45   0
   0  12   5    5.23    3.21   0
  -1 -12  -5   39.40    3.65   0
  -1 -12  -5   43.45    3.67   0
   1  12   5   44.63    3.60   0
  -2 -12  -5   86.71    3.78   0
   2  12   5   70.71    4.03   0
  -2 -12  -5   68.60    4.08   0
  -3 -12  -5   13.60    3.76   0
  -3 -12  -5   20.38    2.56   0
   3  12   5   16.71    3.73   0
  -4 -12  -5   49.57    3.83   0
   4  12   5   43.89    4.05   0
  -4 -12  -5   38.39    4.06   0
  -5 -12  -5   12.32    3.73   0
   5  12   5   16.58    3.70   0
  -5 -12  -5   12.27    3.77   0
  -6 -12  -5    6.31    2.63   0
   6  12   5    8.66    4.01   0
  -6 -12  -5    9.07    4.06   0
   9 -13  -5   13.86    3.96   0
  -9  13   5   13.68    2.86   0
   8 -13  -5   35.32    3.07   0
  -8  13   5   44.86    4.10   0
   7 -13  -5   75.36    4.11   0
  -7  13   5   77.22    4.20   0
   6 -13  -5    4.48    3.62   0
  -6  13   5    3.09    2.41   0
   5 -13  -5   27.01    2.74   0
   5 -13  -5   32.67    3.80   0
  -5  13   5   24.76    3.63   0
   4 -13  -5   59.05    3.75   0
   4 -13  -5   78.24    3.89   0
  -4  13   5   54.12    2.90   0
   3 -13  -5  159.79    4.26   0
   3 -13  -5  184.38    4.54   0
  -3  13   5  144.77    3.64   0
   2 -13  -5   67.37    3.09   0
   2 -13  -5   93.77    4.10   0
  -2  13   5   70.12    3.84   0
   1 -13  -5   94.49    4.10   0
   1 -13  -5  106.30    4.34   0
  -1  13   5   95.02    3.98   0
   0 -13  -5  227.10    4.80   0
   0 -13  -5  254.18    4.31   0
   0  13   5  243.68    4.61   0
  -1 -13  -5  101.31    4.27   0
  -1 -13  -5  126.56    4.33   0
   1  13   5  129.07    4.35   0
  -2 -13  -5   -1.59    3.87   0
  -2 -13  -5   -2.58    3.50   0
   2  13   5    3.57    3.35   0
  -3 -13  -5   13.91    3.90   0
  -3 -13  -5   16.19    2.74   0
   3  13   5   18.56    3.62   0
  -4 -13  -5  165.29    4.13   0
   4  13   5  201.97    5.41   0
  -4 -13  -5  152.91    5.10   0
  -5 -13  -5   53.46    4.07   0
   5  13   5   67.41    4.45   0
  -5 -13  -5   54.70    4.39   0
   7 -14  -5    5.77    3.65   0
  -7  14   5    5.40    3.67   0
   6 -14  -5    4.90    3.46   0
   6 -14  -5    8.09    3.68   0
  -6  14   5    6.68    3.53   0
   5 -14  -5   11.37    2.63   0
   5 -14  -5   16.62    3.46   0
  -5  14   5   10.62    3.67   0
   4 -14  -5    2.38    3.59   0
   4 -14  -5    3.64    3.55   0
  -4  14   5    4.70    2.56   0
   3 -14  -5    7.77    3.66   0
   3 -14  -5    5.32    3.64   0
  -3  14   5    7.50    2.58   0
   2 -14  -5  367.19    5.70   0
   2 -14  -5  465.76    5.77   0
  -2  14   5  429.38    5.85   0
   1 -14  -5   28.87    3.84   0
   1 -14  -5   29.78    2.87   0
  -1  14   5   23.97    2.85   0
   0 -14  -5    4.37    3.69   0
   0 -14  -5    3.51    2.53   0
   0  14   5    8.87    3.52   0
  -1 -14  -5    5.84    2.74   0
  -1 -14  -5    5.66    2.69   0
   1  14   5    6.89    2.62   0
  -2 -14  -5   34.79    3.92   0
  -2 -14  -5   38.19    3.08   0
   2  14   5   44.57    3.96   0
  -3 -14  -5   32.78    3.02   0
   3  14   5   39.33    4.09   0
  -3 -14  -5   28.14    4.12   0
  -4 -14  -5   56.43    3.19   0
   4  14   5   62.84    4.68   0
  -4 -14  -5   40.47    3.70   0
   5 -15  -5    8.64    2.71   0
   5 -15  -5   10.35    2.83   0
  -5  15   5   11.66    3.80   0
   4 -15  -5   25.68    3.83   0
   4 -15  -5   29.82    3.98   0
  -4  15   5   30.22    3.65   0
   3 -15  -5  100.15    4.49   0
   3 -15  -5  108.06    4.69   0
  -3  15   5  115.58    4.53   0
   2 -15  -5    4.86    3.82   0
   2 -15  -5    6.21    3.90   0
  -2  15   5    5.70    3.66   0
   1 -15  -5    2.66    3.92   0
   1 -15  -5    1.82    3.64   0
  -1  15   5   -2.79    3.69   0
   0 -15  -5    4.09    3.82   0
   0 -15  -5    4.26    2.69   0
   0  15   5    3.69    3.79   0
  -1 -15  -5   82.08    4.32   0
  -1 -15  -5   83.87    4.47   0
   1  15   5   91.94    4.36   0
   4  15  -6  136.15    4.40   0
  -4 -15   6  163.74    5.35   0
  -4 -15   6  113.67    4.64   0
   3  15  -6   59.25    4.20   0
  -3 -15   6   73.71    4.16   0
  -3 -15   6   77.13    4.68   0
   2  15  -6    1.45    3.87   0
  -2 -15   6    1.32    2.58   0
  -2 -15   6   -1.04    4.56   0
   1  15  -6   -0.83    3.66   0
  -1 -15   6    4.74    3.67   0
  -1 -15   6    1.92    3.75   0
   0  15  -6    6.42    3.55   0
   0 -15   6    5.62    3.51   0
   0 -15   6    0.34    4.92   0
   7  14  -6   49.28    3.96   0
   7  14  -6   56.69    4.42   0
  -7 -14   6   31.76    3.98   0
  -7 -14   6   43.04    4.47   0
   6  14  -6   41.74    4.03   0
   6  14  -6   29.82    4.17   0
  -6 -14   6   27.89    2.93   0
  -6 -14   6   32.21    4.07   0
[truncated: 663,699 more chars]
