# Supplementary material for: Crystal structure of (methanol-κO)[5,10,15,20-tetra­kis­(2-amino­phen­yl)porphyrinato-κ4 N]zinc(II)–chloro­form–methanol (1/1/1)
Source: Acta Crystallogr E Crystallogr Commun. 2018 Aug 21;74(Pt 9):1285–9. doi: 10.1107/S205698901801099X (PMC6127699; doi:10.1107/S205698901801099X)
Supplement: Supplementary file 2 [file e-74-01285-Isup2.hkl]

data_I                                                                          
_shelx_title ' Herges132-Methanol-chloroform/Methanol solvate at 200 K in P-1 (L
_shelx_refln_list_code          4                                               
_shelx_F_calc_maximum      125.97                                               
_exptl_crystal_F_000       916.00                                               
_reflns_d_resolution_high  0.8105                                               
                                                                                
loop_                                                                           
 _space_group_symop_operation_xyz                                               
 'x, y, z'                                                                      
 '-x, -y, -z'                                                                   
                                                                                
_cell_length_a    12.3880                                                       
_cell_length_b    13.2971                                                       
_cell_length_c    13.3656                                                       
_cell_angle_alpha  90.159                                                       
_cell_angle_beta  110.550                                                       
_cell_angle_gamma  90.800                                                       
                                                                                
_shelx_F_squared_multiplier     1.000                                           
                                                                                
loop_                                                                           
 _refln_index_h                                                                 
 _refln_index_k                                                                 
 _refln_index_l                                                                 
 _refln_F_squared_calc                                                          
 _refln_F_squared_meas                                                          
 _refln_F_squared_sigma                                                         
 _refln_observed_status                                                         
   1   0   0       6740.14       8277.26       142.92 o                         
   2   0   0         47.27         32.46         5.36 o                         
   3   0   0         77.39         51.92         4.75 o                         
   4   0   0       3522.81       3330.64        17.17 o                         
   5   0   0          7.83          6.25         3.12 o                         
   6   0   0       3561.00       3340.47        76.59 o                         
   7   0   0       4398.58       4682.53       168.66 o                         
   8   0   0       2150.16       2145.52       125.01 o                         
   9   0   0          3.17          3.94         2.89 o                         
  10   0   0        354.01        367.98        20.31 o                         
  11   0   0         35.65         43.57         3.98 o                         
  12   0   0        169.36        174.16         5.77 o                         
  13   0   0          4.24         -0.38         6.12 o                         
  14   0   0        107.52         93.34         7.24 o                         
 -14   1   0        281.15        252.09         8.66 o                         
 -13   1   0         13.40         15.12         6.53 o                         
 -12   1   0        267.12        304.70         6.67 o                         
 -11   1   0         37.43         46.03         4.58 o                         
 -10   1   0       1378.18       1497.86       216.28 o                         
  -9   1   0        318.37        318.90        52.07 o                         
  -8   1   0        954.88        876.69        52.93 o                         
  -7   1   0        270.98        279.45         9.37 o                         
  -6   1   0        264.35        230.08         5.45 o                         
  -5   1   0        854.69        803.39        27.80 o                         
  -4   1   0         97.32         73.86         3.77 o                         
  -3   1   0       1946.16       1831.66        60.11 o                         
  -2   1   0       9534.03      11266.93        57.02 o                         
  -1   1   0       5787.31       5410.24        87.73 o                         
   0   1   0       7129.90       6770.19       778.84 o                         
   1   1   0        132.92        122.25         7.39 o                         
   2   1   0        150.21        274.98         6.41 o                         
   3   1   0        802.47        982.93        16.71 o                         
   4   1   0        335.16        320.22         5.06 o                         
   5   1   0       2492.39       2470.81        36.02 o                         
   6   1   0       2561.04       2648.34        50.58 o                         
   7   1   0        287.58        258.10         5.52 o                         
   8   1   0        135.25        121.69         4.12 o                         
   9   1   0         54.68         55.50         3.79 o                         
  10   1   0         70.73         74.01         4.56 o                         
  11   1   0        515.92        523.19        52.44 o                         
  12   1   0         52.32         67.18         4.79 o                         
  13   1   0          5.46         11.60         3.65 o                         
  14   1   0        201.74        165.82         6.54 o                         
 -14   2   0          5.39          7.45         6.68 o                         
 -13   2   0          1.64          3.11         6.30 o                         
 -12   2   0        174.58        183.88        20.40 o                         
 -11   2   0          3.08          4.80         4.73 o                         
 -10   2   0        492.21        487.61        81.70 o                         
  -9   2   0         71.52         76.69         5.07 o                         
  -8   2   0          4.34          7.96         3.08 o                         
  -7   2   0         55.04         41.05         3.85 o                         
  -6   2   0        264.26        221.41        14.84 o                         
  -5   2   0        942.66        883.38        64.31 o                         
  -3   2   0       1032.24       1167.84        88.04 o                         
  -2   2   0       5989.81       5263.43       243.94 o                         
  -1   2   0        585.46        491.64        10.07 o                         
   0   2   0        526.52        364.00        38.42 o                         
   1   2   0       1464.54       1745.18       129.59 o                         
   2   2   0        106.96        174.14         9.52 o                         
   3   2   0        981.51       1016.63        34.09 o                         
   4   2   0       2012.93       1987.34        79.10 o                         
   5   2   0         15.47         34.35         3.47 o                         
   6   2   0         17.65         22.57         3.11 o                         
   7   2   0       1101.52       1120.21        41.01 o                         
   8   2   0        349.36        301.12        12.66 o                         
   9   2   0          4.39          5.97         3.82 o                         
  10   2   0        696.56        709.57        25.67 o                         
  11   2   0        659.26        690.01        32.21 o                         
  12   2   0          4.22          6.83         3.54 o                         
  13   2   0         14.57         11.54         3.72 o                         
  14   2   0         21.46         11.39         3.95 o                         
 -14   3   0        268.32        234.00         9.25 o                         
 -13   3   0        184.75        154.58         7.90 o                         
 -12   3   0          8.58          2.89         4.08 o                         
 -11   3   0         17.76         17.58         4.80 o                         
 -10   3   0        367.68        422.07        42.35 o                         
  -9   3   0         48.06         64.95         5.20 o                         
  -8   3   0        709.35        748.11        60.06 o                         
  -7   3   0        191.31        164.25        10.53 o                         
  -6   3   0        248.14        180.80        15.69 o                         
  -5   3   0       1196.95       1134.15        81.93 o                         
  -4   3   0       1506.37       1183.65        95.35 o                         
  -3   3   0         80.00         62.99         6.25 o                         
  -2   3   0       6858.70       5246.61       228.33 o                         
  -1   3   0       9450.46       7769.60       163.63 o                         
   0   3   0       5159.40       4326.85       436.37 o                         
   1   3   0       1802.95       2209.78       189.87 o                         
   3   3   0        219.44        246.26        12.44 o                         
   4   3   0       1701.70       1501.90        66.10 o                         
   5   3   0       1554.88       1505.27        59.12 o                         
   6   3   0       4030.18       4114.17       230.00 o                         
   7   3   0        465.93        503.52        29.39 o                         
   8   3   0       1707.22       1684.10        81.14 o                         
   9   3   0        264.60        302.61        18.91 o                         
  10   3   0        644.36        655.10        32.29 o                         
  11   3   0         20.83         28.68         3.55 o                         
  12   3   0         31.90         40.98         4.69 o                         
  13   3   0        206.58        175.58        15.04 o                         
  14   3   0         71.48         59.85        11.82 o                         
 -13   4   0          0.14          2.15         5.09 o                         
 -12   4   0         46.63         47.95         7.39 o                         
 -11   4   0          9.58         23.07         4.14 o                         
 -10   4   0        772.09        755.37        59.34 o                         
  -9   4   0        245.97        272.83        19.92 o                         
  -8   4   0       6232.54       6319.30       542.92 o                         
  -7   4   0        852.74        897.17        79.51 o                         
  -6   4   0        413.75        348.46        24.61 o                         
  -5   4   0         87.93        102.59        10.19 o                         
  -4   4   0       1114.74        916.98        65.71 o                         
  -3   4   0       3022.76       2545.64       178.00 o                         
  -2   4   0      10789.44       7953.85       274.46 o                         
  -1   4   0        215.88        171.75         6.27 o                         
   0   4   0      13290.28       9970.21        26.86 o                         
   1   4   0         42.37         63.67         6.14 o                         
   2   4   0          0.26          2.98         2.49 o                         
   3   4   0         16.29          8.53         2.82 o                         
   4   4   0        408.27        270.47        12.56 o                         
   5   4   0        171.78        154.17         8.25 o                         
   6   4   0        357.87        386.13        16.70 o                         
   7   4   0       2775.43       2750.57       171.87 o                         
   8   4   0        129.51        122.75         7.46 o                         
   9   4   0          9.80         13.92         3.65 o                         
  10   4   0        145.23        147.39         3.97 o                         
  11   4   0         46.52         41.71         3.78 o                         
  12   4   0          2.49          3.48         3.35 o                         
  13   4   0        178.75        163.32        31.53 o                         
 -13   5   0          2.35          0.01         3.93 o                         
 -12   5   0         38.78         38.43         4.27 o                         
 -11   5   0        198.57        218.50        25.31 o                         
 -10   5   0       2578.27       2678.66       261.90 o                         
  -9   5   0        438.87        484.58        32.82 o                         
  -8   5   0       2251.08       2285.76       193.17 o                         
  -7   5   0       1222.93       1267.73       106.84 o                         
  -6   5   0       1742.16       1573.79       132.81 o                         
  -5   5   0        509.61        467.20        48.54 o                         
  -4   5   0       2954.51       2530.65       180.60 o                         
  -3   5   0       7835.86       6027.65       262.16 o                         
  -2   5   0       1063.35       1086.03        28.44 o                         
  -1   5   0        267.44        166.08         5.29 o                         
   0   5   0        355.67        297.68        28.93 o                         
   1   5   0       1293.35       1115.39        90.02 o                         
   2   5   0        782.71        790.56        59.17 o                         
   3   5   0        288.85        291.40        20.58 o                         
   4   5   0         24.06          7.67         3.02 o                         
   5   5   0         71.57         40.72         3.31 o                         
   6   5   0        208.73        198.03         9.33 o                         
   7   5   0        206.89        213.17        21.88 o                         
   8   5   0         26.08         17.10         2.85 o                         
   9   5   0         87.89         90.52         6.97 o                         
  10   5   0        207.78        204.91        11.47 o                         
  11   5   0         79.80         75.94        12.26 o                         
  12   5   0          3.49          5.37         4.36 o                         
  13   5   0         68.94         67.29         8.18 o                         
 -13   6   0         12.75         15.57         4.09 o                         
 -12   6   0         78.38         76.32         4.83 o                         
 -11   6   0        220.36        226.79        17.87 o                         
 -10   6   0        728.12        744.59        47.67 o                         
  -9   6   0         38.01         25.07         3.89 o                         
  -8   6   0        538.14        518.81        43.40 o                         
  -7   6   0        271.91        292.10        27.10 o                         
  -6   6   0       1979.98       1739.08       184.05 o                         
  -5   6   0         92.17         95.96        11.14 o                         
  -4   6   0       1252.70       1054.80        40.86 o                         
  -3   6   0       1950.70       1706.71        76.94 o                         
  -2   6   0        454.26        357.84         8.22 o                         
  -1   6   0        436.81        355.84        31.73 o                         
   0   6   0       8453.97       7126.22       619.52 o                         
   1   6   0       3798.63       3530.25       258.37 o                         
   2   6   0        272.61        377.62        25.96 o                         
   3   6   0         17.14         60.20         3.76 o                         
   4   6   0        574.84        539.52        32.71 o                         
   5   6   0         87.20         88.69         5.62 o                         
   6   6   0        127.77        119.83         6.52 o                         
   7   6   0         43.40         41.84         3.01 o                         
   8   6   0       1064.16       1061.42        70.10 o                         
   9   6   0         38.96         47.12         5.37 o                         
  10   6   0          3.18          3.45         3.82 o                         
  11   6   0        239.16        265.45        14.12 o                         
  12   6   0        226.19        188.46        19.60 o                         
  13   6   0          5.05          4.81         4.61 o                         
 -13   7   0         25.07         17.51         4.57 o                         
 -12   7   0         50.19         76.23        14.18 o                         
 -11   7   0          0.00          3.08         3.72 o                         
 -10   7   0        655.18        732.06        75.29 o                         
  -9   7   0        260.87        292.39        20.87 o                         
  -8   7   0         53.97         60.84         5.51 o                         
  -7   7   0        358.22        389.93        40.99 o                         
  -6   7   0        577.83        506.42        31.01 o                         
  -5   7   0          1.83          2.51         3.44 o                         
  -4   7   0        198.62        150.33        13.76 o                         
  -3   7   0        799.47        645.14        34.05 o                         
  -2   7   0       1317.59       1091.57         8.03 o                         
  -1   7   0        727.21        635.73        57.77 o                         
   0   7   0       3980.78       3630.06       318.41 o                         
   1   7   0       1383.53       1154.04        99.84 o                         
   2   7   0        306.83        280.72        21.41 o                         
   3   7   0         79.99         63.82         3.09 o                         
   4   7   0        886.72        784.21        48.96 o                         
   5   7   0       2968.47       2999.69       166.79 o                         
   6   7   0       3105.73       2949.47       137.94 o                         
   7   7   0        122.28        137.63         4.84 o                         
   8   7   0         83.90         74.83         3.35 o                         
   9   7   0         30.33         35.37         2.92 o                         
  10   7   0         22.38         24.80         3.77 o                         
  11   7   0          7.14          8.59         3.13 o                         
  12   7   0         68.05         64.09         7.63 o                         
 -12   8   0         47.45         36.45         6.33 o                         
 -11   8   0         35.90         43.28         5.92 o                         
 -10   8   0        196.57        231.04        16.76 o                         
  -9   8   0        193.50        184.77        10.23 o                         
  -8   8   0        603.38        747.47        57.20 o                         
  -7   8   0        127.34        119.17         6.55 o                         
  -6   8   0          5.66          0.95         3.29 o                         
  -5   8   0         14.72         23.39         5.72 o                         
  -4   8   0       2425.65       2089.34        80.97 o                         
  -3   8   0        582.70        480.06        12.40 o                         
  -2   8   0         17.08          7.63         2.96 o                         
  -1   8   0        103.86         73.66         8.12 o                         
   0   8   0         51.30         42.95         3.92 o                         
   1   8   0       1481.19       1303.45       115.15 o                         
   2   8   0        476.42        422.11        27.99 o                         
   3   8   0        428.80        457.87        30.65 o                         
   4   8   0        783.88        730.71        41.58 o                         
   5   8   0       4046.62       4197.56       235.37 o                         
   6   8   0          3.13          5.41         2.68 o                         
   7   8   0        750.77        771.81        31.88 o                         
   8   8   0        392.46        377.63        17.96 o                         
   9   8   0         24.88         24.75         3.90 o                         
  10   8   0        131.96        126.15        10.27 o                         
  11   8   0        241.67        226.79         4.61 o                         
  12   8   0        302.58        216.00        20.26 o                         
 -12   9   0        121.14        106.84        12.27 o                         
 -11   9   0        193.64        235.78        29.71 o                         
 -10   9   0        171.99        167.19        11.74 o                         
  -9   9   0         33.10         40.39         5.11 o                         
  -8   9   0         78.74         75.11         8.25 o                         
  -7   9   0        109.22        115.15         7.67 o                         
  -6   9   0          6.39          8.30         4.20 o                         
  -5   9   0        704.94        676.73        26.37 o                         
  -4   9   0       1075.48        946.20        32.15 o                         
  -3   9   0        848.36        670.28         6.32 o                         
  -2   9   0         92.43         67.32         6.40 o                         
  -1   9   0          7.42          7.21         3.39 o                         
   0   9   0         39.67         18.02         3.42 o                         
   1   9   0         13.34         20.53         2.95 o                         
   2   9   0        672.76        574.44        46.55 o                         
   3   9   0         76.22         92.51         3.38 o                         
   4   9   0         91.16         79.37         6.00 o                         
   5   9   0        628.03        616.95        26.73 o                         
   6   9   0          1.59          7.52         2.73 o                         
   7   9   0         67.77         76.05         3.33 o                         
   8   9   0          7.54          9.62         3.14 o                         
   9   9   0          1.39         -1.05         2.87 o                         
  10   9   0        369.73        349.45        30.12 o                         
  11   9   0         84.28         72.63         4.43 o                         
 -11  10   0         28.83         37.37         4.08 o                         
 -10  10   0          9.73         11.32         3.88 o                         
  -9  10   0         12.27         14.64         2.99 o                         
  -8  10   0        359.22        412.18        32.96 o                         
  -7  10   0        398.20        412.04        32.66 o                         
  -6  10   0        231.50        187.84        10.22 o                         
  -5  10   0         79.77         63.27         6.61 o                         
  -4  10   0         36.85         39.75         4.10 o                         
  -3  10   0        224.86        227.97        14.13 o                         
  -2  10   0        372.64        367.30        20.84 o                         
  -1  10   0        454.96        505.98        41.43 o                         
   0  10   0         80.18         76.15         5.93 o                         
   1  10   0        240.83        258.05        23.46 o                         
   2  10   0          6.33          5.68         3.25 o                         
   3  10   0        481.81        489.71        28.71 o                         
   4  10   0        296.34        318.51        15.81 o                         
   5  10   0        361.81        358.06        13.41 o                         
   6  10   0        826.30        836.41        46.37 o                         
   7  10   0        562.87        615.55        27.98 o                         
   8  10   0         20.17         10.13         3.17 o                         
   9  10   0        111.45        129.25         7.27 o                         
  10  10   0         72.88         47.89         3.88 o                         
  11  10   0         20.37         17.18         4.74 o                         
 -10  11   0        107.58        100.79         9.05 o                         
  -9  11   0        336.76        358.88        19.79 o                         
  -8  11   0        282.78        288.22        11.04 o                         
  -7  11   0        156.04        215.48         5.23 o                         
  -6  11   0         21.43         27.58         3.38 o                         
  -5  11   0        169.64        160.85         4.57 o                         
  -4  11   0          5.93          5.43         2.90 o                         
  -3  11   0        208.03        234.57        18.83 o                         
  -2  11   0        403.93        413.28        25.36 o                         
  -1  11   0         24.89         17.94         2.69 o                         
   0  11   0          2.50          8.00         5.89 o                         
   1  11   0         68.41         71.96         5.06 o                         
   2  11   0         18.03         17.04         2.97 o                         
   3  11   0         18.63         25.21         4.01 o                         
   4  11   0          1.48          2.18         2.34 o                         
   5  11   0          3.44          4.78         2.57 o                         
   6  11   0        219.22        217.58         9.02 o                         
   7  11   0        131.40        143.33         3.71 o                         
   8  11   0         28.99         24.45         2.63 o                         
   9  11   0         81.32         74.04         3.49 o                         
  10  11   0         18.05         15.80         3.02 o                         
  -9  12   0         33.73         32.53         5.37 o                         
  -8  12   0          1.18          2.30         4.33 o                         
  -7  12   0          1.12          6.85         4.31 o                         
  -6  12   0          5.26         13.78         4.34 o                         
  -5  12   0        487.15        511.07        19.69 o                         
  -4  12   0         74.93         60.97         3.65 o                         
  -3  12   0       1044.40       1149.97        78.11 o                         
  -2  12   0        364.60        367.24        23.16 o                         
  -1  12   0         63.93         70.25         4.71 o                         
   0  12   0          1.98          7.92         3.26 o                         
   1  12   0          4.84         12.47         3.28 o                         
   2  12   0        492.04        458.05        24.92 o                         
   3  12   0        397.81        428.18        20.75 o                         
   4  12   0         39.48         37.82         3.13 o                         
   5  12   0        562.50        643.83        12.46 o                         
   6  12   0         11.27          9.68         3.16 o                         
   7  12   0         47.13         46.65         2.72 o                         
   8  12   0        132.77        145.94         9.12 o                         
   9  12   0          5.91          7.81         2.99 o                         
  -8  13   0         25.70         17.38         4.59 o                         
  -7  13   0         45.44         57.79         4.52 o                         
  -6  13   0         18.33         20.67         3.12 o                         
  -5  13   0        470.78        497.92        22.72 o                         
  -4  13   0         87.61         87.84         8.13 o                         
  -3  13   0        242.36        252.82        17.31 o                         
  -2  13   0          1.55          2.85         2.75 o                         
  -1  13   0         33.08         42.82         3.22 o                         
   0  13   0         52.50         60.67         7.10 o                         
   1  13   0        270.46        358.64        17.42 o                         
   2  13   0       1681.73       1836.38        94.86 o                         
   3  13   0        151.28        168.15         7.88 o                         
   4  13   0         12.40         10.46         3.35 o                         
   5  13   0         57.21         69.33         3.93 o                         
   6  13   0        182.43        177.92         9.81 o                         
   7  13   0          7.80          4.85         2.91 o                         
   8  13   0         10.02          4.82         3.43 o                         
  -7  14   0         24.24         26.96         3.92 o                         
  -6  14   0         14.58         18.00         3.21 o                         
  -5  14   0        144.36        159.91        12.46 o                         
  -4  14   0          9.77          7.82         3.58 o                         
  -3  14   0         11.20         13.31         3.01 o                         
  -2  14   0         52.99         42.55         4.03 o                         
  -1  14   0        360.64        391.05        37.01 o                         
   0  14   0         68.62         74.78         9.50 o                         
   1  14   0        277.26        328.47        18.59 o                         
   2  14   0        150.24        146.56         5.57 o                         
   3  14   0         23.63         22.28         3.25 o                         
   4  14   0          4.49          7.46         3.14 o                         
   5  14   0        144.72        162.18         4.45 o                         
   6  14   0        102.86         80.71         5.56 o                         
   7  14   0         28.63         35.86         4.53 o                         
  -6  15   0          0.69          3.89         3.37 o                         
  -5  15   0         10.49         14.33         3.19 o                         
  -4  15   0         63.30         64.49         8.39 o                         
  -3  15   0        211.41        245.87        19.99 o                         
  -2  15   0         88.07         84.64         5.11 o                         
  -1  15   0         26.56         26.51         3.20 o                         
   0  15   0         13.16         11.86         3.64 o                         
   1  15   0         40.19         43.13         6.06 o                         
   2  15   0          3.52          5.98         3.60 o                         
   3  15   0         27.99         30.11         2.76 o                         
   4  15   0          6.69          3.51         3.09 o                         
   5  15   0         62.37         67.07         6.04 o                         
  -3  16   0         48.47         53.53         6.05 o                         
  -2  16   0          1.42          2.12         3.80 o                         
  -1  16   0          2.30          6.99         3.63 o                         
   0  16   0          2.16          3.03         3.59 o                         
   1  16   0         18.55         18.20         3.47 o                         
   2  16   0          6.96          5.58         2.90 o                         
  -3 -16   1          0.94         -0.31         3.25 o                         
  -2 -16   1          6.45          6.68         3.79 o                         
  -1 -16   1         47.10         48.18         4.64 o                         
   0 -16   1         67.58         52.42         3.22 o                         
   1 -16   1        114.92        112.37         7.41 o                         
   2 -16   1          0.95          3.95         3.77 o                         
  -5 -15   1          2.19          4.36         3.29 o                         
  -4 -15   1          4.77          6.14         3.18 o                         
  -3 -15   1         28.55         28.31         3.20 o                         
  -2 -15   1         96.46        102.71         8.72 o                         
  -1 -15   1         43.83         50.23         3.86 o                         
   0 -15   1         58.46         48.93         3.92 o                         
   1 -15   1         36.61         44.40         3.87 o                         
   2 -15   1         32.43         34.13         3.42 o                         
   3 -15   1         23.85         19.56         3.82 o                         
   4 -15   1        182.97        177.25         9.80 o                         
   5 -15   1         79.34        128.60        17.48 o                         
  -7 -14   1         10.22          3.64         3.31 o                         
  -6 -14   1         33.96         28.50         3.33 o                         
  -5 -14   1        111.21        126.84        11.12 o                         
  -4 -14   1         22.11         22.41         3.68 o                         
  -3 -14   1        124.59        157.83         5.79 o                         
  -2 -14   1        183.62        184.48        11.51 o                         
  -1 -14   1         12.22         11.11         3.13 o                         
   0 -14   1         25.16         35.79         7.08 o                         
   1 -14   1          4.20         10.60         3.54 o                         
   2 -14   1        232.21        240.79        15.91 o                         
   3 -14   1          4.60          6.49         3.91 o                         
   4 -14   1        215.63        314.88        40.35 o                         
   5 -14   1        105.45        122.98        12.48 o                         
   6 -14   1         33.98         33.62         3.56 o                         
   7 -14   1          0.27          1.70         3.32 o                         
  -8 -13   1         30.96         26.46         3.02 o                         
  -7 -13   1          1.14          4.82         2.51 o                         
  -6 -13   1        238.86        236.63        18.73 o                         
  -5 -13   1        241.31        279.51         6.75 o                         
  -4 -13   1        321.12        354.20        11.06 o                         
  -3 -13   1        125.46        123.80         9.32 o                         
  -2 -13   1          1.79          1.48         2.73 o                         
  -1 -13   1         59.77         75.68         7.09 o                         
   0 -13   1        124.53        127.48         8.20 o                         
   1 -13   1        360.38        389.14        35.47 o                         
   2 -13   1        533.29        533.38        29.22 o                         
   3 -13   1        133.30        131.69         9.19 o                         
   4 -13   1         98.32        121.14         8.73 o                         
   5 -13   1          8.33         13.02         3.65 o                         
   6 -13   1          5.67          6.39         3.65 o                         
   7 -13   1         17.50         22.88         4.56 o                         
   8 -13   1         85.72         69.08         5.71 o                         
  -9 -12   1        187.04        168.26         6.34 o                         
  -8 -12   1         52.41         47.19         3.34 o                         
  -7 -12   1         93.73        114.04         4.20 o                         
  -6 -12   1         14.13         21.79         2.82 o                         
  -5 -12   1          6.19          6.90         2.97 o                         
  -4 -12   1          0.04          1.82         2.34 o                         
  -3 -12   1        177.48        201.61         8.31 o                         
  -2 -12   1        727.57        616.84        31.81 o                         
  -1 -12   1        752.00        730.10        43.93 o                         
   0 -12   1          4.15          5.66         3.33 o                         
   1 -12   1          1.59          5.78         2.78 o                         
   2 -12   1        335.70        339.25        14.13 o                         
   3 -12   1          3.19          6.32         3.39 o                         
   4 -12   1        100.81        108.26        10.70 o                         
   5 -12   1        134.54        127.83         6.71 o                         
   6 -12   1       1070.07       1145.93        39.64 o                         
   7 -12   1         50.39         43.42         4.74 o                         
   8 -12   1         71.07         70.09         9.16 o                         
   9 -12   1         36.42         43.10         7.55 o                         
 -10 -11   1        273.86        220.01        14.92 o                         
  -9 -11   1        132.95        138.72         4.86 o                         
  -8 -11   1          1.41          1.09         2.45 o                         
  -7 -11   1         69.64         68.40         3.89 o                         
  -6 -11   1        469.51        458.78        27.71 o                         
  -5 -11   1          5.33         11.73         2.89 o                         
  -4 -11   1          6.38          6.37         2.66 o                         
  -3 -11   1        125.86        132.92         6.85 o                         
  -2 -11   1        928.80        910.76        42.52 o                         
  -1 -11   1          4.67         10.30         2.93 o                         
   0 -11   1          1.28          4.70         2.90 o                         
   1 -11   1        348.55        346.94        23.90 o                         
   2 -11   1         86.07         97.06         5.55 o                         
   3 -11   1          1.17          7.41         2.80 o                         
   4 -11   1        935.42       1004.20        62.04 o                         
   5 -11   1        135.20        154.73         6.11 o                         
   6 -11   1         93.47        110.30         4.52 o                         
   7 -11   1          5.58         10.97         4.23 o                         
   8 -11   1         21.79         35.44         3.42 o                         
   9 -11   1         81.73         96.75         5.86 o                         
  10 -11   1         22.92         17.73         3.93 o                         
 -11 -10   1        110.11         86.50         3.88 o                         
 -10 -10   1        189.67        200.31        10.22 o                         
  -9 -10   1          1.44          2.01         2.84 o                         
  -8 -10   1         36.89         23.95         3.13 o                         
  -7 -10   1         19.53         10.69         2.60 o                         
  -6 -10   1        560.94        596.94        31.84 o                         
  -5 -10   1        297.56        293.15        15.94 o                         
  -4 -10   1         86.50         91.29         4.10 o                         
  -3 -10   1          1.95          4.35         2.55 o                         
  -2 -10   1        502.21        494.22        23.98 o                         
  -1 -10   1        277.07        260.88        16.79 o                         
   0 -10   1          6.44         16.02         2.96 o                         
   1 -10   1        102.03        117.06        12.59 o                         
   2 -10   1       1579.16       1560.54       135.04 o                         
   3 -10   1        298.64        334.60        19.51 o                         
   4 -10   1       1342.61       1282.57         7.94 o                         
   5 -10   1          1.59         10.43         7.73 o                         
   6 -10   1        225.33        208.82         6.67 o                         
   7 -10   1         11.50          9.82         3.55 o                         
   8 -10   1        268.36        268.53        20.67 o                         
   9 -10   1        313.65        321.01         9.63 o                         
  10 -10   1        167.75        159.30        10.04 o                         
  11 -10   1         22.33         21.69         4.24 o                         
 -12  -9   1         64.38         54.01         4.73 o                         
 -11  -9   1         23.09         18.39         3.91 o                         
 -10  -9   1         19.77         14.68         3.23 o                         
  -9  -9   1        168.11        192.15         6.55 o                         
  -8  -9   1         62.52         68.47         4.86 o                         
  -7  -9   1         80.07         72.20         3.56 o                         
  -6  -9   1       4856.59       4901.20       229.53 o                         
  -5  -9   1       1282.84       1242.58        80.74 o                         
  -4  -9   1        125.54        106.43         7.85 o                         
  -3  -9   1        662.09        639.05        38.49 o                         
  -2  -9   1        424.74        377.17        23.37 o                         
  -1  -9   1        332.03        256.86        24.38 o                         
   0  -9   1        319.47        312.08        16.51 o                         
   1  -9   1       6723.98       6325.67       570.56 o                         
   2  -9   1       1350.18       1225.87        85.67 o                         
   3  -9   1         13.94         22.74         3.68 o                         
   4  -9   1          0.42          6.55         3.85 o                         
   5  -9   1        507.43        521.21         9.52 o                         
   6  -9   1          2.60          7.91         4.30 o                         
   7  -9   1        341.40        324.02        33.07 o                         
   8  -9   1        915.44        971.36        71.29 o                         
   9  -9   1        352.65        365.73        30.06 o                         
  10  -9   1         14.88         25.19         3.84 o                         
  11  -9   1          0.71          2.98         4.09 o                         
 -12  -8   1         51.23         59.18         4.69 o                         
 -11  -8   1         19.37         18.22         3.52 o                         
 -10  -8   1        118.02        110.55         9.67 o                         
  -9  -8   1        588.67        574.80        32.03 o                         
  -8  -8   1        127.53        142.79         5.84 o                         
  -7  -8   1         20.94         29.40         2.88 o                         
  -6  -8   1        828.86        836.67        42.82 o                         
  -5  -8   1         12.28         14.23         2.97 o                         
  -4  -8   1        307.13        278.08        19.90 o                         
  -3  -8   1         42.93         44.15         4.22 o                         
  -2  -8   1       4122.78       3604.19       260.83 o                         
  -1  -8   1        665.97        658.80        56.42 o                         
   0  -8   1       2667.22       2378.80       202.74 o                         
   1  -8   1         44.84         28.35         3.50 o                         
   2  -8   1          0.46          2.20         2.86 o                         
   3  -8   1         49.19         42.85         3.57 o                         
   4  -8   1       1133.78       1013.36        26.26 o                         
   5  -8   1        229.44        225.02         5.24 o                         
   6  -8   1       1530.77       1456.92        71.91 o                         
   7  -8   1          9.50          8.81         3.41 o                         
   8  -8   1        393.46        359.33        26.05 o                         
   9  -8   1        149.22        204.26        12.14 o                         
  10  -8   1          6.40         13.82         3.76 o                         
  11  -8   1          0.32          0.02         4.03 o                         
  12  -8   1         53.53         46.40         7.86 o                         
 -13  -7   1         38.70         27.86         3.95 o                         
 -12  -7   1        281.37        269.47        16.05 o                         
 -11  -7   1        197.87        185.79        10.69 o                         
 -10  -7   1        445.30        466.47        31.03 o                         
  -9  -7   1        199.71        188.86         8.86 o                         
  -8  -7   1        151.67        132.53         6.47 o                         
  -7  -7   1        341.61        304.63        13.93 o                         
  -6  -7   1        153.08        149.52         9.13 o                         
  -5  -7   1        619.30        602.49        31.57 o                         
  -4  -7   1       3563.99       3629.86       168.87 o                         
  -3  -7   1        356.24        287.79        17.01 o                         
  -2  -7   1       3573.29       3258.95       222.58 o                         
  -1  -7   1        237.96        250.87        18.62 o                         
   0  -7   1          7.47          7.68         3.35 o                         
   1  -7   1          0.35          1.68         3.37 o                         
   2  -7   1        437.49        334.41         9.55 o                         
   3  -7   1          9.41         18.48         3.28 o                         
   4  -7   1        464.13        383.57        17.21 o                         
   5  -7   1        371.27        334.18        22.61 o                         
   6  -7   1        635.40        661.96        55.92 o                         
   7  -7   1         15.93         20.33         3.52 o                         
   8  -7   1        278.03        334.83        27.82 o                         
   9  -7   1          8.96         10.36         3.49 o                         
  10  -7   1          6.63         12.96         3.62 o                         
  11  -7   1         69.45         66.49         6.96 o                         
  12  -7   1        173.07        192.32        19.21 o                         
 -13  -6   1        179.44        152.18        18.31 o                         
 -12  -6   1         55.28         55.05         5.60 o                         
 -11  -6   1        147.21        161.20         8.94 o                         
 -10  -6   1         77.48         73.09         4.16 o                         
  -9  -6   1        223.63        214.45        11.11 o                         
  -8  -6   1        160.49        160.94        11.15 o                         
  -7  -6   1         16.09         15.15         2.69 o                         
  -6  -6   1       2221.46       2045.05        84.88 o                         
  -5  -6   1        369.17        315.62        13.50 o                         
  -4  -6   1       2983.82       2708.36       127.11 o                         
  -3  -6   1         77.42         86.94         3.10 o                         
  -2  -6   1         88.88        104.12         7.14 o                         
  -1  -6   1       1299.92       1188.15        76.02 o                         
   0  -6   1       7642.69       6490.41       578.41 o                         
   1  -6   1       3015.44       2750.48       235.03 o                         
   2  -6   1       3663.51       2748.61        12.02 o                         
   3  -6   1        490.54        398.36        15.77 o                         
   4  -6   1         78.40         68.11         4.41 o                         
   5  -6   1        412.64        356.02        16.59 o                         
   6  -6   1        541.15        553.87        46.66 o                         
   7  -6   1        943.68        930.24        80.88 o                         
   8  -6   1        156.41        130.67         8.16 o                         
   9  -6   1          9.69         14.61         3.54 o                         
  10  -6   1        253.12        245.41        17.25 o                         
  11  -6   1         99.53        102.33         6.36 o                         
  12  -6   1         19.49         15.68         4.09 o                         
  13  -6   1         65.62         55.59         8.59 o                         
 -13  -5   1        280.28        217.00        24.23 o                         
 -12  -5   1         75.97         72.63         6.00 o                         
 -11  -5   1         74.61         80.49         4.48 o                         
 -10  -5   1        101.99         99.41         7.23 o                         
  -9  -5   1        654.52        678.48        34.77 o                         
  -8  -5   1       1191.20       1147.16        67.93 o                         
  -7  -5   1        542.77        526.01        26.44 o                         
  -6  -5   1       1016.39        987.77        36.60 o                         
  -5  -5   1         17.07         15.28         2.99 o                         
  -4  -5   1        493.30        574.15        25.84 o                         
  -3  -5   1        552.27        561.07        31.37 o                         
  -2  -5   1       1955.94       1672.74        99.29 o                         
  -1  -5   1       2580.38       2109.12       147.21 o                         
   0  -5   1       1280.08       1021.39        84.33 o                         
   1  -5   1       1268.47       1209.62       117.54 o                         
   2  -5   1       1752.03       1247.58         8.95 o                         
   3  -5   1        158.19        118.51         5.75 o                         
   4  -5   1       2040.32       1705.06        81.89 o                         
   5  -5   1        575.82        552.13        44.33 o                         
   6  -5   1        601.80        548.12        45.60 o                         
   7  -5   1        265.42        222.47        18.28 o                         
   8  -5   1       1250.71       1382.81       120.99 o                         
   9  -5   1         96.64         99.21         7.30 o                         
  10  -5   1         49.80         50.93         6.41 o                         
  11  -5   1        183.65        191.75         6.34 o                         
  12  -5   1        265.88        317.22        32.51 o                         
  13  -5   1         26.26         35.20         5.47 o                         
 -14  -4   1         97.66         70.47        12.06 o                         
 -13  -4   1         19.07          7.60         5.20 o                         
 -12  -4   1        114.26        123.82         9.17 o                         
 -11  -4   1        129.57        144.04         9.69 o                         
 -10  -4   1        710.73        753.13        45.26 o                         
  -9  -4   1       1984.15       1994.46        86.75 o                         
  -8  -4   1        867.36        866.71        38.02 o                         
  -7  -4   1        449.70        520.37        21.17 o                         
  -6  -4   1        801.45        828.32        38.98 o                         
  -5  -4   1        842.56        786.53        21.51 o                         
  -4  -4   1       3646.71       3022.94        95.11 o                         
  -3  -4   1        115.69         70.08         4.15 o                         
  -1  -4   1       1613.07       1758.72       104.55 o                         
   0  -4   1        303.44        238.50        21.33 o                         
   1  -4   1       6501.98       4941.23        18.60 o                         
   2  -4   1       1142.28        899.24        32.24 o                         
   3  -4   1          6.63          9.48         4.23 o                         
   4  -4   1       1547.65       1162.89        81.60 o                         
   5  -4   1          8.93         15.38         3.48 o                         
   6  -4   1        766.20        618.98        54.79 o                         
   7  -4   1        285.31        293.67        28.37 o                         
   8  -4   1          6.08          3.72         3.53 o                         
   9  -4   1        118.34        140.92        11.05 o                         
  10  -4   1        490.40        479.86        38.73 o                         
  11  -4   1        139.66        157.22        10.05 o                         
  12  -4   1          2.42          5.41         5.32 o                         
  13  -4   1         52.36         55.53         4.83 o                         
 -14  -3   1         70.40         52.55         7.29 o                         
 -13  -3   1         42.15         37.48         8.66 o                         
 -12  -3   1        726.66        791.12        70.75 o                         
 -11  -3   1         92.45         95.18         3.87 o                         
 -10  -3   1        243.75        254.08        12.08 o                         
  -9  -3   1        685.32        708.09        26.17 o                         
  -8  -3   1          9.04          6.81         2.84 o                         
  -7  -3   1         42.64         36.59         3.71 o                         
  -6  -3   1       3361.69       3292.31       125.05 o                         
  -5  -3   1       6741.73       6590.35       221.51 o                         
  -4  -3   1        319.09        303.92         5.74 o                         
  -3  -3   1       1168.05       1407.81        44.02 o                         
  -2  -3   1       6092.84       5893.04       203.76 o                         
  -1  -3   1        638.86        608.79        33.94 o                         
   0  -3   1          3.84         17.77         4.94 o                         
   1  -3   1       4806.46       3934.95        18.70 o                         
   2  -3   1       1796.90       1418.28        25.00 o                         
   3  -3   1       1344.32        971.83        41.56 o                         
   4  -3   1         41.87         54.14         4.75 o                         
   5  -3   1        288.42        260.95        25.36 o                         
   6  -3   1        139.66        133.12        12.09 o                         
   7  -3   1        200.39        222.19        19.30 o                         
   8  -3   1        129.07        148.25        11.62 o                         
   9  -3   1       1183.38       1142.42        73.60 o                         
  10  -3   1        274.67        311.82        32.09 o                         
  11  -3   1         49.21         55.28         5.83 o                         
  12  -3   1         28.71         22.96         5.35 o                         
  13  -3   1         57.64         71.40         7.03 o                         
 -14  -2   1        481.62        403.18         9.46 o                         
 -13  -2   1         16.45         18.05         3.72 o                         
 -12  -2   1        200.99        223.97        11.56 o                         
 -11  -2   1         17.14         16.47         2.66 o                         
 -10  -2   1          9.36          9.42         3.43 o                         
  -9  -2   1         82.73         92.88         3.63 o                         
  -8  -2   1       1838.64       1794.60        35.50 o                         
  -7  -2   1         13.56         16.14         2.57 o                         
  -6  -2   1       6023.98       5547.62        80.43 o                         
  -5  -2   1       2589.98       2616.56        23.73 o                         
  -4  -2   1        696.58        794.99         7.77 o                         
  -3  -2   1         19.01         19.31         4.40 o                         
  -2  -2   1        467.31        428.76         9.98 o                         
  -1  -2   1       4822.36       5025.86       144.32 o                         
   0  -2   1       1676.25       1762.54        88.97 o                         
   1  -2   1       3205.59       3031.26        41.14 o                         
   2  -2   1       1469.70       1161.90       111.06 o                         
   3  -2   1          4.47         14.92         4.16 o                         
   4  -2   1       1365.09       1058.05        98.18 o                         
   5  -2   1       1027.46        912.07        91.10 o                         
   6  -2   1       1146.03       1144.57       120.46 o                         
   7  -2   1        213.07        168.12        14.84 o                         
   8  -2   1        141.42        129.59        10.98 o                         
   9  -2   1        838.42        818.10        49.38 o                         
  10  -2   1         20.56         32.36         5.18 o                         
  11  -2   1         30.70         26.45         4.30 o                         
  12  -2   1          0.64          3.17         6.12 o                         
  13  -2   1          4.84          8.21         6.49 o                         
 -14  -1   1         18.17         12.65         6.67 o                         
 -13  -1   1        155.95        152.89         7.02 o                         
 -12  -1   1        111.12        115.02         6.54 o                         
 -11  -1   1         32.97         31.61         3.48 o                         
 -10  -1   1        595.45        628.20        17.14 o                         
  -9  -1   1       2267.51       2358.92        36.98 o                         
  -8  -1   1        233.92        201.72         3.95 o                         
  -7  -1   1       1870.95       1957.15        29.89 o                         
  -6  -1   1        288.07        266.46         4.32 o                         
  -5  -1   1          6.69          4.86         3.13 o                         
  -4  -1   1       2992.94       3123.39        62.05 o                         
  -2  -1   1       1125.66       1364.13        26.05 o                         
  -1  -1   1       5230.80       6195.33        82.99 o                         
   0  -1   1       8264.37       8644.84       214.30 o                         
   1  -1   1        165.88        266.44        15.85 o                         
   2  -1   1       3740.47       3458.97       274.72 o                         
   3  -1   1       2504.46       2551.16       168.58 o                         
   4  -1   1       1001.41        958.38        57.14 o                         
   5  -1   1         75.54        112.27         5.98 o                         
   6  -1   1       3307.95       3169.59       163.15 o                         
   7  -1   1        549.64        472.88        17.58 o                         
   8  -1   1        176.28        199.17        11.87 o                         
   9  -1   1        621.88        673.40        26.29 o                         
  10  -1   1          0.68          2.99         3.99 o                         
  11  -1   1          1.36          4.53         5.83 o                         
  12  -1   1         19.69         28.36         6.37 o                         
  13  -1   1         47.89         49.42         7.16 o                         
 -14   0   1          8.92          9.88         6.51 o                         
 -13   0   1        153.61        185.33         7.44 o                         
 -12   0   1        380.85        388.86        22.79 o                         
 -11   0   1        157.14        168.37         8.53 o                         
 -10   0   1       1205.54       1308.39        49.41 o                         
  -9   0   1        461.37        480.19         7.79 o                         
  -8   0   1        165.49        187.96         6.55 o                         
  -7   0   1        572.91        552.62        13.29 o                         
  -6   0   1       1550.97       1555.25        29.85 o                         
  -5   0   1         28.84         19.47         3.14 o                         
  -4   0   1      14333.08      14088.85        45.98 o                         
  -3   0   1          6.77         39.63         5.33 o                         
  -2   0   1       2222.31       2626.44        32.62 o                         
   1   0   1       1228.73       1427.42        23.04 o                         
   2   0   1          6.90          5.72         4.81 o                         
   3   0   1         69.03         23.64         4.62 o                         
   4   0   1        182.73        214.97         7.80 o                         
   5   0   1       3740.47       3550.69       202.23 o                         
   6   0   1         70.83         63.30         3.53 o                         
   7   0   1         48.06         39.09         3.64 o                         
   8   0   1        820.20        853.17        21.06 o                         
   9   0   1        112.29        130.76         4.81 o                         
  10   0   1         58.74         64.94         5.29 o                         
  11   0   1        578.95        634.09        51.59 o                         
  12   0   1         61.98         54.57         3.94 o                         
  13   0   1        339.79        305.92         8.91 o                         
 -14   1   1         62.35         56.30         5.42 o                         
 -13   1   1        181.57        187.91        11.18 o                         
 -12   1   1        141.13        143.44        10.01 o                         
 -11   1   1        215.04        201.46        22.88 o                         
 -10   1   1         72.29         77.61         8.65 o                         
  -9   1   1          8.97          7.98         4.25 o                         
  -8   1   1       1266.40       1274.92        93.91 o                         
  -7   1   1       2284.39       2360.07        57.47 o                         
  -6   1   1        211.71        171.76         4.75 o                         
  -5   1   1       1615.94       1598.02        13.89 o                         
  -4   1   1        359.60        424.20        11.81 o                         
  -3   1   1       3130.90       3497.65        22.39 o                         
  -2   1   1          9.41          8.98         6.30 o                         
  -1   1   1        927.01        925.62        14.46 o                         
   0   1   1       7857.44       9594.21        46.98 o                         
   1   1   1       9753.49      10722.70        39.89 o                         
   2   1   1       1479.32       1523.98        55.27 o                         
   3   1   1       1927.94       1700.91        12.27 o                         
   4   1   1        780.30        726.50        23.71 o                         
   5   1   1         33.21         32.45         3.38 o                         
   6   1   1        355.45        345.23         5.33 o                         
   7   1   1       1869.16       1823.57        33.92 o                         
   8   1   1       1497.46       1592.76        50.86 o                         
   9   1   1          2.97          1.15         2.96 o                         
  10   1   1        138.85        132.67         9.59 o                         
  11   1   1         77.84        110.56        12.05 o                         
  12   1   1          3.64          4.59         3.40 o                         
  13   1   1        320.21        307.08        34.66 o                         
 -14   2   1        364.69        367.15        31.05 o                         
 -13   2   1        323.40        336.38        40.31 o                         
 -12   2   1        211.70        231.62        35.63 o                         
 -11   2   1         83.10        106.00        16.96 o                         
 -10   2   1        394.22        352.95        44.42 o                         
  -9   2   1        575.20        556.74        34.54 o                         
  -8   2   1       1466.50       1406.02        86.51 o                         
  -7   2   1       1658.79       1551.71        58.21 o                         
  -6   2   1       1737.41       1960.02        49.51 o                         
  -5   2   1        111.72         82.89         4.10 o                         
  -4   2   1       4551.38       4352.57       222.14 o                         
  -3   2   1       4152.78       4305.99       163.53 o                         
  -2   2   1        696.31        871.38        31.33 o                         
  -1   2   1        979.48        913.44        19.30 o                         
   0   2   1       7525.99       7813.05       326.45 o                         
   1   2   1       7136.07       6557.49       384.14 o                         
   2   2   1        636.48        542.57        36.44 o                         
   3   2   1       2074.02       1969.48        98.51 o                         
   4   2   1       1838.63       1805.20        76.48 o                         
   5   2   1       1900.17       1895.32        98.17 o                         
   6   2   1       1709.42       1952.70        45.31 o                         
   7   2   1       2585.21       2431.01        15.75 o                         
   8   2   1        413.40        449.97         9.82 o                         
   9   2   1        504.39        544.62         5.85 o                         
  10   2   1         71.99         91.43         8.82 o                         
  11   2   1         55.26         64.47         5.60 o                         
  12   2   1          2.09          6.74         4.45 o                         
  13   2   1          0.95          3.91         4.69 o                         
 -14   3   1         12.67         17.30         5.56 o                         
 -13   3   1          2.84          3.79         5.12 o                         
 -12   3   1        183.27        230.25        45.02 o                         
 -11   3   1        558.14        641.81        90.44 o                         
 -10   3   1         91.75        122.75         8.66 o                         
  -9   3   1       3098.00       3197.93       206.15 o                         
  -8   3   1       1612.84       1604.36        97.85 o                         
  -7   3   1        243.51        272.39        13.47 o                         
  -6   3   1       2017.16       2174.86       113.59 o                         
  -5   3   1        539.79        495.70        31.29 o                         
  -4   3   1       1263.74       1228.17        79.41 o                         
  -3   3   1       6070.95       6099.10       443.54 o                         
  -2   3   1        190.23        183.44        13.49 o                         
   0   3   1       2045.41       2082.29       143.03 o                         
   1   3   1       1106.06        991.78        73.00 o                         
   2   3   1       1604.27       1326.07       103.85 o                         
   3   3   1        755.55        625.29        42.23 o                         
   4   3   1       2692.13       2469.89       141.78 o                         
   5   3   1         12.95         25.43         3.49 o                         
   6   3   1       2937.38       3113.98       174.86 o                         
   7   3   1        970.71        966.94         6.85 o                         
   8   3   1          0.08          8.44         3.23 o                         
   9   3   1        227.07        264.89         5.05 o                         
  10   3   1         49.04         39.58         3.59 o                         
  11   3   1        243.59        264.00        16.39 o                         
  12   3   1        136.15        119.33         4.94 o                         
  13   3   1        249.18        226.89        45.50 o                         
 -14   4   1         55.26         41.03         8.60 o                         
 -13   4   1        142.01        124.87        16.64 o                         
 -12   4   1          2.91          5.58         4.32 o                         
 -11   4   1        406.76        363.20        31.30 o                         
 -10   4   1        315.86        345.43        25.55 o                         
  -9   4   1         12.30         10.24         3.80 o                         
  -8   4   1         35.90         39.93         3.65 o                         
  -7   4   1        234.08        266.86        22.19 o                         
  -6   4   1         61.13         48.35         3.55 o                         
  -5   4   1       2106.93       2113.67       178.62 o                         
  -4   4   1        389.10        547.70        43.22 o                         
  -3   4   1       5690.70       5021.70       226.85 o                         
  -2   4   1         35.76         20.98         4.86 o                         
  -1   4   1       6424.56       5040.85        40.94 o                         
   0   4   1       2136.12       1915.87       167.28 o                         
   1   4   1       3266.52       2742.52       206.62 o                         
   2   4   1       1519.44       1252.13       104.07 o                         
   3   4   1       8061.70       7277.45       522.13 o                         
   4   4   1        101.08         96.69         5.60 o                         
   5   4   1        289.27        306.63        16.07 o                         
   6   4   1          0.43          1.15         3.21 o                         
   7   4   1       1344.74       1443.24        74.02 o                         
   8   4   1         90.74         78.16         4.03 o                         
   9   4   1         75.33         80.04         4.29 o                         
  10   4   1        734.57        765.59        29.98 o                         
  11   4   1        338.58        337.62        35.05 o                         
  12   4   1          8.41         17.90         5.20 o                         
  13   4   1         14.91          5.99         3.79 o                         
 -13   5   1         34.48         44.10        10.90 o                         
 -12   5   1         16.19         16.83         4.16 o                         
 -11   5   1         24.12         22.69         3.74 o                         
 -10   5   1         41.24         52.18         3.83 o                         
  -9   5   1        500.36        540.75        38.54 o                         
  -8   5   1        461.09        451.25        27.82 o                         
  -7   5   1       1885.19       1878.23       141.51 o                         
  -6   5   1        113.27        133.25        18.47 o                         
  -5   5   1       1424.90       1193.88        83.48 o                         
  -4   5   1        691.11        600.73        49.03 o                         
  -3   5   1        469.18        340.10        22.75 o                         
  -2   5   1         11.54         32.20         4.38 o                         
  -1   5   1       3335.03       2366.84        47.63 o                         
   0   5   1       5172.75       4488.63       405.01 o                         
   1   5   1       2117.98       2059.58       171.81 o                         
   2   5   1          6.72          5.98         2.95 o                         
   3   5   1       1906.01       1730.12       130.44 o                         
   4   5   1        837.85        777.32        51.85 o                         
   5   5   1          1.45          2.62         2.90 o                         
   6   5   1         55.38         35.83         2.87 o                         
   7   5   1        588.97        622.59        41.20 o                         
   8   5   1        380.18        380.22        21.00 o                         
   9   5   1        609.82        641.50        15.01 o                         
  10   5   1        477.88        496.77         7.59 o                         
  11   5   1        228.92        222.75        18.64 o                         
  12   5   1         41.83         36.21         3.45 o                         
  13   5   1         59.31         50.05         6.07 o                         
 -13   6   1          4.65          3.67         4.06 o                         
 -12   6   1        213.80        217.10        20.83 o                         
 -11   6   1        195.92        198.63        17.03 o                         
 -10   6   1        764.28        876.82        68.68 o                         
  -9   6   1       1432.82       1515.40        96.60 o                         
  -8   6   1        684.54        709.75        51.15 o                         
  -7   6   1       1723.64       1485.54       149.43 o                         
  -6   6   1         65.65         53.76         4.46 o                         
  -5   6   1       1235.01       1084.93       104.88 o                         
  -4   6   1        688.80        609.30        48.13 o                         
  -3   6   1       8146.08       7092.46       395.19 o                         
  -2   6   1        956.71        850.37        19.57 o                         
  -1   6   1       4578.25       3733.37       275.24 o                         
   0   6   1       4631.45       4255.56       360.53 o                         
   1   6   1       2198.51       1863.86       172.98 o                         
   2   6   1        155.01        109.72         9.07 o                         
   3   6   1        434.07        470.58        36.58 o                         
   4   6   1          4.98          4.85         2.59 o                         
   5   6   1        184.44        163.04         8.27 o                         
   6   6   1        376.24        379.97        18.37 o                         
   7   6   1       2026.84       2040.97        85.07 o                         
   8   6   1        882.93        908.47        42.73 o                         
   9   6   1        182.46        181.35         4.52 o                         
  10   6   1        708.43        767.55        66.05 o                         
  11   6   1          0.97          2.02         4.29 o                         
  12   6   1         59.04         55.23         3.71 o                         
 -13   7   1        121.68         96.43        11.13 o                         
 -12   7   1         89.87         78.92         4.16 o                         
 -11   7   1        281.27        359.00        34.95 o                         
 -10   7   1        208.40        241.26        19.56 o                         
  -9   7   1         12.31         22.04         3.45 o                         
  -8   7   1         41.29         65.57         4.34 o                         
  -7   7   1        141.00        126.99        12.96 o                         
  -6   7   1         10.94         11.25         4.26 o                         
  -5   7   1        163.41        134.45        14.98 o                         
  -4   7   1       1515.07       1356.16        73.29 o                         
  -3   7   1         76.46         78.35        22.28 o                         
  -2   7   1        828.31        639.51        17.94 o                         
  -1   7   1        755.05        686.26        54.21 o                         
   0   7   1         42.81         32.79         3.10 o                         
   1   7   1        270.60        260.12        22.13 o                         
   2   7   1        973.47        902.62        66.47 o                         
   3   7   1        234.20        201.69        14.53 o                         
   4   7   1        735.11        658.54        42.14 o                         
   5   7   1       1091.51       1047.90        55.58 o                         
   6   7   1        570.36        579.26        23.26 o                         
   7   7   1        308.94        273.00        10.40 o                         
   8   7   1          4.63          0.32         2.66 o                         
   9   7   1         39.28         50.78         3.94 o                         
  10   7   1         18.06         13.40         3.40 o                         
  11   7   1        170.29        157.65         6.45 o                         
  12   7   1        137.02        113.61        10.30 o                         
 -12   8   1          0.92          6.16         4.00 o                         
 -11   8   1         34.27         42.86         3.42 o                         
 -10   8   1         36.73         39.17         4.16 o                         
  -9   8   1          0.91          2.35         3.50 o                         
  -8   8   1          9.15         16.21         4.25 o                         
  -7   8   1        606.20        519.02        41.10 o                         
  -6   8   1        269.39        276.68        22.94 o                         
  -5   8   1        853.31        735.26        53.30 o                         
  -4   8   1       1558.69       1407.74        71.33 o                         
  -3   8   1        934.09        751.66        52.46 o                         
  -2   8   1         29.88         20.92         3.41 o                         
  -1   8   1         81.47         83.55         5.19 o                         
   0   8   1         44.97         38.81         3.51 o                         
   1   8   1       3431.44       3095.37       242.40 o                         
   2   8   1          7.73          5.26         2.36 o                         
   3   8   1       1420.93       1257.10        79.13 o                         
   4   8   1        254.54        228.97         8.61 o                         
   5   8   1        631.88        653.33        42.83 o                         
   6   8   1         53.81         44.61         2.97 o                         
   7   8   1        340.61        395.82        11.40 o                         
   8   8   1        250.38        238.08        13.24 o                         
   9   8   1        142.82        141.71         6.93 o                         
  10   8   1         39.85         49.33         3.47 o                         
  11   8   1          3.63          3.70         3.33 o                         
  12   8   1         86.34         48.53        15.24 o                         
 -12   9   1          3.11          1.64         3.89 o                         
 -11   9   1          3.22          4.97         3.89 o                         
 -10   9   1          1.27          2.47         3.65 o                         
  -9   9   1        167.16        171.47         9.94 o                         
  -8   9   1        560.56        542.96        35.44 o                         
  -7   9   1       1027.01        992.16        58.50 o                         
  -6   9   1        444.37        444.76        49.45 o                         
  -5   9   1         57.34         71.85         5.20 o                         
  -4   9   1         90.92        106.21         4.51 o                         
  -3   9   1        200.16        193.00        13.75 o                         
  -2   9   1        679.51        645.15        43.22 o                         
  -1   9   1       2412.83       2395.57       212.70 o                         
   0   9   1       3093.09       2830.68       236.26 o                         
   1   9   1        132.88        133.26         9.01 o                         
   2   9   1         18.36         18.90         3.28 o                         
   3   9   1        675.19        668.51        36.04 o                         
   4   9   1        498.23        426.39        27.15 o                         
   5   9   1        152.31        171.81         9.38 o                         
   6   9   1       1438.29       1509.23        80.54 o                         
   7   9   1       2042.89       2087.44        84.63 o                         
   8   9   1        175.44        186.02         3.77 o                         
   9   9   1        184.48        183.70         3.96 o                         
  10   9   1         46.36         51.62         3.65 o                         
  11   9   1         60.77         47.35         6.54 o                         
 -11  10   1        204.46        179.04        15.96 o                         
 -10  10   1         86.97         90.64         8.95 o                         
  -9  10   1        652.89        710.23        12.22 o                         
  -8  10   1        341.79        332.54         5.10 o                         
  -7  10   1        349.95        377.18        38.83 o                         
  -6  10   1        116.17        110.01         4.60 o                         
  -5  10   1          1.08          6.30         3.96 o                         
  -4  10   1          4.37          2.48         5.54 o                         
  -3  10   1       2678.15       2723.71       165.77 o                         
  -2  10   1       1082.86       1151.56        68.91 o                         
  -1  10   1        499.94        480.97        41.33 o                         
   0  10   1        937.38        951.52        72.88 o                         
   1  10   1        364.46        344.53        27.84 o                         
   2  10   1        206.99        200.55         6.40 o                         
   3  10   1         40.43         34.15         2.66 o                         
   4  10   1        225.12        202.90         9.15 o                         
   5  10   1        693.67        632.52        24.52 o                         
   6  10   1        539.31        568.38        20.73 o                         
   7  10   1         19.65         17.21         2.77 o                         
   8  10   1         24.02         35.81         2.81 o                         
   9  10   1          1.84          6.37         3.05 o                         
  10  10   1          6.31          7.60         3.38 o                         
 -11  11   1         51.48         48.47         4.86 o                         
 -10  11   1         28.50         28.68         4.28 o                         
  -9  11   1         17.61          9.33         3.81 o                         
  -8  11   1         10.80         21.73         4.40 o                         
  -7  11   1          4.40          2.57         3.38 o                         
  -6  11   1         14.50         22.54         4.09 o                         
  -5  11   1        126.99        129.00         4.45 o                         
  -4  11   1        626.02        611.55         7.65 o                         
  -3  11   1        261.19        267.65        22.90 o                         
  -2  11   1          4.25         -1.36         2.97 o                         
  -1  11   1        176.18        166.83        10.19 o                         
   0  11   1        189.46        214.82        18.87 o                         
   1  11   1         47.18         35.15         2.76 o                         
   2  11   1          4.95          3.56         2.36 o                         
   3  11   1       1197.18       1186.50        51.57 o                         
   4  11   1        323.20        350.52        11.27 o                         
   5  11   1         91.75         79.45         3.16 o                         
   6  11   1         26.30         27.74         2.77 o                         
   7  11   1         10.34         11.30         3.04 o                         
   8  11   1          9.27         17.29         3.31 o                         
   9  11   1         39.61         34.56         3.16 o                         
  10  11   1         24.83         19.48         4.70 o                         
 -10  12   1          1.82          3.39         3.48 o                         
  -9  12   1         58.99         56.07         4.57 o                         
  -8  12   1         17.76         22.51         3.64 o                         
  -7  12   1        188.10        228.21         8.03 o                         
  -6  12   1        246.59        218.99        14.45 o                         
  -5  12   1        569.98        581.20         6.50 o                         
  -4  12   1        119.32        129.04         7.22 o                         
  -3  12   1          6.25         13.23         3.39 o                         
  -2  12   1        179.65        204.95        15.75 o                         
  -1  12   1        117.98        145.32        14.54 o                         
   0  12   1        135.58         95.68        10.30 o                         
   1  12   1        360.32        353.97        27.32 o                         
   2  12   1        375.02        451.89        17.03 o                         
   3  12   1          9.83         18.85         2.99 o                         
   4  12   1         10.70         18.17         3.83 o                         
   5  12   1          0.27          1.54         2.69 o                         
   6  12   1         48.58         51.06         3.14 o                         
   7  12   1          1.53         -0.27         2.80 o                         
   8  12   1        155.49        149.78         7.65 o                         
   9  12   1        152.76        111.44         3.95 o                         
  -9  13   1         53.37         39.66         4.03 o                         
  -8  13   1         96.41        107.21        18.22 o                         
  -7  13   1         60.71         72.39         4.74 o                         
  -6  13   1          1.24          6.20         4.63 o                         
  -5  13   1         14.17         17.34         3.54 o                         
  -4  13   1        218.99        223.19        16.19 o                         
  -3  13   1        343.34        408.15        13.54 o                         
  -2  13   1        749.40        822.29        63.92 o                         
  -1  13   1        461.35        468.93        25.04 o                         
   0  13   1        120.52        166.74         5.06 o                         
   1  13   1         55.37         62.27         4.19 o                         
   2  13   1         53.74         56.15         7.12 o                         
   3  13   1        104.81         98.04         6.79 o                         
   4  13   1        173.64        162.46         8.65 o                         
   5  13   1        501.36        531.68         8.38 o                         
   6  13   1        147.14        148.65         5.78 o                         
   7  13   1        127.19        119.84         8.58 o                         
   8  13   1         11.81          5.97         3.03 o                         
  -7  14   1          9.57         12.67         3.79 o                         
  -6  14   1         34.67         36.18         3.99 o                         
  -5  14   1         92.44        104.52        11.30 o                         
  -4  14   1        117.45        147.41         9.21 o                         
  -3  14   1        194.84        218.29         6.16 o                         
  -2  14   1        261.77        274.77        14.03 o                         
  -1  14   1          4.75          5.00         3.03 o                         
   0  14   1         59.68         79.68         3.83 o                         
   1  14   1         35.29         34.27         5.53 o                         
   2  14   1        137.22        153.17         6.24 o                         
   3  14   1        212.88        202.75         9.50 o                         
   4  14   1        139.10        160.57         4.09 o                         
   5  14   1        134.45        139.40        12.46 o                         
   6  14   1         22.87         24.18         3.90 o                         
  -6  15   1         34.61         38.30         4.09 o                         
  -5  15   1         35.79         31.65         3.91 o                         
  -4  15   1        154.60        214.26        23.23 o                         
  -3  15   1        100.39        119.56         5.43 o                         
  -2  15   1         21.36         25.50         3.75 o                         
  -1  15   1          3.25          3.37         2.74 o                         
   0  15   1          9.23         12.31         3.11 o                         
   1  15   1        129.88        147.18         5.77 o                         
   2  15   1          6.95         10.83         3.76 o                         
   3  15   1         99.31         88.13         3.49 o                         
   4  15   1         24.47         21.17         3.83 o                         
   5  15   1          0.34          5.22         3.29 o                         
  -3  16   1          9.03          7.59         3.36 o                         
  -2  16   1         30.89         23.95         3.86 o                         
  -1  16   1          9.41          7.93         3.47 o                         
   0  16   1         86.25        103.22         6.17 o                         
   1  16   1         46.94         42.07         3.61 o                         
   2  16   1          1.14          7.38         3.24 o                         
  -3 -16   2        160.50        145.02        21.99 o                         
  -2 -16   2         35.19         39.75         3.96 o                         
  -1 -16   2          5.18          2.89         3.22 o                         
   0 -16   2         56.16         61.70         3.52 o                         
   1 -16   2          8.03          8.34         4.00 o                         
   2 -16   2          0.13         -0.61         2.92 o                         
  -5 -15   2        227.51        238.27        33.10 o                         
  -4 -15   2        106.78        117.04         5.04 o                         
  -3 -15   2         17.57         19.88         3.71 o                         
  -2 -15   2          0.84          3.44         3.93 o                         
  -1 -15   2          3.07          2.92         3.12 o                         
   0 -15   2         21.57         18.77         3.00 o                         
   1 -15   2         11.13         20.23         3.67 o                         
   2 -15   2         15.86         15.79         3.18 o                         
   3 -15   2         20.17         20.18         2.87 o                         
   4 -15   2        116.68        135.83        18.35 o                         
   5 -15   2         14.28          3.17         4.15 o                         
  -7 -14   2         80.71         69.35         3.50 o                         
  -6 -14   2         24.70         29.55         3.46 o                         
  -5 -14   2         12.43         13.73         3.73 o                         
  -4 -14   2         41.14         60.42         4.44 o                         
  -3 -14   2         64.94         63.87         3.39 o                         
  -2 -14   2        105.74        101.81         9.78 o                         
  -1 -14   2          4.01          7.70         3.47 o                         
   0 -14   2        103.85        127.26        14.58 o                         
   1 -14   2         62.12         73.29         8.28 o                         
   2 -14   2        235.19        255.67        12.47 o                         
   3 -14   2         10.23         13.78         3.76 o                         
   4 -14   2         13.35         15.82         3.40 o                         
   5 -14   2         89.67         85.59         5.07 o                         
   6 -14   2         67.04         72.48         4.55 o                         
  -9 -13   2         27.07         15.31         3.08 o                         
  -8 -13   2        353.22        337.76        26.96 o                         
  -7 -13   2         30.59         27.03         3.02 o                         
  -6 -13   2          0.93          3.78         2.79 o                         
  -5 -13   2          8.46         11.10         2.53 o                         
  -4 -13   2         89.22         92.10         4.95 o                         
  -3 -13   2        240.80        245.55        16.50 o                         
  -2 -13   2        264.20        287.64        10.73 o                         
  -1 -13   2       1265.01       1283.84        37.12 o                         
   0 -13   2        410.29        498.13        37.33 o                         
   1 -13   2          5.67          3.13         3.20 o                         
   2 -13   2         10.56         14.85         3.07 o                         
   3 -13   2        247.08        265.98        17.21 o                         
   4 -13   2        160.32        172.93         8.62 o                         
   5 -13   2        139.09        157.18        17.28 o                         
   6 -13   2        244.29        255.06        14.44 o                         
   7 -13   2        132.41        120.95         6.48 o                         
   8 -13   2          5.58          9.16         4.12 o                         
 -10 -12   2         40.71         39.32         3.36 o                         
  -9 -12   2         11.96         22.20         3.03 o                         
  -8 -12   2        142.17        136.86         5.44 o                         
  -7 -12   2        133.57        140.62         7.53 o                         
  -6 -12   2         55.57         64.44         2.97 o                         
  -5 -12   2          1.88          3.03         2.96 o                         
  -4 -12   2        249.25        291.13        12.26 o                         
  -3 -12   2        360.34        358.46        24.12 o                         
  -2 -12   2        791.07        782.88        48.23 o                         
  -1 -12   2        157.00        138.06        13.75 o                         
   0 -12   2         13.84         16.64         4.32 o                         
   1 -12   2         28.60         27.76         3.00 o                         
   2 -12   2        142.71        203.81        18.91 o                         
   3 -12   2        472.68        476.03        30.85 o                         
   4 -12   2        730.75        815.31        53.52 o                         
   5 -12   2         96.91        126.17        11.10 o                         
   6 -12   2          7.32         12.17         4.31 o                         
   7 -12   2          6.11          8.94         3.42 o                         
   8 -12   2         10.20         14.60         3.44 o                         
   9 -12   2          0.81          1.93         4.12 o                         
 -10 -11   2          4.87          3.49         3.33 o                         
  -9 -11   2         15.87         21.56         2.92 o                         
  -8 -11   2          6.32          7.91         2.99 o                         
  -7 -11   2         54.73         61.91         5.36 o                         
  -6 -11   2        153.09        200.92         9.53 o                         
  -5 -11   2          2.14          3.88         2.61 o                         
  -4 -11   2         10.95          6.95         2.86 o                         
  -3 -11   2         35.39         39.66         2.70 o                         
  -2 -11   2        143.48        154.49        12.55 o                         
  -1 -11   2          1.72          7.59         3.33 o                         
   0 -11   2          6.25          3.30         3.39 o                         
   1 -11   2          7.29          8.41         2.89 o                         
   2 -11   2         30.72         24.54         3.43 o                         
   3 -11   2        217.33        236.13        18.19 o                         
   4 -11   2         88.65        110.62         6.24 o                         
   5 -11   2         33.66         34.80         4.22 o                         
   6 -11   2          2.99          4.59         4.08 o                         
   7 -11   2         15.08         11.51         3.18 o                         
   8 -11   2         85.60        123.87        10.78 o                         
   9 -11   2        127.79        131.10        11.32 o                         
 -11 -10   2         48.28         31.39         3.66 o                         
 -10 -10   2        238.01        262.00        15.02 o                         
  -9 -10   2         85.14         85.38         4.58 o                         
  -8 -10   2        197.24        236.26        15.63 o                         
  -7 -10   2          7.70         10.11         2.89 o                         
  -6 -10   2       1187.30       1354.02        66.07 o                         
  -5 -10   2          0.68          3.74         2.71 o                         
  -4 -10   2          0.94          4.65         2.92 o                         
  -3 -10   2         10.32          9.63         2.65 o                         
  -2 -10   2        767.96        779.43        35.81 o                         
  -1 -10   2          2.29          5.14         2.61 o                         
   0 -10   2        176.67        168.77        18.25 o                         
   1 -10   2        306.56        275.09        18.77 o                         
   2 -10   2         15.74         20.84         3.48 o                         
   3 -10   2         79.57         71.97         4.68 o                         
   4 -10   2         58.77         58.39         6.17 o                         
   5 -10   2        282.87        304.73        21.47 o                         
   6 -10   2         69.12         72.31         3.99 o                         
   7 -10   2          2.65          8.11         2.69 o                         
   8 -10   2        155.82        169.69        16.13 o                         
   9 -10   2         54.06         56.26         4.50 o                         
  10 -10   2         44.66         44.07         4.08 o                         
 -12  -9   2         31.81         21.33         4.08 o                         
 -11  -9   2        163.82        159.73        16.81 o                         
 -10  -9   2        601.54        580.44        23.16 o                         
  -9  -9   2        124.72        119.02        10.11 o                         
  -8  -9   2        116.44        104.35         6.27 o                         
  -7  -9   2         59.43         55.78         2.81 o                         
  -6  -9   2        176.48        152.77         8.43 o                         
  -5  -9   2       1556.80       1449.85        82.23 o                         
  -4  -9   2         48.11         47.03         2.99 o                         
  -3  -9   2       2260.91       2049.33       133.48 o                         
  -2  -9   2        384.90        315.32        16.83 o                         
  -1  -9   2         30.42         23.92         3.39 o                         
   0  -9   2        447.93        368.15        31.78 o                         
   1  -9   2         72.09         68.98         6.20 o                         
   2  -9   2        749.04        681.83        62.25 o                         
   3  -9   2        431.90        419.46        36.50 o                         
   4  -9   2        671.68        688.26         6.65 o                         
   5  -9   2       1179.17       1100.52        35.43 o                         
   6  -9   2        216.72        242.03         5.23 o                         
   7  -9   2        227.34        231.59        19.00 o                         
   8  -9   2          2.74          5.67         3.66 o                         
   9  -9   2         53.59         46.13         4.20 o                         
  10  -9   2        231.70        269.22        27.71 o                         
  11  -9   2         19.70         14.30         3.96 o                         
 -12  -8   2        122.62        110.36         4.07 o                         
 -11  -8   2        704.52        606.85        38.87 o                         
 -10  -8   2        551.52        538.45        26.47 o                         
  -9  -8   2        189.98        198.46        13.98 o                         
  -8  -8   2         56.07         48.09         4.11 o                         
  -7  -8   2        423.21        395.21        12.76 o                         
  -6  -8   2       1112.84       1034.48        53.56 o                         
  -5  -8   2       1869.13       1968.48       110.31 o                         
  -4  -8   2       3158.80       3329.83       184.30 o                         
  -3  -8   2       1081.12        949.64        46.08 o                         
  -2  -8   2        387.89        364.37        20.60 o                         
  -1  -8   2        689.32        649.43        44.00 o                         
   0  -8   2        548.27        512.71        38.36 o                         
   1  -8   2        341.40        255.75        22.21 o                         
   2  -8   2        176.23        153.85        12.60 o                         
   3  -8   2         88.50         65.72         3.72 o                         
   4  -8   2         91.03         85.48         4.56 o                         
   5  -8   2        470.82        473.75        27.05 o                         
   6  -8   2        550.86        522.07        47.83 o                         
   7  -8   2        205.22        216.27        16.95 o                         
   8  -8   2          1.83          1.96         3.48 o                         
   9  -8   2        301.24        348.08        18.06 o                         
  10  -8   2         25.94         25.95         3.88 o                         
  11  -8   2         87.13         81.41         9.87 o                         
 -13  -7   2         40.13         28.26         4.44 o                         
 -12  -7   2          2.29          2.24         3.50 o                         
 -11  -7   2        275.92        271.82        19.72 o                         
 -10  -7   2          4.37          5.83         3.48 o                         
  -9  -7   2        469.51        464.69        30.02 o                         
  -8  -7   2        116.04        141.37        11.08 o                         
  -7  -7   2        209.13        187.59         8.84 o                         
  -6  -7   2        678.89        669.45        21.23 o                         
  -5  -7   2        239.85        264.83        13.28 o                         
  -4  -7   2        682.55        693.73        31.60 o                         
  -3  -7   2         33.75         31.82         2.78 o                         
  -2  -7   2       2165.58       1962.76       114.35 o                         
  -1  -7   2       1125.93       1027.83        61.94 o                         
   0  -7   2        430.02        382.83        35.05 o                         
   1  -7   2       1702.36       1541.06       117.24 o                         
   2  -7   2        395.81        317.46        29.06 o                         
   3  -7   2        110.52         90.66         4.44 o                         
   4  -7   2         13.52         14.54         3.53 o                         
   5  -7   2         55.77         42.86         4.42 o                         
   6  -7   2        171.85        174.97        15.83 o                         
   7  -7   2        478.50        418.16        37.26 o                         
   8  -7   2        222.11        239.13        17.91 o                         
   9  -7   2        148.33        161.82         7.68 o                         
  10  -7   2         35.76         29.65         4.17 o                         
  11  -7   2         87.61         95.84         4.64 o                         
  12  -7   2         11.93          6.04         4.01 o                         
 -13  -6   2          9.74         11.68         3.29 o                         
 -12  -6   2        121.80        122.84         4.05 o                         
 -11  -6   2        315.22        283.00        14.87 o                         
 -10  -6   2        360.38        371.77        12.87 o                         
  -9  -6   2        157.20        161.24         5.51 o                         
  -8  -6   2         42.42         41.05         3.62 o                         
  -7  -6   2        935.48        878.98        30.61 o                         
  -6  -6   2        242.25        250.41         7.43 o                         
  -5  -6   2        580.82        605.75        21.52 o                         
  -4  -6   2        134.12        116.72         4.75 o                         
  -3  -6   2       1595.73       1287.55        54.56 o                         
  -2  -6   2       2026.67       2362.44       138.01 o                         
  -1  -6   2        266.15        150.67        10.29 o                         
   0  -6   2       3267.58       3051.19       188.68 o                         
   1  -6   2       4288.09       3519.18       300.34 o                         
   2  -6   2        999.07        774.51         7.33 o                         
   3  -6   2        329.58        265.60         5.36 o                         
   4  -6   2       1864.87       1653.28        50.41 o                         
   5  -6   2       3865.96       3636.42       325.47 o                         
   6  -6   2         54.39         55.40         6.12 o                         
   7  -6   2        600.19        578.31        46.01 o                         
   8  -6   2         62.37         78.12         7.00 o                         
   9  -6   2         68.56         52.92         4.46 o                         
  10  -6   2         27.06         28.88         3.97 o                         
  11  -6   2        115.55        127.75         4.77 o                         
  12  -6   2        159.88        164.26        18.20 o                         
 -14  -5   2         27.71         17.29         4.58 o                         
 -13  -5   2        196.92        165.90        10.90 o                         
 -12  -5   2        165.81        183.66         7.42 o                         
 -11  -5   2          2.86          6.59         2.64 o                         
 -10  -5   2         14.43         11.62         3.53 o                         
  -9  -5   2        431.16        476.83        17.81 o                         
  -8  -5   2        166.28        162.52         6.71 o                         
  -7  -5   2        235.73        241.17         9.74 o                         
  -6  -5   2        194.91        171.89         3.97 o                         
  -5  -5   2       5217.17       4916.58       146.73 o                         
  -4  -5   2       7539.27       8334.81       264.54 o                         
  -3  -5   2       1983.55       1695.57        69.17 o                         
  -2  -5   2       3645.61       3344.90       141.77 o                         
  -1  -5   2          0.77          2.94         2.77 o                         
   0  -5   2          1.41         11.26         3.14 o                         
   1  -5   2        567.67        558.66        45.03 o                         
   2  -5   2       4659.46       3543.78        14.32 o                         
   3  -5   2       1971.16       1533.54         9.74 o                         
   4  -5   2       3060.02       3016.56       308.86 o                         
   5  -5   2       1150.90       1081.71        99.83 o                         
   6  -5   2        259.26        275.18        26.42 o                         
   7  -5   2        323.04        359.47        33.14 o                         
   8  -5   2        357.52        402.07        26.71 o                         
   9  -5   2        410.49        384.42        23.82 o                         
  10  -5   2        449.62        507.30        27.10 o                         
  11  -5   2        335.64        400.74        33.55 o                         
  12  -5   2         10.81          9.11         4.58 o                         
 -14  -4   2         52.48         39.04         7.67 o                         
 -13  -4   2        403.99        366.82        30.00 o                         
 -12  -4   2        221.20        234.09        17.37 o                         
 -11  -4   2        178.43        212.07        11.81 o                         
 -10  -4   2          1.94          6.73         2.75 o                         
  -9  -4   2         56.98         52.23         3.63 o                         
  -8  -4   2        595.02        551.61        14.27 o                         
  -7  -4   2         94.98         98.47         3.97 o                         
  -6  -4   2       3032.29       2837.80        77.01 o                         
  -5  -4   2       1327.06       1215.11        33.70 o                         
  -4  -4   2        667.47        696.16        14.47 o                         
  -3  -4   2       2270.90       2115.34        43.95 o                         
  -2  -4   2       3217.26       3072.20        87.12 o                         
  -1  -4   2       1154.45       1045.75        43.01 o                         
   0  -4   2        596.29        562.90        33.14 o                         
   1  -4   2       4518.94       3401.00       244.56 o                         
   2  -4   2        295.61        290.45         9.32 o                         
   3  -4   2        452.78        366.84        33.88 o                         
   4  -4   2         43.92         55.25         5.79 o                         
   5  -4   2        256.80        233.02        20.58 o                         
   6  -4   2          5.98         19.68         3.45 o                         
   7  -4   2         54.81         44.43         3.89 o                         
   8  -4   2        117.69        133.00         9.11 o                         
   9  -4   2       1203.88       1273.15        81.75 o                         
  10  -4   2        230.52        283.38        10.43 o                         
  11  -4   2         89.06         72.72         4.90 o                         
  12  -4   2         13.19         16.50         5.84 o                         
  13  -4   2          0.05         -1.82         6.82 o                         
 -14  -3   2         80.22         57.71         4.31 o                         
 -13  -3   2        242.13        235.93         4.83 o                         
 -12  -3   2         95.88         94.43         3.96 o                         
 -11  -3   2        199.27        192.46         9.83 o                         
 -10  -3   2        406.84        411.76        10.48 o                         
  -9  -3   2       2754.65       2779.31        58.39 o                         
  -8  -3   2          4.72         10.38         3.43 o                         
  -7  -3   2          6.19         19.11         2.82 o                         
  -6  -3   2       2516.31       2540.12        41.54 o                         
  -5  -3   2         78.11        101.46         3.65 o                         
  -4  -3   2          1.32          5.77         2.58 o                         
  -3  -3   2        239.46        205.02         4.54 o                         
  -2  -3   2       1834.24       1545.86        34.50 o                         
  -1  -3   2      11470.17      11087.01       291.71 o                         
   0  -3   2       2579.02       2543.56       109.64 o                         
   1  -3   2       2660.90       2286.96        64.72 o                         
   2  -3   2         53.26         57.27         4.50 o                         
   3  -3   2        315.26        245.61        22.45 o                         
   4  -3   2        709.16        674.57        66.14 o                         
   5  -3   2       1248.06       1105.33        88.88 o                         
   6  -3   2        637.81        624.98        33.55 o                         
   7  -3   2        115.51        110.62         6.68 o                         
   8  -3   2        416.98        409.53        22.15 o                         
   9  -3   2        503.36        594.27        30.91 o                         
  10  -3   2          4.76          9.50         4.21 o                         
  11  -3   2          3.14          2.91         5.40 o                         
  12  -3   2          0.53         -3.08         6.26 o                         
  13  -3   2        148.76        160.62         8.24 o                         
 -14  -2   2         66.28         47.31         5.16 o                         
 -13  -2   2        131.53        128.00         4.42 o                         
 -12  -2   2        129.92        130.47         5.21 o                         
 -11  -2   2        155.07        158.42         7.03 o                         
 -10  -2   2        898.42        922.03        43.93 o                         
  -9  -2   2        900.47        835.30        16.57 o                         
  -8  -2   2       1330.46       1356.95        27.61 o                         
  -7  -2   2        292.76        213.03         3.48 o                         
  -6  -2   2        242.91        166.29         3.55 o                         
  -5  -2   2        737.94        876.46         7.41 o                         
  -4  -2   2        808.89        760.01         7.00 o                         
  -2  -2   2       7701.33       7847.15       149.98 o                         
  -1  -2   2       5647.35       5635.73        91.38 o                         
   0  -2   2        434.22        448.96        13.06 o                         
   1  -2   2       1957.75       2057.93        94.88 o                         
   2  -2   2        156.19        164.07        10.34 o                         
   3  -2   2       6234.47       5339.07       353.73 o                         
   4  -2   2         50.57         64.60         3.83 o                         
   5  -2   2       3454.71       2980.45       128.81 o                         
   6  -2   2        380.17        377.84        12.20 o                         
   7  -2   2        785.73        841.71        20.03 o                         
   8  -2   2        293.07        342.84        14.54 o                         
   9  -2   2          0.78         -2.84         4.89 o                         
  10  -2   2        147.28        166.12         6.95 o                         
  11  -2   2        196.11        200.11         7.52 o                         
  12  -2   2         33.33         39.99         6.63 o                         
  13  -2   2         47.93         54.71         7.33 o                         
 -14  -1   2         37.14         31.50         5.90 o                         
 -13  -1   2        709.49        760.66        22.65 o                         
 -12  -1   2        330.92        346.42         5.74 o                         
 -11  -1   2        372.86        421.49        16.64 o                         
 -10  -1   2        912.94       1014.06        26.91 o                         
  -9  -1   2         47.28         42.21         3.32 o                         
  -8  -1   2         15.26         18.70         3.43 o                         
  -7  -1   2         32.80         37.29         9.84 o                         
  -6  -1   2       1696.53       1661.18        14.01 o                         
  -5  -1   2       6827.96       7091.62        21.08 o                         
  -4  -1   2        991.78       1035.85        28.67 o                         
  -3  -1   2      13165.03      14104.77        48.37 o                         
  -2  -1   2       2937.95       3395.92        53.33 o                         
  -1  -1   2       1171.05       1036.42        34.08 o                         
   0  -1   2       4428.06       4564.94        25.41 o                         
   1  -1   2       1354.86       1405.88        21.43 o                         
   2  -1   2       8758.76       9101.93       157.57 o                         
   3  -1   2       2941.98       3188.72       161.09 o                         
   4  -1   2        343.14        426.79        19.20 o                         
   5  -1   2       2507.29       2481.87        41.93 o                         
   6  -1   2          2.86          2.88         3.32 o                         
   7  -1   2         10.33         14.48         3.65 o                         
   8  -1   2         59.39         51.04         3.75 o                         
   9  -1   2        965.85       1053.85        47.29 o                         
  10  -1   2        308.83        312.45        14.94 o                         
  11  -1   2        162.29        180.83         6.09 o                         
  12  -1   2         86.94         97.61         5.55 o                         
  13  -1   2         15.91         14.07         4.79 o                         
 -14   0   2         43.45         48.28         5.32 o                         
 -13   0   2        307.65        318.66        16.58 o                         
 -12   0   2        998.50       1054.64        41.24 o                         
 -11   0   2        717.48        739.59        18.38 o                         
 -10   0   2         16.75         19.34         4.58 o                         
  -9   0   2         32.33         37.11         4.50 o                         
  -8   0   2        210.41        198.12         5.81 o                         
  -7   0   2       4825.76       5005.10       166.27 o                         
  -6   0   2       3741.13       4159.86        56.39 o                         
  -5   0   2       2874.26       2873.01        75.41 o                         
  -4   0   2        246.14        198.49         6.13 o                         
  -3   0   2       1002.05       1041.46        18.89 o                         
  -2   0   2        272.68        346.60        10.86 o                         
   2   0   2       1118.26       1087.54        11.92 o                         
   3   0   2        140.19         80.35         5.68 o                         
   4   0   2        395.84        341.79         6.49 o                         
   5   0   2       1265.12       1356.85         9.75 o                         
   6   0   2        219.44        279.09         7.29 o                         
   7   0   2       3350.87       3333.50        96.10 o                         
   8   0   2       1259.29       1430.39        34.10 o                         
   9   0   2        369.62        358.67        23.28 o                         
  10   0   2          4.17          4.03         4.14 o                         
  11   0   2          0.23          0.07         3.52 o                         
  12   0   2         67.15         72.04         8.07 o                         
  13   0   2         20.10         21.92         6.47 o                         
 -14   1   2        164.97        169.64        17.42 o                         
 -13   1   2         42.79         32.60         4.47 o                         
 -12   1   2         43.57         37.11         3.71 o                         
 -11   1   2        208.37        221.96        13.59 o                         
 -10   1   2         91.63         91.08         4.99 o                         
  -9   1   2       1205.01       1238.09        29.88 o                         
  -8   1   2        145.09        170.77         5.28 o                         
  -7   1   2        416.15        414.24         6.26 o                         
  -6   1   2        701.77        672.56        16.55 o                         
  -5   1   2       1696.36       1570.20        40.95 o                         
  -4   1   2          6.19         14.70         3.39 o                         
  -3   1   2       3806.75       4175.50       157.40 o                         
  -2   1   2       2955.86       2965.01        18.72 o                         
  -1   1   2      15869.44      17495.14        66.99 o                         
   0   1   2       1171.66       1255.92        16.59 o                         
   1   1   2       2922.31       3179.66        25.59 o                         
   2   1   2       3660.51       3906.60        48.07 o                         
   3   1   2       1828.71       1718.91        11.91 o                         
   4   1   2         51.06         79.85         4.12 o                         
   5   1   2       5927.82       6188.32        93.00 o                         
   6   1   2       3356.29       3527.11        49.99 o                         
   7   1   2       1940.35       1920.52        29.30 o                         
   8   1   2         49.61         64.52         4.53 o                         
   9   1   2         14.69         15.15         3.00 o                         
  10   1   2        182.43        179.56         4.39 o                         
  11   1   2        590.00        606.94        41.24 o                         
  12   1   2         56.07         48.75        10.86 o                         
  13   1   2         94.18         88.98        12.97 o                         
 -14   2   2          5.83          6.63         4.83 o                         
 -13   2   2         51.23         55.43         9.66 o                         
 -12   2   2        137.63        163.18         7.26 o                         
 -11   2   2        703.12        750.99        81.64 o                         
 -10   2   2        197.08        186.64        15.83 o                         
  -9   2   2       1577.95       1465.32        96.25 o                         
  -8   2   2         15.07         11.04         3.80 o                         
  -7   2   2        145.19        171.70         9.32 o                         
  -6   2   2       1571.52       1715.20        21.51 o                         
  -5   2   2       2057.58       1826.88        12.87 o                         
  -4   2   2        763.61        781.88        13.54 o                         
  -2   2   2       2287.51       2039.99        14.76 o                         
  -1   2   2          3.61          6.43         6.16 o                         
   0   2   2         89.91         99.71         6.59 o                         
   1   2   2       1012.25       1141.53        17.84 o                         
   2   2   2       3983.55       4073.58       123.06 o                         
   3   2   2       1963.12       1754.44        86.00 o                         
   4   2   2       3240.92       3245.13        49.02 o                         
   5   2   2       1647.79       1631.26        44.96 o                         
   6   2   2        414.84        359.82         9.34 o                         
   7   2   2        176.72        162.43         6.56 o                         
   8   2   2        269.55        314.55        24.17 o                         
   9   2   2          3.25          4.44         4.30 o                         
  10   2   2        422.56        469.20        27.81 o                         
  11   2   2        166.68        157.55        10.86 o                         
  12   2   2         29.23         25.99         9.76 o                         
  13   2   2          9.47         10.44         4.44 o                         
 -14   3   2         41.06         34.56         5.15 o                         
 -13   3   2        560.34        579.56        66.40 o                         
 -12   3   2          1.58          3.71         4.80 o                         
 -11   3   2        200.78        208.21        18.01 o                         
 -10   3   2          1.90          2.56         3.61 o                         
  -9   3   2        261.94        274.66        15.20 o                         
  -8   3   2         86.44         89.49         3.74 o                         
  -7   3   2         80.27         79.56         4.08 o                         
  -6   3   2        183.53        121.60         3.92 o                         
  -5   3   2       1707.89       1550.91        57.60 o                         
  -4   3   2       1766.15       1884.93        46.13 o                         
  -3   3   2       1761.36       1766.23        71.26 o                         
  -2   3   2        422.56        363.57        16.00 o                         
  -1   3   2       1056.02       1001.77        19.95 o                         
   0   3   2       1755.34       1825.51        48.55 o                         
   1   3   2        435.81        413.59        11.76 o                         
   2   3   2        100.94         82.95         3.87 o                         
   3   3   2        838.19        780.44        34.93 o                         
   4   3   2         25.60         29.60         3.57 o                         
   5   3   2        506.54        520.12        10.49 o                         
   6   3   2        159.09        158.36         9.04 o                         
   7   3   2       3607.18       3858.21        52.41 o                         
   8   3   2          6.17         12.97         3.34 o                         
   9   3   2        425.85        431.43        20.29 o                         
  10   3   2        398.97        463.40        18.26 o                         
  11   3   2         60.29         55.68         3.46 o                         
  12   3   2         96.48         71.43         8.31 o                         
  13   3   2         88.44         74.87        11.55 o                         
 -14   4   2        105.46        105.72        18.00 o                         
 -13   4   2         77.06         72.26         5.45 o                         
 -12   4   2        147.47        170.98        31.39 o                         
 -11   4   2        110.28         97.84         9.30 o                         
 -10   4   2          3.01          8.08         3.56 o                         
  -9   4   2        712.80        669.82        31.83 o                         
  -8   4   2       1589.52       1664.36        77.69 o                         
  -7   4   2       4432.66       4721.31       185.55 o                         
  -6   4   2        941.82        974.83        69.84 o                         
  -5   4   2        243.18        286.87        20.04 o                         
  -4   4   2        279.64        252.04        17.32 o                         
  -3   4   2       2723.19       2443.04       109.58 o                         
  -2   4   2         63.12         64.57         4.28 o                         
  -1   4   2       6560.35       5790.93       243.26 o                         
   0   4   2        359.38        436.37        22.57 o                         
   1   4   2        355.57        330.36        13.35 o                         
   2   4   2       1143.39        962.37        55.75 o                         
   3   4   2       1599.76       1407.13        74.40 o                         
   4   4   2          7.93          8.29         2.59 o                         
   5   4   2        372.14        335.90         9.21 o                         
   6   4   2       2122.91       2043.34        48.54 o                         
   7   4   2       2028.41       1988.09        65.92 o                         
   8   4   2         26.56         31.47         3.66 o                         
   9   4   2         30.24         23.40         4.27 o                         
  10   4   2        196.67        199.21        10.09 o                         
  11   4   2        408.19        397.54        35.10 o                         
  12   4   2         20.21         20.02         4.61 o                         
  13   4   2         41.34         40.21         5.62 o                         
 -14   5   2         33.11         39.57         5.14 o                         
 -13   5   2         68.81         92.15        14.87 o                         
 -12   5   2          3.46          0.38         3.82 o                         
 -11   5   2         16.62         18.80         3.77 o                         
 -10   5   2       1785.60       1942.17       100.68 o                         
  -9   5   2       3461.13       3514.74       178.21 o                         
  -8   5   2       2429.10       2543.71       143.11 o                         
  -7   5   2        201.52        226.14        24.13 o                         
  -6   5   2         52.05         46.64         4.33 o                         
  -5   5   2        887.72        762.54        60.34 o                         
  -4   5   2       2255.26       1808.19       150.88 o                         
  -3   5   2       8629.96       8890.62       392.51 o                         
  -2   5   2       4394.86       3602.47       145.15 o                         
  -1   5   2       3913.60       3689.80       154.64 o                         
   0   5   2        163.09        119.74         7.44 o                         
   1   5   2        873.30        809.00        53.35 o                         
   2   5   2         38.36         29.75         2.85 o                         
   3   5   2       2499.69       2204.80       131.39 o                         
   4   5   2        135.47        127.39         5.05 o                         
   5   5   2        788.76        673.14        27.76 o                         
   6   5   2       1456.18       1504.61        24.52 o                         
   7   5   2        599.30        601.15        14.14 o                         
   8   5   2        133.29        132.02        10.90 o                         
   9   5   2        154.28        170.66        11.91 o                         
  10   5   2        193.24        193.71         5.32 o                         
  11   5   2         43.05         37.86         3.90 o                         
  12   5   2          6.20          2.51         4.48 o                         
 -13   6   2        189.88        189.21        17.23 o                         
 -12   6   2          4.69         10.93         4.19 o                         
 -11   6   2        215.40        253.34        25.68 o                         
 -10   6   2        630.69        636.01        44.14 o                         
  -9   6   2       1534.86       1593.42       103.29 o                         
  -8   6   2         13.98         10.53         3.03 o                         
  -7   6   2       1408.68       1322.66       136.06 o                         
  -6   6   2        646.16        584.79        60.65 o                         
  -5   6   2       5783.65       5377.01       403.67 o                         
  -4   6   2        800.64        770.76        57.38 o                         
  -3   6   2        403.63        388.32        22.04 o                         
  -2   6   2       3811.40       3199.78       111.63 o                         
  -1   6   2       2353.32       1915.82        60.07 o                         
   0   6   2        732.45        827.24        51.60 o                         
   1   6   2       2957.02       2731.35       212.74 o                         
   2   6   2       1127.76        972.44        68.09 o                         
   3   6   2        270.78        184.50        10.09 o                         
   4   6   2        522.50        477.08        23.39 o                         
   5   6   2         69.08         69.75         4.46 o                         
   6   6   2        156.51        167.65         5.17 o                         
   7   6   2        489.96        488.37         5.35 o                         
   8   6   2        234.10        231.80        11.03 o                         
   9   6   2         19.14         20.34         4.24 o                         
  10   6   2         34.55         45.05         4.44 o                         
  11   6   2         43.84         27.58         4.91 o                         
  12   6   2        175.26        137.87        16.73 o                         
 -13   7   2         11.82          4.83         4.50 o                         
 -12   7   2         43.17         49.04         5.26 o                         
 -11   7   2          1.11          5.40         3.60 o                         
 -10   7   2         66.92         51.63         3.74 o                         
  -9   7   2         85.93         85.52         5.45 o                         
  -8   7   2        819.79        753.56        60.61 o                         
  -7   7   2        205.45        187.67        10.09 o                         
  -6   7   2         86.01         52.85         5.43 o                         
  -5   7   2          4.16          7.37         3.27 o                         
  -4   7   2          0.49          1.08         2.80 o                         
  -3   7   2          9.66         14.70         2.92 o                         
  -2   7   2          4.61          7.52         4.09 o                         
  -1   7   2        624.07        543.24        41.81 o                         
   0   7   2        839.90        726.48        43.64 o                         
   1   7   2       1601.00       1509.68       103.73 o                         
   2   7   2        797.26        739.23        50.58 o                         
   3   7   2        321.86        260.39        14.41 o                         
   4   7   2        575.55        552.71        33.96 o                         
   5   7   2        354.35        318.53        11.49 o                         
   6   7   2       1371.03       1518.68        63.43 o                         
   7   7   2       1596.38       1594.70        44.50 o                         
   8   7   2         15.14         12.70         3.35 o                         
   9   7   2         48.37         46.23         3.57 o                         
  10   7   2          0.85          2.44         3.46 o                         
  11   7   2          0.03         -3.21         4.19 o                         
  12   7   2          4.45          1.47         3.92 o                         
 -13   8   2         12.32          8.97         3.97 o                         
 -12   8   2         32.98         23.37         3.81 o                         
 -11   8   2        304.79        317.85        36.53 o                         
 -10   8   2        252.90        235.56        18.42 o                         
  -9   8   2         65.01         94.96         7.07 o                         
  -8   8   2        348.12        327.48        28.31 o                         
  -7   8   2        109.55        115.26         4.03 o                         
  -6   8   2        121.17        112.61         6.68 o                         
  -5   8   2        377.67        379.77        27.90 o                         
  -4   8   2        419.31        468.03        21.10 o                         
  -3   8   2       2615.75       2270.45       123.85 o                         
  -2   8   2         35.32         40.10         3.09 o                         
  -1   8   2        226.89        169.94        13.79 o                         
   0   8   2       1600.13       1505.06        98.24 o                         
   1   8   2         42.09         45.70         7.06 o                         
   2   8   2        269.90        217.95        17.01 o                         
   3   8   2        287.66        237.22        13.75 o                         
   4   8   2       3626.94       3517.24       199.31 o                         
   5   8   2       1594.89       1608.89        68.65 o                         
   6   8   2       1069.16       1176.60        49.37 o                         
   7   8   2        142.51        130.31         4.55 o                         
   8   8   2          0.82          2.60         3.03 o                         
   9   8   2        133.84        139.22         4.59 o                         
  10   8   2         15.61         18.92         4.17 o                         
  11   8   2        143.23        119.50         9.67 o                         
 -12   9   2         77.64         84.32        13.80 o                         
 -11   9   2        633.44        616.40        45.13 o                         
 -10   9   2        467.43        540.66        35.38 o                         
  -9   9   2         95.70         94.34         9.69 o                         
  -8   9   2         28.14         22.67         6.21 o                         
  -7   9   2         30.46         30.00         4.49 o                         
  -6   9   2         34.31         28.63         4.28 o                         
  -5   9   2         56.15         80.50         8.31 o                         
  -4   9   2       1520.95       1425.99        74.42 o                         
  -3   9   2       2291.82       2110.53       120.83 o                         
  -2   9   2        123.55        130.40         7.92 o                         
  -1   9   2       1304.43       1150.22       100.43 o                         
   0   9   2        312.42        269.19        18.97 o                         
   1   9   2        268.08        228.98        14.34 o                         
   2   9   2        128.70        112.66         7.68 o                         
   3   9   2       3628.24       3276.04       181.93 o                         
   4   9   2         36.77         39.89         2.81 o                         
   5   9   2         25.59         32.28         2.80 o                         
   6   9   2          4.42          5.32         2.63 o                         
   7   9   2        271.06        273.07         4.70 o                         
   8   9   2          0.50         -0.07         3.21 o                         
   9   9   2         81.13         87.42         3.78 o                         
  10   9   2        133.28        147.98        14.74 o                         
  11   9   2        196.68        139.64         5.11 o                         
 -11  10   2         12.81         15.07         3.48 o                         
 -10  10   2         22.43         31.27         3.87 o                         
  -9  10   2         39.19         35.17         4.64 o                         
  -8  10   2        270.46        256.34        10.40 o                         
  -7  10   2        749.57        736.94        39.43 o                         
  -6  10   2         49.03         50.64         3.57 o                         
  -5  10   2        425.38        370.11        21.41 o                         
  -4  10   2        183.45        174.81         7.83 o                         
  -3  10   2         31.39         25.92         3.52 o                         
  -2  10   2          2.86          3.86         3.08 o                         
  -1  10   2        121.98         94.88         8.17 o                         
   0  10   2       2391.43       2400.44       159.26 o                         
   1  10   2        549.38        529.57        41.84 o                         
   2  10   2          3.96          3.22         3.41 o                         
   3  10   2         18.83         27.53         3.51 o                         
   4  10   2         97.98        105.64         3.74 o                         
   5  10   2        108.44        109.76         5.59 o                         
   6  10   2        161.60        177.33         3.41 o                         
   7  10   2        438.13        461.74         9.24 o                         
   8  10   2        254.64        327.78        10.57 o                         
   9  10   2         27.22         39.58         3.48 o                         
  10  10   2         48.47         52.71         4.54 o                         
 -11  11   2         49.96         40.43         5.43 o                         
 -10  11   2         41.83         49.92         5.64 o                         
  -9  11   2        132.78        113.78        13.65 o                         
  -8  11   2       1026.95       1095.01        80.28 o                         
  -7  11   2        181.23        189.03         8.88 o                         
  -6  11   2          6.78         17.91         3.97 o                         
  -5  11   2          0.41          0.71         4.00 o                         
  -4  11   2          5.74          7.23         2.96 o                         
  -3  11   2        228.38        253.90        15.66 o                         
  -2  11   2         94.59        123.88         8.80 o                         
  -1  11   2        915.36        946.73        71.35 o                         
   0  11   2          3.22          2.60         3.02 o                         
   1  11   2         96.02        111.20         6.82 o                         
   2  11   2        120.30        127.48         9.01 o                         
   3  11   2          4.81          3.47         2.77 o                         
   4  11   2        163.04        189.82         4.90 o                         
   5  11   2         43.79         52.83         3.14 o                         
   6  11   2         39.70         56.58         2.72 o                         
   7  11   2        348.92        334.51         4.24 o                         
   8  11   2         10.48          6.22         3.36 o                         
   9  11   2         20.35         21.70         3.24 o                         
 -10  12   2         43.71         25.79         4.71 o                         
  -9  12   2         41.62         48.51         4.91 o                         
  -8  12   2         51.14         56.51         3.94 o                         
  -7  12   2         37.40         49.15         4.61 o                         
  -6  12   2          0.17          4.52         3.63 o                         
  -5  12   2        161.20        153.81        17.10 o                         
  -4  12   2        844.15        944.96        41.95 o                         
  -3  12   2       1085.89       1189.85        73.26 o                         
  -2  12   2        884.59        990.61        43.41 o                         
  -1  12   2        123.17        127.97         4.05 o                         
   0  12   2          3.43          5.62         2.66 o                         
   1  12   2         87.36         95.49         3.73 o                         
   2  12   2        463.49        498.52        32.09 o                         
   3  12   2        460.42        404.41         9.02 o                         
   4  12   2        437.35        494.58        20.04 o                         
   5  12   2         30.85         25.11         3.20 o                         
   6  12   2        122.11        125.29         3.28 o                         
   7  12   2        289.00        298.80        10.19 o                         
   8  12   2         11.98          9.18         2.85 o                         
  -9  13   2          0.02         -0.50         3.83 o                         
  -8  13   2         11.08         11.63         3.80 o                         
  -7  13   2         59.65         58.53         4.77 o                         
  -6  13   2        104.16         95.95         4.23 o                         
  -5  13   2        209.72        203.93        16.52 o                         
  -4  13   2        535.38        559.74        48.72 o                         
  -3  13   2        241.12        247.34        14.23 o                         
  -2  13   2          0.19          1.99         3.02 o                         
  -1  13   2         24.30         22.09         3.50 o                         
   0  13   2        375.67        412.31        18.81 o                         
   1  13   2        126.00        128.40         6.00 o                         
   2  13   2        135.54        161.75         7.05 o                         
   3  13   2        806.27        806.31        35.34 o                         
   4  13   2         74.37         68.39         5.72 o                         
   5  13   2         62.76         62.94         3.93 o                         
   6  13   2          5.59          6.41         3.55 o                         
   7  13   2          4.44          4.82         3.28 o                         
  -8  14   2         51.78         54.48        11.22 o                         
  -7  14   2         20.57         21.59         5.09 o                         
  -6  14   2         96.91         97.54         7.21 o                         
  -5  14   2         10.65          9.48         3.18 o                         
  -4  14   2         29.87         40.22         4.41 o                         
  -3  14   2         40.60         50.86         8.52 o                         
  -2  14   2        167.96        205.27         7.33 o                         
  -1  14   2         90.47         82.02         4.46 o                         
   0  14   2        181.64        224.06        10.39 o                         
   1  14   2          7.72          5.43         3.49 o                         
   2  14   2         72.77         73.42         3.76 o                         
   3  14   2         61.88         70.12         3.91 o                         
   4  14   2         11.13         20.99         3.71 o                         
   5  14   2         15.41         14.12         4.01 o                         
   6  14   2         73.59         60.95         3.81 o                         
  -6  15   2          1.32          3.50         3.28 o                         
  -5  15   2         41.41         31.16         3.26 o                         
  -4  15   2         74.70         87.75         5.47 o                         
  -3  15   2        296.53        335.59        25.85 o                         
  -2  15   2         18.31         24.80         4.08 o                         
  -1  15   2         37.74         40.06         3.38 o                         
   0  15   2        138.36        146.26         7.60 o                         
   1  15   2          4.23          5.82         3.26 o                         
   2  15   2          0.26          4.72         3.19 o                         
   3  15   2          0.40          2.37         3.22 o                         
   4  15   2         46.54         40.20         3.60 o                         
  -3  16   2         16.69         15.79         3.37 o                         
  -2  16   2         18.64         13.97         3.81 o                         
  -1  16   2         33.48         33.10         3.40 o                         
   0  16   2         30.75         33.83         4.73 o                         
   1  16   2          6.20          2.22         3.32 o                         
  -2 -16   3          1.33         -2.44         3.68 o                         
  -1 -16   3         10.42         14.77         3.82 o                         
   0 -16   3         33.04         41.48         5.71 o                         
   1 -16   3        122.02         92.99        14.47 o                         
  -5 -15   3         25.59         29.63         3.94 o                         
  -4 -15   3         23.06         25.56         3.91 o                         
  -3 -15   3         26.40         24.75         3.74 o                         
  -2 -15   3         35.55         40.47         3.99 o                         
  -1 -15   3        152.20        145.66        15.95 o                         
   0 -15   3         42.27         41.45         4.09 o                         
   1 -15   3         31.88         36.99         3.52 o                         
   2 -15   3          0.15          4.52         3.11 o                         
   3 -15   3          3.36          6.88         3.74 o                         
   4 -15   3         40.40         48.12         4.42 o                         
  -7 -14   3         17.58         15.21         2.97 o                         
  -6 -14   3         13.96         17.33         2.84 o                         
  -5 -14   3         10.57          6.13         2.77 o                         
  -4 -14   3        309.65        354.80        24.70 o                         
  -3 -14   3         84.26         81.97         5.71 o                         
  -2 -14   3        202.15        215.37         4.33 o                         
  -1 -14   3        158.24        177.77         7.62 o                         
   0 -14   3         21.96         28.18         2.86 o                         
   1 -14   3          0.76          1.33         3.09 o                         
   2 -14   3         14.49         11.88         5.20 o                         
   3 -14   3        222.57        244.56        27.98 o                         
   4 -14   3         33.87         35.96         3.15 o                         
   5 -14   3        115.77        127.61        18.84 o                         
   6 -14   3         44.87         49.11         5.53 o                         
  -9 -13   3          0.52          1.88         3.00 o                         
  -8 -13   3          0.31          0.80         2.93 o                         
  -7 -13   3        220.04        207.05        11.84 o                         
  -6 -13   3         14.69         13.15         3.10 o                         
  -5 -13   3        562.18        563.19        45.38 o                         
  -4 -13   3        523.23        504.92        24.48 o                         
  -3 -13   3         28.56         31.81         3.14 o                         
  -2 -13   3         34.03         32.37         2.76 o                         
  -1 -13   3         90.35         93.88         5.47 o                         
   0 -13   3        254.32        301.48        12.50 o                         
   1 -13   3        130.37        159.33        13.68 o                         
   2 -13   3         47.97         68.03         3.43 o                         
   3 -13   3        475.81        496.91        25.38 o                         
   4 -13   3         34.84         43.66         4.74 o                         
   5 -13   3          1.01          2.07         3.30 o                         
   6 -13   3          5.50          9.64         3.68 o                         
   7 -13   3          1.66          2.32         3.00 o                         
 -10 -12   3         27.32         38.17         3.54 o                         
  -9 -12   3         41.83         27.63         3.09 o                         
  -8 -12   3         29.63         38.11         5.51 o                         
  -7 -12   3         71.42         64.17         3.21 o                         
  -6 -12   3          6.49          8.99         2.51 o                         
  -5 -12   3        100.79        118.21         7.78 o                         
  -4 -12   3         11.40         17.58         2.67 o                         
  -3 -12   3          2.80          6.50         2.85 o                         
  -2 -12   3        389.78        376.11        27.22 o                         
  -1 -12   3       1258.07       1201.27        63.39 o                         
   0 -12   3        485.90        555.11        41.49 o                         
   1 -12   3          2.44          9.93         2.91 o                         
   2 -12   3         14.26         18.49         3.07 o                         
   3 -12   3         60.37         77.02         6.45 o                         
   4 -12   3        275.48        280.18        25.44 o                         
   5 -12   3         63.15         69.23         5.01 o                         
   6 -12   3        258.74        232.98        17.75 o                         
   7 -12   3        313.46        336.56        26.61 o                         
   8 -12   3         17.25         20.40         3.51 o                         
 -11 -11   3        136.01        126.64        16.15 o                         
 -10 -11   3         11.89         11.33         3.19 o                         
  -9 -11   3        355.45        332.10        14.50 o                         
  -8 -11   3         83.47         88.27         5.62 o                         
  -7 -11   3          3.28          7.85         2.99 o                         
  -6 -11   3          2.51          5.58         2.64 o                         
  -5 -11   3         53.36         45.96         3.73 o                         
  -4 -11   3        231.57        215.87         7.14 o                         
  -3 -11   3        278.25        256.52        16.19 o                         
  -2 -11   3        340.25        347.24        19.20 o                         
  -1 -11   3        302.07        287.02        20.98 o                         
   0 -11   3         71.17         63.97         3.98 o                         
   1 -11   3         16.65         15.14         4.94 o                         
   2 -11   3        102.10         83.50         9.17 o                         
   3 -11   3          5.59         10.22         3.03 o                         
   4 -11   3        408.76        483.30        36.53 o                         
   5 -11   3        729.81        739.38        57.65 o                         
   6 -11   3         63.90         63.08         4.72 o                         
   7 -11   3          8.63         12.53         3.91 o                         
   8 -11   3          2.24          2.32         3.91 o                         
   9 -11   3         37.91         35.20         4.07 o                         
 -11 -10   3         51.19         51.00         4.14 o                         
 -10 -10   3        145.26        135.02         8.03 o                         
  -9 -10   3        475.95        502.27        25.39 o                         
  -8 -10   3          3.15          6.71         2.92 o                         
  -7 -10   3         28.29         27.31         2.91 o                         
  -6 -10   3        380.86        367.90        15.75 o                         
  -5 -10   3       1714.28       1637.44        71.59 o                         
  -4 -10   3        227.58        234.32        15.08 o                         
  -3 -10   3         85.30         89.54         3.75 o                         
  -2 -10   3          1.24          3.45         2.61 o                         
  -1 -10   3        288.61        288.22        15.60 o                         
   0 -10   3          0.41          0.02         2.83 o                         
   1 -10   3        126.09        145.46        13.95 o                         
   2 -10   3         26.33         28.57         2.63 o                         
   3 -10   3       1099.73       1132.91        86.16 o                         
   4 -10   3         25.02         27.67         3.54 o                         
   5 -10   3        430.37        398.89         5.19 o                         
   6 -10   3        456.09        487.94        37.09 o                         
   7 -10   3        141.84        134.91        14.75 o                         
   8 -10   3          1.77          3.93         3.07 o                         
   9 -10   3        310.79        365.70        15.05 o                         
  10 -10   3         64.48         55.71         5.58 o                         
 -12  -9   3         79.15         59.39         4.21 o                         
 -11  -9   3         61.98         61.89         4.16 o                         
 -10  -9   3          0.10         -0.61         2.91 o                         
  -9  -9   3        178.70        171.51         6.85 o                         
  -8  -9   3          7.46          8.89         2.60 o                         
  -7  -9   3        370.19        368.17        17.90 o                         
  -6  -9   3        173.78        169.61        10.65 o                         
  -5  -9   3       2885.38       2862.65       133.25 o                         
  -4  -9   3       1217.14       1132.94        49.87 o                         
  -3  -9   3        352.49        343.69        15.94 o                         
  -2  -9   3          2.16          7.10         2.89 o                         
  -1  -9   3          6.09          4.71         4.83 o                         
   0  -9   3         32.37         27.27         3.02 o                         
   1  -9   3        479.10        483.81        36.68 o                         
   2  -9   3        961.73        956.76        74.97 o                         
   3  -9   3        382.91        422.13        32.02 o                         
   4  -9   3          1.24          1.55         4.05 o                         
   5  -9   3         81.27         61.26         6.08 o                         
   6  -9   3         98.93        117.07        11.20 o                         
   7  -9   3         20.30         19.84         3.83 o                         
   8  -9   3          7.86         10.69         3.57 o                         
   9  -9   3        177.40        222.96        10.44 o                         
  10  -9   3          0.56          2.49         3.85 o                         
 -13  -8   3          1.16          4.34         3.65 o                         
 -12  -8   3         14.27         10.06         3.30 o                         
 -11  -8   3         24.91         21.76         3.60 o                         
 -10  -8   3        317.50        326.22        19.16 o                         
  -9  -8   3        369.07        363.67        18.57 o                         
  -8  -8   3        226.57        213.11         8.18 o                         
  -7  -8   3        308.14        318.33        16.22 o                         
  -6  -8   3        582.39        581.65        27.47 o                         
  -5  -8   3        393.01        435.31        23.36 o                         
  -4  -8   3        301.80        316.64        15.22 o                         
  -3  -8   3       1219.66       1196.95        60.19 o                         
  -2  -8   3        364.74        337.07        15.62 o                         
  -1  -8   3       1858.14       1637.68        92.55 o                         
   0  -8   3        584.24        559.57        34.63 o                         
   1  -8   3        471.37        420.24        34.14 o                         
   2  -8   3        238.26        224.98        19.18 o                         
   3  -8   3         41.38         38.69         3.02 o                         
   4  -8   3        317.99        227.47         4.14 o                         
   5  -8   3       1562.42       1413.27       116.20 o                         
   6  -8   3         98.22        105.48         9.84 o                         
   7  -8   3        159.19        138.29         8.61 o                         
   8  -8   3        109.59        153.58        14.27 o                         
   9  -8   3         34.73         28.45         4.02 o                         
  10  -8   3         12.21         10.06         3.95 o                         
  11  -8   3         32.62         34.88         4.68 o                         
 -13  -7   3         90.63         72.94         5.03 o                         
 -12  -7   3        113.82        109.07         4.24 o                         
 -11  -7   3        620.75        605.62        28.87 o                         
 -10  -7   3        981.58        975.96        62.69 o                         
  -9  -7   3        318.68        281.14        16.67 o                         
  -8  -7   3        315.19        328.14        20.78 o                         
  -7  -7   3         11.17          3.11         2.81 o                         
  -6  -7   3        376.22        355.49        13.24 o                         
  -5  -7   3        284.17        291.42        12.83 o                         
  -4  -7   3       3646.55       3573.54       145.47 o                         
  -3  -7   3       4711.97       4869.57       263.26 o                         
  -2  -7   3        664.78        728.35        32.77 o                         
  -1  -7   3        676.02        597.60        28.54 o                         
   0  -7   3        176.23        171.46         7.94 o                         
   1  -7   3       1145.95       1132.68        69.54 o                         
   2  -7   3         75.55         91.54         9.34 o                         
   3  -7   3         96.92         76.13         4.51 o                         
   4  -7   3        473.00        386.28        12.87 o                         
   5  -7   3        867.60        823.86        77.04 o                         
   6  -7   3         40.06         31.29         3.56 o                         
   7  -7   3        197.70        231.34        16.06 o                         
   8  -7   3         87.21         74.56         4.89 o                         
   9  -7   3          1.70          6.44         3.58 o                         
  10  -7   3         51.88         65.85         4.05 o                         
  11  -7   3        167.35        195.16         5.79 o                         
 -13  -6   3        105.37        102.52         7.86 o                         
 -12  -6   3        336.21        360.78        12.97 o                         
 -11  -6   3        144.86        162.51         4.64 o                         
 -10  -6   3        430.67        469.30        24.00 o                         
  -9  -6   3        187.79        178.20         4.53 o                         
  -8  -6   3          2.78          3.93         2.96 o                         
  -7  -6   3        330.85        297.99        15.95 o                         
  -6  -6   3        580.14        516.97        18.16 o                         
  -5  -6   3       2606.17       2577.39        95.56 o                         
  -4  -6   3        232.27        272.31         8.01 o                         
  -3  -6   3       1434.16       1316.60        42.78 o                         
  -2  -6   3         79.15         41.75         3.19 o                         
  -1  -6   3         76.85         43.46         2.87 o                         
   0  -6   3         34.60         24.47         2.91 o                         
   1  -6   3      10435.67       8944.10       265.70 o                         
   2  -6   3         82.44         89.82         7.65 o                         
   3  -6   3        415.11        297.46         6.20 o                         
   4  -6   3       1174.08       1116.51       108.59 o                         
   5  -6   3         36.53         51.04         4.40 o                         
   6  -6   3         89.11         84.56         4.85 o                         
   7  -6   3         84.89         71.44         5.42 o                         
   8  -6   3         45.02         64.34         4.06 o                         
   9  -6   3        164.11        177.70        11.53 o                         
  10  -6   3         37.89         51.94         4.51 o                         
  11  -6   3         94.12         95.33         7.04 o                         
  12  -6   3         11.14          9.20         4.64 o                         
 -14  -5   3         38.44         30.75         3.81 o                         
 -13  -5   3        443.12        351.17        24.27 o                         
 -12  -5   3         48.13         44.54         2.86 o                         
 -11  -5   3        387.98        369.52         6.37 o                         
 -10  -5   3          5.87          6.01         2.94 o                         
  -9  -5   3        216.36        209.04         7.85 o                         
  -8  -5   3         22.13         18.74         2.97 o                         
  -7  -5   3        464.40        462.51        12.96 o                         
  -6  -5   3        646.55        667.24        16.83 o                         
  -5  -5   3        511.05        488.33        10.47 o                         
  -4  -5   3        333.19        280.28         9.01 o                         
  -3  -5   3        729.86        622.11        19.57 o                         
  -2  -5   3         25.55         57.24         3.09 o                         
  -1  -5   3        703.18        721.30        31.16 o                         
   0  -5   3       1990.48       1626.13        92.79 o                         
   1  -5   3       1873.67       1568.45        89.25 o                         
   2  -5   3          6.58         10.80         3.30 o                         
   3  -5   3        414.08        411.49        35.31 o                         
   4  -5   3        335.07        352.21        24.52 o                         
   5  -5   3       2964.37       2793.05       204.51 o                         
   6  -5   3        106.68         93.82         4.87 o                         
   7  -5   3        438.93        430.19        26.60 o                         
   8  -5   3        156.44        139.31         9.40 o                         
   9  -5   3         10.33         14.47         4.01 o                         
  10  -5   3          5.14          4.26         4.04 o                         
  11  -5   3        180.75        185.19        11.95 o                         
  12  -5   3        229.25        223.27        30.73 o                         
 -14  -4   3         19.30         14.20         3.29 o                         
 -13  -4   3          0.49          2.53         3.55 o                         
 -12  -4   3          0.57          2.36         3.29 o                         
 -11  -4   3         25.52         27.00         2.97 o                         
 -10  -4   3        359.47        355.41         8.09 o                         
  -9  -4   3       1721.06       1660.67        34.47 o                         
  -8  -4   3       1174.14       1261.07        17.20 o                         
  -7  -4   3       1322.13       1249.69        12.06 o                         
  -6  -4   3          0.39          2.10         2.86 o                         
  -5  -4   3        414.54        408.36         6.96 o                         
  -4  -4   3          3.79          5.47         2.57 o                         
  -3  -4   3       1896.54       1552.90        44.75 o                         
  -2  -4   3       1683.49       1720.24        50.69 o                         
  -1  -4   3       1884.96       1912.43        60.45 o                         
   0  -4   3       1481.73       1381.93        57.80 o                         
   1  -4   3          8.90          3.74         3.25 o                         
   2  -4   3         30.36         39.61         4.04 o                         
   3  -4   3       3988.17       3672.04       256.85 o                         
   4  -4   3          9.47          4.31         3.53 o                         
   5  -4   3       2536.53       2252.76       146.63 o                         
   6  -4   3        364.89        378.03        25.65 o                         
   7  -4   3        294.76        289.59        11.99 o                         
   8  -4   3         86.13         90.44         4.24 o                         
   9  -4   3        333.34        352.47         7.11 o                         
  10  -4   3        343.90        407.50        15.13 o                         
  11  -4   3        574.13        616.61        43.08 o                         
  12  -4   3         42.81         50.39         6.91 o                         
 -14  -3   3         17.03         21.91         5.25 o                         
 -13  -3   3        175.56        178.33         6.92 o                         
 -12  -3   3        873.26        899.92        43.38 o                         
 -11  -3   3        248.95        268.75         6.55 o                         
 -10  -3   3        808.45        849.25        16.29 o                         
  -9  -3   3        180.50        176.02         5.29 o                         
  -8  -3   3        851.60        827.82        14.46 o                         
  -7  -3   3        316.93        311.81         6.05 o                         
  -6  -3   3       2634.70       2766.44        23.29 o                         
  -5  -3   3       5309.58       5749.22        87.82 o                         
  -3  -3   3        644.89        536.42         6.00 o                         
  -2  -3   3        993.40        822.78        21.50 o                         
  -1  -3   3         51.44         51.26         4.09 o                         
   0  -3   3        902.96        791.27        30.54 o                         
   1  -3   3       2055.20       1840.98        72.18 o                         
   2  -3   3        220.83        177.56         8.77 o                         
   3  -3   3       2345.79       2303.29       149.19 o                         
   4  -3   3       1675.34       1342.95        95.64 o                         
   5  -3   3        747.19        726.66        41.66 o                         
   6  -3   3        568.44        568.63        29.31 o                         
   7  -3   3        385.94        409.11        11.03 o                         
   8  -3   3          5.69          6.92         4.06 o                         
   9  -3   3        739.53        883.59        39.59 o                         
  10  -3   3         80.65         76.34         5.03 o                         
  11  -3   3        139.09        151.00         7.79 o                         
  12  -3   3        126.85        155.51         8.10 o                         
 -14  -2   3        331.85        284.67         5.50 o                         
 -13  -2   3        557.99        561.81        11.77 o                         
 -12  -2   3          4.03          4.94         2.80 o                         
 -11  -2   3        632.48        671.24        21.50 o                         
 -10  -2   3        326.95        343.54        10.65 o                         
  -9  -2   3        986.52        979.31        11.81 o                         
  -8  -2   3        348.88        324.00         6.69 o                         
  -7  -2   3       3304.84       3160.07        55.23 o                         
  -6  -2   3        443.84        492.72         5.32 o                         
  -5  -2   3        971.17       1005.24        15.78 o                         
  -4  -2   3       2141.62       2260.95        54.88 o                         
  -3  -2   3          2.90          3.21         3.68 o                         
  -2  -2   3       4054.08       4059.82        78.20 o                         
  -1  -2   3         61.50         38.69         5.33 o                         
   0  -2   3      11071.92      11468.89       266.63 o                         
   1  -2   3       4768.99       4576.40       152.15 o                         
   2  -2   3       2304.14       1875.83        62.46 o                         
   3  -2   3        132.82        170.55         6.96 o                         
   4  -2   3        914.43        754.29        39.60 o                         
   5  -2   3        684.42        635.17        25.29 o                         
   6  -2   3         24.04         29.24         3.46 o                         
   7  -2   3         13.29          8.41         3.36 o                         
   8  -2   3        237.47        271.70         5.75 o                         
   9  -2   3        130.60        135.52         6.72 o                         
  10  -2   3         76.70         77.75         6.82 o                         
  11  -2   3         21.39         29.15         6.42 o                         
  12  -2   3          2.22          5.39         6.79 o                         
  13  -2   3          1.49          3.11         6.56 o                         
 -15  -1   3         74.73         67.93         5.42 o                         
 -14  -1   3         49.91         42.72         4.25 o                         
 -13  -1   3         53.17         37.40         4.41 o                         
 -12  -1   3         68.76         59.27         3.82 o                         
 -11  -1   3         62.26         65.02         3.33 o                         
 -10  -1   3        365.34        426.86        12.77 o                         
  -9  -1   3       1752.25       1806.80        74.67 o                         
  -8  -1   3       1330.22       1362.87        28.88 o                         
  -7  -1   3        189.06        143.73         4.65 o                         
  -6  -1   3        407.74        462.73         5.74 o                         
  -5  -1   3        162.73        137.30         4.97 o                         
  -4  -1   3          2.76          3.26         4.51 o                         
  -3  -1   3         14.66         28.80         7.37 o                         
  -2  -1   3       9398.52      10487.12        48.57 o                         
  -1  -1   3        881.17       1046.96        15.57 o                         
   0  -1   3       1194.61       1143.83        17.02 o                         
   1  -1   3       6215.59       6193.41        75.72 o                         
   2  -1   3         58.40         69.41         4.29 o                         
   3  -1   3       1236.08       1337.31        47.09 o                         
   4  -1   3         49.53         51.66         3.80 o                         
   5  -1   3       4940.14       5126.44       148.66 o                         
   6  -1   3         14.85          7.81         3.82 o                         
   7  -1   3        103.85        109.23         4.68 o                         
   8  -1   3        298.08        333.78        15.03 o                         
   9  -1   3         16.08         13.78         4.48 o                         
  10  -1   3         66.92         54.70         6.32 o                         
  11  -1   3          6.61         10.49         3.89 o                         
  12  -1   3          6.37          3.64         6.49 o                         
  13  -1   3         44.80         41.97         7.30 o                         
 -15   0   3          0.47          0.26         4.81 o                         
 -14   0   3          0.04          2.56         3.52 o                         
 -13   0   3        103.29        105.23         6.18 o                         
 -12   0   3         31.88         39.59         3.45 o                         
 -11   0   3         27.00         31.38         4.26 o                         
 -10   0   3       1874.33       2123.87        32.05 o                         
  -9   0   3        499.29        507.96         6.74 o                         
  -8   0   3        610.63        719.46        18.17 o                         
  -7   0   3         54.48         63.42         3.81 o                         
  -6   0   3        388.87        439.33         6.05 o                         
  -5   0   3       8418.00       8433.18        92.61 o                         
  -4   0   3         50.18         54.36         4.80 o                         
  -3   0   3      11813.26      11629.99        43.72 o                         
   3   0   3        412.06        432.68        14.81 o                         
   4   0   3       2521.74       2238.14       154.90 o                         
   5   0   3       1232.18       1279.06         9.21 o                         
   6   0   3          8.51          6.42         4.05 o                         
   7   0   3         13.02          9.39         4.20 o                         
   8   0   3         49.08         63.67         4.58 o                         
   9   0   3        175.97        175.91        14.84 o                         
  10   0   3         87.15        115.47         5.00 o                         
  11   0   3        188.02        178.50        15.29 o                         
  12   0   3        387.28        360.66        44.34 o                         
  13   0   3        188.53        147.97         8.40 o                         
 -15   1   3          1.86          4.92         3.64 o                         
 -14   1   3        105.66        104.63         5.02 o                         
 -13   1   3        305.10        298.09        17.74 o                         
 -12   1   3       1785.92       2002.24       111.80 o                         
 -11   1   3         77.79         92.88         9.33 o                         
 -10   1   3         23.22         22.66         4.39 o                         
  -9   1   3        204.96        239.32         7.59 o                         
  -8   1   3        125.01        141.49         4.20 o                         
  -7   1   3        537.33        584.00         6.71 o                         
  -6   1   3       3108.46       3185.41        64.48 o                         
  -5   1   3       7319.62       7723.77       178.89 o                         
  -4   1   3         29.20         74.70         4.33 o                         
  -3   1   3         64.87         50.56         5.54 o                         
  -2   1   3       3856.99       3948.90        84.55 o                         
  -1   1   3        127.39        130.33         5.99 o                         
   0   1   3        564.11        615.88        20.04 o                         
   2   1   3       8756.74       8908.55       125.94 o                         
   3   1   3        217.54        218.64         4.96 o                         
   4   1   3        290.32        227.15         4.94 o                         
   5   1   3        280.98        235.94         6.73 o                         
   6   1   3        205.02        221.69         4.82 o                         
   7   1   3        267.13        259.29         5.44 o                         
   8   1   3        208.56        227.13         4.84 o                         
   9   1   3        386.77        351.58        13.53 o                         
  10   1   3         46.16         63.01         4.70 o                         
  11   1   3          1.48          3.23         4.49 o                         
  12   1   3         21.16         22.59         4.86 o                         
  13   1   3         62.48         32.79         4.89 o                         
 -14   2   3        514.16        503.75        75.97 o                         
 -13   2   3        532.32        549.89        46.27 o                         
 -12   2   3        395.52        388.14        25.04 o                         
 -11   2   3        165.86        202.57        12.61 o                         
 -10   2   3         13.33         22.59         3.44 o                         
  -9   2   3       1755.42       1724.74         9.85 o                         
  -8   2   3         64.64         63.32         3.56 o                         
  -7   2   3       2417.18       2583.93        75.62 o                         
  -6   2   3         35.17         15.93         2.97 o                         
  -5   2   3       2911.25       3117.93       126.66 o                         
  -4   2   3       5348.84       5265.63       125.25 o                         
  -3   2   3         59.28         58.35         5.11 o                         
  -2   2   3       2157.80       2342.65        53.47 o                         
  -1   2   3       6184.64       6297.49        50.00 o                         
   0   2   3       2856.87       2767.54        16.41 o                         
   1   2   3       3310.89       3426.55        45.21 o                         
   2   2   3         79.42         58.25         3.86 o                         
   3   2   3        146.26        138.61         3.81 o                         
   4   2   3        268.91        271.78        17.78 o                         
   5   2   3         12.71         15.42         4.07 o                         
   6   2   3       1605.27       1670.66        45.66 o                         
   7   2   3        261.54        266.70         4.87 o                         
   8   2   3        947.62       1013.21        33.50 o                         
   9   2   3        132.49        151.81         9.28 o                         
  10   2   3         65.12         65.40         7.73 o                         
  11   2   3          1.36          3.47         4.19 o                         
  12   2   3        152.97        150.21        13.66 o                         
 -14   3   3         57.85         64.67         7.30 o                         
 -13   3   3         16.88         29.93         4.66 o                         
 -12   3   3        308.07        307.98        22.95 o                         
 -11   3   3        182.45        198.71        17.61 o                         
 -10   3   3        296.15        336.78        18.36 o                         
  -9   3   3         35.16         33.00         3.42 o                         
  -8   3   3       1857.00       1924.30        26.69 o                         
  -7   3   3         30.00         34.51         3.42 o                         
  -6   3   3        450.18        452.80         9.10 o                         
  -5   3   3          6.35          4.26         3.94 o                         
  -4   3   3       5330.93       5371.29        50.81 o                         
  -3   3   3       2044.69       2168.32        12.36 o                         
  -2   3   3       2876.30       2554.21        13.82 o                         
  -1   3   3       1104.49       1247.66        15.42 o                         
   0   3   3         27.42         19.53         3.25 o                         
   1   3   3          4.13         10.23         2.90 o                         
   2   3   3        926.07        802.14        24.02 o                         
   3   3   3       1608.33       1506.82        60.48 o                         
   4   3   3        326.36        363.87        15.66 o                         
   5   3   3        573.48        504.72        13.37 o                         
   6   3   3        688.59        695.10        12.28 o                         
   7   3   3         22.97         27.95         4.02 o                         
   8   3   3         46.45         47.29         3.84 o                         
   9   3   3          0.34         -0.42         4.33 o                         
  10   3   3         22.22         25.73         4.28 o                         
  11   3   3         59.28         43.52         3.96 o                         
  12   3   3        308.37        303.86        18.96 o                         
 -14   4   3         23.19         28.12         4.82 o                         
 -13   4   3        568.03        637.20        98.65 o                         
 -12   4   3        184.03        170.19         9.40 o                         
 -11   4   3        100.39         88.29         7.37 o                         
 -10   4   3       1158.00       1227.75        76.51 o                         
  -9   4   3         28.57         34.95         3.49 o                         
  -8   4   3        224.78        234.37         9.81 o                         
  -7   4   3       1392.19       1308.34        13.64 o                         
  -6   4   3       4498.38       4789.72       164.82 o                         
  -5   4   3          6.43         29.75         4.13 o                         
  -4   4   3        649.41        920.35        23.91 o                         
  -3   4   3       1719.25       1634.10        38.23 o                         
  -2   4   3       4572.87       4431.91       109.56 o                         
  -1   4   3       3073.92       2940.77        98.66 o                         
   0   4   3          4.36          7.59         3.54 o                         
   1   4   3       1004.00        984.09        36.69 o                         
   2   4   3       6195.07       5837.72       214.32 o                         
   3   4   3         25.03         19.31         2.74 o                         
   4   4   3       1213.87       1096.94        50.00 o                         
   5   4   3        778.90        744.30        30.43 o                         
   6   4   3        132.01        129.30         3.68 o                         
   7   4   3          5.86          4.54         3.86 o                         
   8   4   3        211.96        257.26         5.23 o                         
   9   4   3         19.45         14.31         4.30 o                         
  10   4   3        208.83        234.74        13.52 o                         
  11   4   3        263.14        249.78        12.96 o                         
  12   4   3        133.04        118.44         9.46 o                         
 -14   5   3        197.27        173.52        24.94 o                         
 -13   5   3        202.57        181.86        14.84 o                         
 -12   5   3        375.73        405.08        39.90 o                         
 -11   5   3          2.86          2.36         3.42 o                         
 -10   5   3         16.35          9.54         3.10 o                         
  -9   5   3        256.52        275.90        15.07 o                         
  -8   5   3       2903.17       2913.96        44.81 o                         
  -7   5   3       1307.14       1537.23       104.97 o                         
  -6   5   3        828.47        738.15        46.48 o                         
  -5   5   3       2758.57       2817.37       195.58 o                         
  -4   5   3          5.11          8.00         3.37 o                         
  -3   5   3       1676.47       1330.19        63.38 o                         
  -2   5   3       1550.76       1456.37        76.39 o                         
  -1   5   3       3627.29       3567.71       200.89 o                         
   0   5   3        478.16        546.76        20.05 o                         
   1   5   3        914.61        808.31        36.13 o                         
   2   5   3        854.83        686.04        25.70 o                         
   3   5   3        438.01        501.42        20.67 o                         
   4   5   3        719.86        666.97        29.27 o                         
   5   5   3        319.31        373.67        11.16 o                         
   6   5   3          3.00          2.44         3.32 o                         
   7   5   3          2.08          6.51         3.72 o                         
   8   5   3        351.63        416.70        12.02 o                         
   9   5   3        336.39        350.51        17.08 o                         
  10   5   3        133.97        144.52        15.64 o                         
  11   5   3          4.18          9.36         4.41 o                         
  12   5   3        141.49         96.46         4.49 o                         
 -14   6   3         15.63         12.67         4.80 o                         
 -13   6   3          0.57          3.73         3.77 o                         
 -12   6   3         23.88         18.39         3.83 o                         
 -11   6   3        231.44        216.50        11.08 o                         
 -10   6   3        725.96        694.31        41.45 o                         
  -9   6   3       1357.90       1449.02        76.85 o                         
  -8   6   3        781.73        630.40        41.26 o                         
  -7   6   3          2.92          3.27         4.22 o                         
  -6   6   3       2521.09       2470.33       187.31 o                         
  -5   6   3        392.87        407.38        16.56 o                         
  -4   6   3        336.13        375.90        15.88 o                         
  -3   6   3        148.39        174.22         4.89 o                         
  -2   6   3      14047.30      13421.63       638.40 o                         
  -1   6   3        363.57        370.66        23.23 o                         
   0   6   3       1358.98       1163.47        59.32 o                         
   1   6   3        381.26        406.07        23.46 o                         
   2   6   3        173.73        183.14         9.46 o                         
   3   6   3         16.17         10.73         2.66 o                         
   4   6   3         69.52         55.63         2.84 o                         
   5   6   3         83.73        116.75         4.45 o                         
   6   6   3        678.51        727.70        22.40 o                         
   7   6   3         38.47         35.55         3.47 o                         
   8   6   3        373.41        409.23        11.58 o                         
   9   6   3        296.68        362.16        23.12 o                         
  10   6   3         22.82         12.58         4.44 o                         
  11   6   3          6.93          2.64         4.79 o                         
 -13   7   3        108.03         93.17        14.22 o                         
 -12   7   3        281.04        277.25        28.71 o                         
 -11   7   3         46.74         40.18         3.63 o                         
 -10   7   3        114.69        152.36         9.88 o                         
  -9   7   3         61.14         71.47         4.18 o                         
  -8   7   3         17.06         17.07         3.55 o                         
  -7   7   3         25.13         18.24         4.31 o                         
  -6   7   3         87.15         83.41         6.94 o                         
  -5   7   3        773.14        713.90        48.83 o                         
  -4   7   3       1833.54       1836.69       119.45 o                         
  -3   7   3       1154.01        991.42        79.18 o                         
  -2   7   3        703.40        625.97        22.98 o                         
  -1   7   3         82.06         68.95         3.58 o                         
   0   7   3          0.69          1.25         3.20 o                         
   1   7   3       1955.41       1953.35       105.14 o                         
   2   7   3       2041.95       1988.05       110.20 o                         
   3   7   3        264.19        207.43         9.51 o                         
   4   7   3         21.12         20.33         2.96 o                         
   5   7   3        371.46        400.94        12.38 o                         
   6   7   3        947.66        934.06        21.37 o                         
   7   7   3          0.52          1.79         2.47 o                         
   8   7   3        121.89        111.29         5.78 o                         
   9   7   3          0.99          3.06         3.35 o                         
  10   7   3        121.27        130.53         6.84 o                         
  11   7   3         18.00         18.64         4.79 o                         
 -13   8   3         84.99         85.78        17.61 o                         
 -12   8   3        112.20         90.92         3.82 o                         
 -11   8   3         12.66         10.09         3.68 o                         
 -10   8   3         68.30        110.42         5.22 o                         
  -9   8   3         46.47         53.61         3.63 o                         
  -8   8   3         49.46         48.01         5.13 o                         
  -7   8   3         87.98        102.74         4.60 o                         
  -6   8   3       1024.94       1058.94        77.07 o                         
  -5   8   3          3.32          3.66         4.06 o                         
  -4   8   3        820.39        771.92        36.56 o                         
  -3   8   3        456.39        485.02         6.48 o                         
  -2   8   3         15.49          8.22         2.86 o                         
  -1   8   3        433.69        486.74        24.16 o                         
   0   8   3        821.28        751.92        30.03 o                         
   1   8   3          3.31          5.48         2.98 o                         
   2   8   3       1316.57       1265.91        97.38 o                         
   3   8   3         60.46         67.00         3.63 o                         
   4   8   3        109.67         86.04         5.89 o                         
   5   8   3        787.91        841.37        18.92 o                         
   6   8   3        168.54        236.74         6.39 o                         
   7   8   3        350.72        350.63         9.77 o                         
   8   8   3        105.68        106.01         6.79 o                         
   9   8   3        111.99        111.00         4.39 o                         
  10   8   3         75.69         77.39         6.26 o                         
  11   8   3          1.70          7.53         4.70 o                         
 -12   9   3         64.08         64.16         6.40 o                         
 -11   9   3         35.13         44.51         8.92 o                         
 -10   9   3          6.41         12.39         3.22 o                         
  -9   9   3        135.29        145.52        14.23 o                         
  -8   9   3        640.68        587.78        50.08 o                         
  -7   9   3        661.76        617.60        63.49 o                         
  -6   9   3         64.79         64.10         3.54 o                         
  -5   9   3         19.56         17.13         3.50 o                         
  -4   9   3          0.37          5.88         3.51 o                         
  -3   9   3        494.70        441.80        16.80 o                         
  -2   9   3        854.91        826.24        52.24 o                         
  -1   9   3        628.32        506.36        29.10 o                         
   0   9   3        759.02        767.12        49.66 o                         
   1   9   3        196.73        190.89        15.64 o                         
   2   9   3        953.82        822.61        51.49 o                         
   3   9   3          1.41          0.18         3.00 o                         
   4   9   3        188.69        170.30         8.21 o                         
   5   9   3          1.17          5.18         2.64 o                         
   6   9   3        821.47        836.70        22.06 o                         
   7   9   3        879.96        945.53        41.38 o                         
   8   9   3        347.17        371.67        10.81 o                         
   9   9   3         22.74         27.76         3.25 o                         
  10   9   3         82.55         70.89         9.42 o                         
 -12  10   3         44.81         27.44         3.70 o                         
 -11  10   3         43.91         50.90         8.22 o                         
 -10  10   3        223.29        217.74        22.24 o                         
  -9  10   3        142.39        129.02         9.49 o                         
  -8  10   3       1025.96        990.40       100.63 o                         
  -7  10   3        267.46        255.05        23.80 o                         
  -6  10   3          3.50          8.28         3.76 o                         
  -5  10   3         42.74         35.97         4.19 o                         
  -4  10   3        149.04        155.97        18.41 o                         
  -3  10   3         40.35         46.31         4.32 o                         
  -2  10   3       1714.59       1650.64       120.35 o                         
  -1  10   3        172.99        205.39        13.16 o                         
   0  10   3         11.02          6.63         2.47 o                         
   1  10   3        200.24        210.86        13.70 o                         
   2  10   3          7.14          6.02         3.38 o                         
   3  10   3         24.20         26.86         3.43 o                         
   4  10   3         35.00         45.43         2.75 o                         
   5  10   3        194.61        207.93         8.05 o                         
   6  10   3        657.76        689.77        19.07 o                         
   7  10   3          1.10          4.12         3.12 o                         
   8  10   3         45.74         58.51         3.34 o                         
   9  10   3          5.71          8.65         3.14 o                         
 -11  11   3         77.93         70.27         6.34 o                         
 -10  11   3         41.28         40.59         4.81 o                         
  -9  11   3         50.68         50.71         8.17 o                         
  -8  11   3          4.06          6.56         3.70 o                         
  -7  11   3        272.77        253.51         5.25 o                         
  -6  11   3         74.89        106.99        17.01 o                         
  -5  11   3         26.32         56.01         4.44 o                         
  -4  11   3        180.27        209.28         8.57 o                         
  -3  11   3         53.97         68.72         3.57 o                         
  -2  11   3        439.24        458.41        29.22 o                         
  -1  11   3          1.94          4.85         3.32 o                         
   0  11   3          1.29          1.61         2.35 o                         
   1  11   3        566.53        544.58        23.35 o                         
   2  11   3        133.80        130.32         6.76 o                         
   3  11   3        443.36        460.07        19.68 o                         
   4  11   3        912.59        922.75        51.98 o                         
   5  11   3        114.06        118.35         3.65 o                         
   6  11   3        429.37        442.76         8.95 o                         
   7  11   3          1.30          3.10         3.32 o                         
   8  11   3         52.03         54.74         3.81 o                         
   9  11   3          0.59          1.93         3.17 o                         
 -10  12   3         12.34          7.29         4.64 o                         
  -9  12   3          5.35         11.04         4.52 o                         
  -8  12   3        103.50        109.87         4.31 o                         
  -7  12   3         48.90         50.93         5.83 o                         
  -6  12   3        537.29        552.51        28.18 o                         
  -5  12   3        218.57        234.43         8.63 o                         
  -4  12   3         12.55         12.13         3.02 o                         
  -3  12   3          3.04         10.49         3.42 o                         
  -2  12   3        130.21        121.10        15.58 o                         
  -1  12   3          3.23          6.12         3.25 o                         
   0  12   3         40.41         53.99         4.33 o                         
   1  12   3         49.78         37.97         2.76 o                         
   2  12   3        818.99        830.25        64.39 o                         
   3  12   3        468.71        522.56        12.62 o                         
   4  12   3         21.18         29.62         3.57 o                         
   5  12   3          0.54          2.35         3.07 o                         
   6  12   3          0.84          2.03         2.61 o                         
   7  12   3        107.74        103.38         3.66 o                         
   8  12   3          1.05          0.97         3.11 o                         
  -9  13   3         12.16         23.43         4.66 o                         
  -8  13   3         93.40         77.19         7.97 o                         
  -7  13   3         41.92         35.98         3.82 o                         
  -6  13   3          0.41          2.27         3.44 o                         
  -5  13   3          6.02          7.98         3.00 o                         
  -4  13   3         36.98         45.41         3.65 o                         
  -3  13   3        120.47        104.07         4.94 o                         
  -2  13   3         83.36         77.72         3.75 o                         
  -1  13   3        832.63        866.89        48.35 o                         
   0  13   3        825.78        827.85        51.99 o                         
   1  13   3         15.23         15.93         3.54 o                         
   2  13   3         26.55         20.35         3.20 o                         
   3  13   3        307.01        311.93        18.32 o                         
   4  13   3        368.84        367.78         9.55 o                         
   5  13   3         81.98         87.82         4.20 o                         
   6  13   3        131.45        130.93        10.32 o                         
   7  13   3         67.78         70.25         5.23 o                         
  -8  14   3          0.16          1.31         3.64 o                         
  -7  14   3          0.05         -1.01         4.44 o                         
  -6  14   3         17.00         16.87         3.36 o                         
  -5  14   3         21.66         23.22         4.20 o                         
  -4  14   3        114.85        123.87         9.82 o                         
  -3  14   3        102.36        150.44         3.52 o                         
  -2  14   3        310.83        337.86        13.60 o                         
  -1  14   3        151.25        163.32         5.93 o                         
   0  14   3          5.05         10.17         2.76 o                         
   1  14   3          7.22          8.05         3.56 o                         
   2  14   3         95.16        115.25         4.21 o                         
   3  14   3        430.61        467.44        30.26 o                         
   4  14   3         97.75         80.66         4.16 o                         
   5  14   3         91.46         89.88         3.97 o                         
  -6  15   3          0.91         -1.03         2.91 o                         
  -5  15   3          6.19          8.97         3.26 o                         
  -4  15   3        282.40        285.94        24.84 o                         
  -3  15   3         15.25         25.44         3.71 o                         
  -2  15   3         59.83         67.67        11.39 o                         
  -1  15   3          0.65          1.53         5.41 o                         
   0  15   3         54.10         51.15         3.24 o                         
   1  15   3         39.53         34.78         3.75 o                         
   2  15   3        120.83        109.93         4.35 o                         
   3  15   3         86.56         90.96         8.30 o                         
  -2  16   3         16.63         14.56         3.77 o                         
  -1  16   3         42.20         38.43         3.90 o                         
   0  16   3          8.05          7.06         3.29 o                         
  -5 -15   4        162.77        183.47        18.67 o                         
  -4 -15   4        159.14        172.71        17.26 o                         
  -3 -15   4         29.76         37.37         3.82 o                         
  -2 -15   4         27.20         24.08         4.04 o                         
  -1 -15   4          0.53          3.80         3.14 o                         
   0 -15   4          3.58         11.15         3.71 o                         
   1 -15   4          0.40          1.67         3.87 o                         
   2 -15   4         56.96         45.81         3.66 o                         
   3 -15   4         64.56         68.18         7.47 o                         
  -7 -14   4         59.14         50.63         4.97 o                         
  -6 -14   4         41.73         37.26         3.35 o                         
  -5 -14   4         66.27         77.30         5.30 o                         
  -4 -14   4          0.60         -0.04         3.03 o                         
  -3 -14   4          7.69         11.38         3.14 o                         
  -2 -14   4          2.57          1.83         3.08 o                         
  -1 -14   4        165.70        182.17         7.77 o                         
   0 -14   4         23.84         21.50         3.22 o                         
   1 -14   4         63.55         71.06         5.27 o                         
   2 -14   4         55.95         59.24         7.52 o                         
   3 -14   4         14.57          5.74         4.01 o                         
   4 -14   4         32.95         35.73         4.32 o                         
   5 -14   4         25.79         37.59         4.34 o                         
  -9 -13   4         74.62         64.18         7.39 o                         
  -8 -13   4        123.64        105.00         5.12 o                         
  -7 -13   4         76.98         66.72         5.85 o                         
  -6 -13   4         51.76         50.53         3.06 o                         
  -5 -13   4         74.81         66.94         3.37 o                         
  -4 -13   4         94.22         96.75         3.21 o                         
  -3 -13   4        143.73        177.78        10.52 o                         
  -2 -13   4         71.53         71.97         4.99 o                         
  -1 -13   4        426.98        475.79        31.52 o                         
   0 -13   4        408.63        407.14        21.44 o                         
   1 -13   4         12.73         17.53         2.99 o                         
   2 -13   4          0.07          3.75         3.04 o                         
   3 -13   4        137.01        136.90         9.27 o                         
   4 -13   4        154.96        150.91        11.22 o                         
   5 -13   4         40.57         47.11         4.63 o                         
   6 -13   4         34.32         31.71         3.78 o                         
 -10 -12   4         96.05         76.03         4.54 o                         
  -9 -12   4         74.18         77.68         7.73 o                         
  -8 -12   4         83.38         79.84         5.37 o                         
  -7 -12   4          6.59          7.85         2.77 o                         
  -6 -12   4         13.54         12.45         2.62 o                         
  -5 -12   4        234.23        292.31        18.97 o                         
  -4 -12   4         61.87         66.71         4.84 o                         
  -3 -12   4        120.45        162.26         8.42 o                         
  -2 -12   4        253.26        232.72        17.64 o                         
  -1 -12   4        227.90        230.06        16.82 o                         
   0 -12   4          3.78          2.72         3.15 o                         
   1 -12   4          4.72          8.82         2.95 o                         
   2 -12   4          1.51          5.84         3.47 o                         
   3 -12   4        175.22        179.12        12.58 o                         
   4 -12   4         64.24         77.43         4.54 o                         
   5 -12   4        248.37        254.18        21.99 o                         
   6 -12   4         50.04         61.62         3.98 o                         
   7 -12   4         19.35         18.01         3.19 o                         
 -11 -11   4         13.45          9.61         3.50 o                         
 -10 -11   4        114.94        140.51        14.92 o                         
  -9 -11   4         11.31         20.81         3.17 o                         
  -8 -11   4        375.80        373.14        18.21 o                         
  -7 -11   4          9.33          4.41         2.66 o                         
  -6 -11   4          8.33          7.97         2.25 o                         
  -5 -11   4          2.51         10.51         3.60 o                         
  -4 -11   4         48.72         50.68         3.09 o                         
  -3 -11   4         46.06         41.37         3.04 o                         
  -2 -11   4        110.41        102.80         4.14 o                         
  -1 -11   4        104.16        105.07         5.18 o                         
   0 -11   4         24.76         21.14         3.40 o                         
   1 -11   4        125.04        111.13         4.98 o                         
   2 -11   4          4.08          2.11         3.00 o                         
   3 -11   4        225.89        250.55        21.03 o                         
   4 -11   4        153.93        124.64         9.97 o                         
   5 -11   4          0.16          2.17         3.28 o                         
   6 -11   4          3.56          2.90         3.47 o                         
   7 -11   4         24.71         46.93         4.14 o                         
   8 -11   4          1.07         -0.11         3.38 o                         
 -11 -10   4         18.35         13.64         3.00 o                         
 -10 -10   4         51.83         41.92         6.22 o                         
  -9 -10   4        212.68        254.08        13.16 o                         
  -8 -10   4        231.93        205.83         4.74 o                         
  -7 -10   4          3.54          4.51         2.63 o                         
  -6 -10   4         40.58         49.37         3.74 o                         
  -5 -10   4        730.48        712.14        27.39 o                         
  -4 -10   4         27.86         28.50         2.67 o                         
  -3 -10   4        195.20        204.61        12.11 o                         
  -2 -10   4        252.49        223.10        15.83 o                         
  -1 -10   4        926.32        889.82        46.77 o                         
   0 -10   4         67.16         66.01         6.94 o                         
   1 -10   4          5.80          4.02         3.09 o                         
   2 -10   4        682.06        721.90        44.45 o                         
   3 -10   4         70.29         79.72         3.97 o                         
   4 -10   4          7.18          9.78         3.04 o                         
   5 -10   4         83.13         91.19         5.27 o                         
   6 -10   4         23.37         41.02         3.95 o                         
   7 -10   4          3.30          7.01         3.86 o                         
   8 -10   4         19.81         30.88         3.59 o                         
   9 -10   4         11.30         13.53         4.21 o                         
 -12  -9   4         49.35         35.46         3.86 o                         
 -11  -9   4        216.64        226.14         9.86 o                         
 -10  -9   4        166.24        167.13         5.72 o                         
  -9  -9   4        251.19        250.45        15.80 o                         
  -8  -9   4         72.09         88.04         3.25 o                         
  -7  -9   4        143.78        153.11         4.85 o                         
  -6  -9   4          0.08          3.59         2.97 o                         
  -5  -9   4        789.43        797.71        32.50 o                         
  -4  -9   4       1904.42       1902.54        86.88 o                         
  -3  -9   4         65.36         66.93         3.66 o                         
  -2  -9   4        586.71        583.09        25.07 o                         
  -1  -9   4        824.95        820.07        39.89 o                         
   0  -9   4         31.89         31.68         2.87 o                         
   1  -9   4          0.14          0.14         3.01 o                         
   2  -9   4        469.34        429.04        29.00 o                         
   3  -9   4       1099.10       1061.73        74.72 o                         
   4  -9   4        260.81        215.79        18.46 o                         
   5  -9   4        217.80        240.17        17.71 o                         
   6  -9   4        174.23        172.84        12.55 o                         
   7  -9   4        213.04        233.25        17.29 o                         
   8  -9   4        202.04        222.65        12.81 o                         
   9  -9   4          0.88          3.46         4.02 o                         
  10  -9   4        213.72        171.78         9.32 o                         
 -13  -8   4        107.66         99.29         3.92 o                         
 -12  -8   4        153.62        131.08        17.58 o                         
 -11  -8   4        691.21        726.82        73.44 o                         
 -10  -8   4        285.97        302.67        22.46 o                         
  -9  -8   4        161.53        145.74         5.26 o                         
  -8  -8   4         23.46         23.92         3.07 o                         
  -7  -8   4        103.50        116.65         5.72 o                         
  -6  -8   4          5.68          5.31         2.43 o                         
  -5  -8   4       1146.92       1111.96        38.99 o                         
  -4  -8   4       5671.93       5610.10       208.08 o                         
  -3  -8   4        702.21        797.96        34.92 o                         
  -2  -8   4        630.16        580.34        24.02 o                         
  -1  -8   4         14.22         15.57         3.26 o                         
   0  -8   4        159.15        142.48         5.76 o                         
   1  -8   4        285.32        254.65        14.71 o                         
   2  -8   4        393.33        353.67        23.45 o                         
   3  -8   4        561.41        466.64        36.57 o                         
   4  -8   4        520.03        502.76        37.39 o                         
   5  -8   4          7.94          7.73         3.02 o                         
   6  -8   4         26.06         19.05         3.77 o                         
   7  -8   4          4.17          7.58         3.78 o                         
   8  -8   4          0.44          3.77         3.67 o                         
   9  -8   4         84.13         81.25         4.29 o                         
  10  -8   4        245.15        257.28         8.45 o                         
 -13  -7   4         10.08          8.02         3.21 o                         
 -12  -7   4         47.27         57.81         6.03 o                         
 -11  -7   4          0.85          4.88         3.70 o                         
 -10  -7   4        127.80        136.04         3.98 o                         
  -9  -7   4          0.78          4.81         3.61 o                         
  -8  -7   4        667.73        688.20        27.10 o                         
  -7  -7   4          3.70          4.78         2.94 o                         
  -6  -7   4        961.33        930.81        43.93 o                         
  -5  -7   4       1107.09       1066.76        37.28 o                         
  -4  -7   4         33.07         46.27         3.06 o                         
  -3  -7   4         46.51         38.01         2.78 o                         
  -2  -7   4         81.38         83.09         4.43 o                         
  -1  -7   4       1157.42       1042.91        32.48 o                         
   0  -7   4       1380.67       1215.52        54.43 o                         
   1  -7   4       1548.79       1508.46        88.70 o                         
   2  -7   4        611.19        532.49        35.32 o                         
   3  -7   4        158.98        164.80        10.89 o                         
   4  -7   4        434.05        476.26        37.15 o                         
   5  -7   4          1.71          2.19         3.63 o                         
   6  -7   4         70.10         60.80         4.39 o                         
   7  -7   4        160.21        206.17        12.81 o                         
   8  -7   4        141.24        163.01         5.24 o                         
   9  -7   4        145.04        144.55         6.21 o                         
  10  -7   4        257.43        312.34         6.71 o                         
  11  -7   4          6.54          4.95         4.50 o                         
 -14  -6   4          4.85          8.00         3.69 o                         
 -13  -6   4          8.56          8.67         3.07 o                         
 -12  -6   4          0.97          1.20         2.91 o                         
 -11  -6   4        313.68        344.70        21.42 o                         
 -10  -6   4          3.46          6.25         2.94 o                         
  -9  -6   4         17.49         15.11         2.98 o                         
  -8  -6   4          4.63          5.73         3.28 o                         
  -7  -6   4          2.68          6.72         3.32 o                         
  -6  -6   4        256.39        222.42         5.99 o                         
  -5  -6   4         18.94         21.54         2.94 o                         
  -4  -6   4         14.40         16.20         2.85 o                         
  -3  -6   4       5221.68       5044.53       158.60 o                         
  -2  -6   4         71.04         44.71         3.17 o                         
  -1  -6   4         12.61          7.85         3.23 o                         
   0  -6   4        664.28        542.10        23.90 o                         
   1  -6   4        463.73        361.92        20.48 o                         
   2  -6   4         17.31         24.04         4.05 o                         
   3  -6   4        117.13         93.73         8.16 o                         
   4  -6   4        646.57        609.31        41.96 o                         
   5  -6   4        274.60        260.49        19.98 o                         
   6  -6   4       1274.99       1340.14        65.07 o                         
   7  -6   4        187.29        214.26        10.82 o                         
   8  -6   4         47.68         38.88         4.14 o                         
   9  -6   4          1.83          2.34         4.16 o                         
  10  -6   4          0.37          2.67         4.19 o                         
  11  -6   4          9.79         10.41         4.49 o                         
 -14  -5   4         18.93         16.46         3.22 o                         
 -13  -5   4         58.18         49.52         3.71 o                         
 -12  -5   4        543.35        562.41        23.68 o                         
 -11  -5   4         98.26        100.02         3.21 o                         
 -10  -5   4        157.71        164.23         5.48 o                         
  -9  -5   4          2.20          7.49         3.45 o                         
  -8  -5   4         10.69         10.80         3.18 o                         
  -7  -5   4        234.37        240.43        10.11 o                         
  -6  -5   4        292.76        309.50        11.93 o                         
  -5  -5   4        934.42        954.49        31.52 o                         
  -4  -5   4       4869.66       4669.54       104.02 o                         
  -3  -5   4       1616.47       1944.19        57.31 o                         
  -2  -5   4          5.92          5.99         3.51 o                         
  -1  -5   4       1147.78       1083.67        35.96 o                         
   0  -5   4          2.71          6.32         3.76 o                         
   1  -5   4          1.33          1.84         3.71 o                         
   2  -5   4       2663.18       2524.05       154.55 o                         
   3  -5   4       1534.63       1426.68        89.34 o                         
   4  -5   4       2849.75       2516.92       171.53 o                         
   5  -5   4        513.71        489.33        31.83 o                         
   6  -5   4        415.03        456.47        24.04 o                         
   7  -5   4         10.24         24.55         4.05 o                         
   8  -5   4        193.87        181.09         6.91 o                         
   9  -5   4         77.62        100.91         4.84 o                         
  10  -5   4        203.30        221.72         9.10 o                         
  11  -5   4        149.22        133.87        10.54 o                         
 -14  -4   4        139.92        110.62         7.74 o                         
 -13  -4   4        311.21        289.69        14.59 o                         
 -12  -4   4        970.88        973.64        52.22 o                         
 -11  -4   4        261.63        264.19         8.55 o                         
 -10  -4   4         43.05         43.51         2.56 o                         
  -9  -4   4          4.27          7.61         3.37 o                         
  -8  -4   4        203.35        256.78         5.80 o                         
  -7  -4   4       3252.48       3203.16        47.38 o                         
  -6  -4   4        916.14        967.01         9.53 o                         
  -5  -4   4        242.61        251.24         9.07 o                         
  -4  -4   4       7072.19       6618.31       168.21 o                         
  -3  -4   4        147.23        122.32         3.67 o                         
  -2  -4   4        287.17        294.07         8.10 o                         
  -1  -4   4        263.94        253.71         8.91 o                         
   0  -4   4       1743.79       1410.43        71.82 o                         
   1  -4   4         89.25         88.99         4.55 o                         
   2  -4   4       4287.38       3932.82       250.78 o                         
   3  -4   4       2997.83       2965.66       179.54 o                         
   4  -4   4        798.20        698.59        49.86 o                         
   5  -4   4         39.24         37.41         3.76 o                         
   6  -4   4        133.10        122.88         5.46 o                         
   7  -4   4          1.19          3.37         4.22 o                         
   8  -4   4        390.28        420.53         8.21 o                         
   9  -4   4         72.24         99.68         4.71 o                         
  10  -4   4        317.83        345.33        17.83 o                         
  11  -4   4          0.59          3.78         6.54 o                         
  12  -4   4          2.46          1.52         6.70 o                         
 -14  -3   4        377.18        387.56        30.56 o                         
 -13  -3   4         77.38         89.88         4.09 o                         
 -12  -3   4        294.43        297.10         9.93 o                         
 -11  -3   4         55.22         45.56         2.75 o                         
 -10  -3   4        565.24        628.55        12.18 o                         
  -9  -3   4        191.50        192.65         5.75 o                         
  -8  -3   4       3359.24       3410.62        42.17 o                         
  -7  -3   4        727.16        688.98        13.54 o                         
  -6  -3   4         77.72         86.13         3.59 o                         
  -5  -3   4       3299.00       3455.90        53.41 o                         
  -4  -3   4        111.50        111.74         3.80 o                         
  -3  -3   4        483.31        451.17        10.51 o                         
  -2  -3   4        387.21        391.48        10.12 o                         
  -1  -3   4       1859.46       1662.53        27.10 o                         
   0  -3   4       3593.45       3273.92        56.73 o                         
   1  -3   4        276.02        259.52        13.38 o                         
   2  -3   4         34.76         30.80         4.08 o                         
   3  -3   4          2.98          9.52         3.78 o                         
   4  -3   4        231.41        228.71        14.11 o                         
   5  -3   4         69.96         60.74         4.16 o                         
   6  -3   4         57.09         56.58         4.39 o                         
   7  -3   4         74.86         73.94         4.38 o                         
   8  -3   4        482.29        572.74        10.53 o                         
   9  -3   4          1.00          3.90         5.24 o                         
  10  -3   4         11.52         14.61         6.25 o                         
  11  -3   4          0.12          7.65         6.14 o                         
  12  -3   4          2.05          2.33         6.58 o                         
 -15  -2   4          0.73          2.08         4.50 o                         
 -14  -2   4        147.96        121.10         4.86 o                         
 -13  -2   4          0.20          3.87         3.70 o                         
 -12  -2   4        170.31        191.68         4.64 o                         
 -11  -2   4        933.76       1004.67        15.57 o                         
 -10  -2   4        548.59        581.43        21.86 o                         
  -9  -2   4        412.53        455.75        10.95 o                         
  -8  -2   4        535.28        424.22         6.16 o                         
  -7  -2   4        446.57        416.18         7.85 o                         
  -6  -2   4          1.76          6.92         3.38 o                         
  -5  -2   4       1420.30       1465.90        16.31 o                         
  -4  -2   4       7146.12       7100.73       126.62 o                         
  -3  -2   4        139.29        148.06         5.47 o                         
  -2  -2   4       7404.98       7225.25       240.51 o                         
  -1  -2   4         14.10         29.73         5.45 o                         
   0  -2   4         52.57         44.02         3.99 o                         
   1  -2   4        607.07        607.13        18.42 o                         
   2  -2   4         37.33         71.75         4.02 o                         
   3  -2   4       1557.26       1550.41        55.53 o                         
   4  -2   4       4879.00       4719.13       209.61 o                         
   5  -2   4         12.59         10.72         3.10 o                         
   6  -2   4        658.28        617.84        20.73 o                         
   7  -2   4        126.65        155.60         4.65 o                         
   8  -2   4        204.18        178.33         5.15 o                         
   9  -2   4         43.91         56.92         4.75 o                         
  10  -2   4        194.59        195.49         7.75 o                         
  11  -2   4         70.77         83.80         7.19 o                         
  12  -2   4         71.15         69.70         7.31 o                         
 -15  -1   4         36.15         40.21         4.72 o                         
 -14  -1   4        356.93        356.08        11.95 o                         
 -13  -1   4        470.46        455.24         8.38 o                         
 -12  -1   4        100.35        134.26         4.12 o                         
 -11  -1   4         14.77         13.59         3.09 o                         
 -10  -1   4        328.48        320.09         5.67 o                         
  -9  -1   4        591.04        681.20        18.21 o                         
  -8  -1   4        103.67        112.49         4.35 o                         
  -7  -1   4          3.79          4.45         3.32 o                         
  -6  -1   4       4120.35       4336.31        92.71 o                         
  -5  -1   4       1907.92       1883.44        15.29 o                         
  -4  -1   4       5811.11       5919.35        28.11 o                         
  -3  -1   4        986.47       1009.19        13.75 o                         
   0  -1   4        253.95        240.17         8.59 o                         
   1  -1   4       6830.21       7008.62       157.80 o                         
   2  -1   4       5572.44       5510.09       110.83 o                         
   3  -1   4        350.17        332.85        12.29 o                         
   4  -1   4       2875.16       2725.72       167.94 o                         
   5  -1   4         86.48         83.14         5.64 o                         
   6  -1   4        302.66        339.23         5.77 o                         
   7  -1   4         47.06         55.22         4.45 o                         
   8  -1   4         74.23         74.09         4.64 o                         
   9  -1   4        210.55        214.73         6.22 o                         
  10  -1   4        597.31        694.01        33.94 o                         
  11  -1   4        145.30        150.67        19.68 o                         
  12  -1   4         83.33         81.68         5.63 o                         
 -15   0   4        130.77        128.66         5.28 o                         
 -14   0   4        213.31        195.49         5.31 o                         
 -13   0   4         34.80         45.00         3.75 o                         
 -12   0   4        116.18        136.12         4.90 o                         
 -11   0   4        813.51        821.95        26.28 o                         
 -10   0   4        349.09        382.01         7.27 o                         
  -9   0   4         11.80         18.09         4.13 o                         
  -8   0   4       1855.36       2110.80        24.31 o                         
  -7   0   4         51.05         37.53         4.22 o                         
  -6   0   4      10863.59      11386.79        55.21 o                         
  -5   0   4       4628.76       4938.29       144.10 o                         
  -4   0   4       3001.97       2759.76        19.05 o                         
  -3   0   4          4.91          6.68         6.47 o                         
   2   0   4       4964.78       5298.47        60.24 o                         
   3   0   4        542.90        485.16        10.52 o                         
   4   0   4        812.45        861.88        22.96 o                         
   5   0   4        273.88        292.69        11.08 o                         
   6   0   4        225.72        218.56         5.35 o                         
   7   0   4        214.92        280.05         5.44 o                         
   8   0   4        900.69        916.68         8.01 o                         
   9   0   4        111.98        134.71         9.88 o                         
  10   0   4         39.46         34.56         4.51 o                         
  11   0   4          0.41          2.78         3.75 o                         
  12   0   4          0.87          0.06         4.61 o                         
 -15   1   4         22.35         25.21         3.83 o                         
 -14   1   4        272.44        244.54         8.04 o                         
 -13   1   4         10.33         23.04         4.49 o                         
 -12   1   4         65.04         84.84         4.65 o                         
 -11   1   4         41.11         38.99         4.70 o                         
 -10   1   4        165.22        176.84         5.45 o                         
  -9   1   4          6.53          8.16         3.21 o                         
  -8   1   4        796.83        782.36        29.58 o                         
  -7   1   4       2076.53       2223.29        14.53 o                         
  -6   1   4          1.21          1.93         3.89 o                         
  -5   1   4          0.72         12.09         6.05 o                         
  -4   1   4        920.77        833.99        11.76 o                         
  -3   1   4       4123.10       4088.41        23.78 o                         
  -2   1   4         28.05         37.53         7.21 o                         
  -1   1   4       5555.62       6183.37        31.61 o                         
   0   1   4       3226.46       3266.59        24.21 o                         
   1   1   4         30.35         35.86         4.90 o                         
   2   1   4       1718.28       1702.30        11.98 o                         
   3   1   4        383.98        431.17         7.14 o                         
   4   1   4        228.03        211.50         4.58 o                         
   5   1   4         50.51         35.34         4.16 o                         
   6   1   4        860.31        985.67        26.76 o                         
   7   1   4        327.58        337.61         5.45 o                         
   8   1   4        108.58        113.57         9.85 o                         
   9   1   4        188.77        180.11         4.95 o                         
  10   1   4         25.51         12.00         3.43 o                         
  11   1   4         43.02         48.56         7.19 o                         
  12   1   4        199.11        192.73        17.53 o                         
 -15   2   4          8.56          5.38         5.27 o                         
 -14   2   4         39.36         33.72         5.23 o                         
 -13   2   4        107.54        107.13         4.94 o                         
 -12   2   4        460.06        449.10         6.36 o                         
 -11   2   4        633.05        726.00        11.35 o                         
 -10   2   4        554.80        589.78         6.53 o                         
  -9   2   4          1.32          6.00         4.13 o                         
  -8   2   4        226.14        206.77         6.75 o                         
  -7   2   4        211.62        197.55        10.76 o                         
  -6   2   4       4366.82       4428.05       219.31 o                         
  -5   2   4       2287.94       2597.13       108.97 o                         
  -4   2   4       3130.14       3079.81       174.92 o                         
  -3   2   4        369.71        432.77         6.81 o                         
  -2   2   4        447.62        517.12         7.37 o                         
  -1   2   4        225.48        252.47         5.34 o                         
   0   2   4       2074.52       2384.34        60.76 o                         
   1   2   4         82.84         92.53         4.20 o                         
   2   2   4        543.80        460.06         6.04 o                         
   3   2   4        916.13        932.02         8.17 o                         
   4   2   4       2158.52       2129.77        72.02 o                         
   5   2   4       1019.28       1050.64        14.10 o                         
   6   2   4        140.30        163.14         7.48 o                         
   7   2   4         38.38         47.17         4.38 o                         
   8   2   4        175.73        210.41         5.00 o                         
   9   2   4        214.08        197.05        11.58 o                         
  10   2   4         39.16         38.21         9.35 o                         
  11   2   4        189.67        219.26         8.14 o                         
  12   2   4         91.12         79.19        13.40 o                         
 -14   3   4        220.55        262.16        18.10 o                         
 -13   3   4        271.02        270.07        20.93 o                         
 -12   3   4        407.65        452.32        29.84 o                         
 -11   3   4        203.51        227.11        14.22 o                         
 -10   3   4          3.13          7.75         3.35 o                         
  -9   3   4         40.31         39.93         4.36 o                         
  -8   3   4       1157.24       1126.96        27.80 o                         
  -7   3   4       1596.99       1600.96        33.63 o                         
  -6   3   4       1782.06       1873.17        59.98 o                         
  -5   3   4        644.38        917.30         7.67 o                         
  -4   3   4       1455.27       1548.41        23.60 o                         
  -3   3   4        929.14        792.57        26.85 o                         
  -2   3   4        424.25        354.66         5.47 o                         
  -1   3   4          1.25          5.95         3.67 o                         
   0   3   4        186.95        148.91         4.42 o                         
   1   3   4         46.38         34.03         5.70 o                         
   2   3   4       1845.13       1735.82        20.75 o                         
   3   3   4       3414.32       3560.36        82.88 o                         
   4   3   4       3955.31       3814.60       212.65 o                         
   5   3   4         50.40         45.62         3.09 o                         
   6   3   4         31.08         36.17         3.55 o                         
   7   3   4        235.03        243.05         5.12 o                         
   8   3   4       1221.61       1354.66        48.02 o                         
   9   3   4         96.95        116.75         9.03 o                         
  10   3   4        108.38        103.47         6.76 o                         
  11   3   4        269.96        287.72        32.82 o                         
  12   3   4          7.86          8.60         4.90 o                         
 -14   4   4        245.99        220.08        28.11 o                         
 -13   4   4        135.19        140.30         8.43 o                         
 -12   4   4         43.52         63.35        12.18 o                         
 -11   4   4         11.52         18.49         3.42 o                         
 -10   4   4        425.43        448.25        22.73 o                         
  -9   4   4          2.35          2.91         3.47 o                         
  -8   4   4       2310.91       2421.68        16.33 o                         
  -7   4   4       1563.75       1711.59         9.88 o                         
  -6   4   4       5062.36       5186.68        63.94 o                         
  -5   4   4        102.75        123.70         4.32 o                         
  -4   4   4          0.10          5.69         6.19 o                         
  -3   4   4       2263.76       2455.18        11.68 o                         
  -2   4   4       2478.33       2236.49        28.21 o                         
  -1   4   4        733.29        696.49        33.15 o                         
   0   4   4       5181.93       5351.29        80.60 o                         
   1   4   4       4990.83       4948.59       111.09 o                         
   2   4   4          5.65          6.48         2.66 o                         
   3   4   4         50.15         32.34         3.23 o                         
   4   4   4        140.00        154.06         7.46 o                         
   5   4   4        432.64        436.78        15.02 o                         
   6   4   4          6.62          8.97         3.79 o                         
   7   4   4        231.47        293.06        11.48 o                         
   8   4   4        192.76        203.26        20.85 o                         
   9   4   4          2.11          2.09         5.96 o                         
  10   4   4          4.06          9.20         4.27 o                         
  11   4   4         70.90         60.44         4.80 o                         
  12   4   4         30.32         22.74         4.03 o                         
 -14   5   4         12.50         11.95         5.14 o                         
 -13   5   4         16.27         32.21         4.68 o                         
 -12   5   4         88.10         73.92         6.18 o                         
 -11   5   4         51.95         64.90         4.51 o                         
 -10   5   4        248.16        274.04        15.88 o                         
  -9   5   4       2444.69       2389.06       123.72 o                         
  -8   5   4       1966.77       2080.59        68.17 o                         
  -7   5   4        579.85        619.34        29.02 o                         
  -6   5   4        895.78        853.78        15.63 o                         
  -5   5   4        928.33        927.57        11.65 o                         
  -4   5   4          6.04         12.30         4.23 o                         
  -3   5   4        324.54        247.31        12.71 o                         
  -2   5   4       2217.51       2554.20       130.56 o                         
  -1   5   4       1362.94       1392.93        76.52 o                         
   0   5   4       1415.03       1401.12        35.66 o                         
   1   5   4       1276.40       1278.95        48.51 o                         
   2   5   4          5.44          9.33         2.99 o                         
   3   5   4         65.68         87.53         4.18 o                         
   4   5   4        834.20        780.07        37.86 o                         
   5   5   4        342.11        390.78        14.64 o                         
   6   5   4         93.42         84.58         3.68 o                         
   7   5   4         61.46         85.14         5.83 o                         
   8   5   4         44.95         41.28         4.32 o                         
   9   5   4        136.73        137.82         6.77 o                         
  10   5   4        200.49        185.65        15.33 o                         
  11   5   4        115.50        110.92        22.64 o                         
 -14   6   4         94.25         55.67         5.85 o                         
 -13   6   4         68.71         57.58         6.85 o                         
 -12   6   4        112.76        118.86        10.03 o                         
 -11   6   4          4.42          6.24         3.45 o                         
 -10   6   4        746.15        805.68        43.53 o                         
  -9   6   4        239.21        215.51         4.79 o                         
  -8   6   4        658.75        677.03        37.64 o                         
  -7   6   4         80.46         69.15         4.37 o                         
  -6   6   4       2804.96       2651.24        83.94 o                         
  -5   6   4        309.55        301.65        25.99 o                         
  -4   6   4       1174.75       1197.56        62.57 o                         
  -3   6   4       2773.16       2706.09       126.85 o                         
  -2   6   4         27.28         50.95         4.40 o                         
  -1   6   4         44.66         38.86         8.44 o                         
   0   6   4        294.48        274.40        14.46 o                         
   1   6   4       5113.23       5106.90       276.32 o                         
   2   6   4       3779.51       3847.95       242.24 o                         
   3   6   4        533.09        542.43        27.70 o                         
   4   6   4        917.68        857.15        39.22 o                         
   5   6   4        830.56        895.42        38.35 o                         
   6   6   4         33.10         28.77         3.23 o                         
   7   6   4          5.04          8.67         3.44 o                         
   8   6   4        444.68        473.54         6.66 o                         
   9   6   4        421.71        452.72        16.81 o                         
  10   6   4        116.51        103.46         7.23 o                         
  11   6   4        252.31        256.20        41.40 o                         
 -13   7   4         28.63         20.32         3.86 o                         
 -12   7   4          4.91          3.12         3.61 o                         
 -11   7   4          2.77          7.74         3.55 o                         
 -10   7   4        102.08        123.58         9.81 o                         
  -9   7   4        104.86        115.51         5.68 o                         
  -8   7   4          4.84          7.47         3.48 o                         
  -7   7   4        138.41        145.11        13.03 o                         
  -6   7   4        708.58        739.10        46.58 o                         
  -5   7   4         14.94          9.01         4.11 o                         
  -4   7   4       1687.08       1761.06        90.82 o                         
  -3   7   4          5.75          5.17         4.09 o                         
  -2   7   4          5.30          6.33         3.34 o                         
  -1   7   4         25.64         16.27         2.77 o                         
   0   7   4       1298.21       1172.12        63.51 o                         
   1   7   4       2132.91       2173.84       115.99 o                         
   2   7   4       1824.99       1825.37       126.34 o                         
   3   7   4          0.72          3.06         2.50 o                         
   4   7   4        409.61        446.52        19.16 o                         
   5   7   4         29.93         38.35         3.52 o                         
   6   7   4       1170.66       1201.89        32.53 o                         
   7   7   4        369.06        431.08         9.34 o                         
   8   7   4         93.87         94.36         4.17 o                         
   9   7   4         79.36         94.77         7.44 o                         
  10   7   4         41.32         40.40         4.90 o                         
  11   7   4         69.19         58.70         3.82 o                         
 -13   8   4        119.67         95.13        15.01 o                         
 -12   8   4         21.25         21.20         3.74 o                         
 -11   8   4         16.91         17.28         2.87 o                         
 -10   8   4        218.62        257.68         6.38 o                         
  -9   8   4        158.86        136.51         5.86 o                         
  -8   8   4          2.88          5.71         2.98 o                         
  -7   8   4        117.58        160.83         5.46 o                         
  -6   8   4         17.05         15.76         4.17 o                         
  -5   8   4        216.11        235.16        11.14 o                         
  -4   8   4          5.71         16.93         3.31 o                         
  -3   8   4       1104.25       1156.60       100.72 o                         
  -2   8   4       1604.41       1337.54        97.14 o                         
  -1   8   4         69.05         69.86         3.43 o                         
   0   8   4         67.24         54.60         3.44 o                         
   1   8   4       1964.78       1932.90       126.36 o                         
   2   8   4        348.81        345.52        20.91 o                         
   3   8   4        503.69        514.29        32.46 o                         
   4   8   4         31.95         29.31         3.07 o                         
   5   8   4       1525.18       1688.52        60.96 o                         
   6   8   4          5.70          3.36         3.05 o                         
   7   8   4        132.03        182.08         5.72 o                         
   8   8   4        134.46        142.23         6.12 o                         
   9   8   4          5.61         15.14         5.40 o                         
  10   8   4          5.99          9.72         4.70 o                         
 -12   9   4         45.56         28.78         3.58 o                         
 -11   9   4        267.62        277.15        15.12 o                         
 -10   9   4        507.17        493.31        10.20 o                         
  -9   9   4         77.69         67.31         4.79 o                         
  -8   9   4         12.67         21.43         4.20 o                         
  -7   9   4         10.41          8.00         3.45 o                         
  -6   9   4         34.11         49.04         3.56 o                         
  -5   9   4          2.69          1.47         4.30 o                         
  -4   9   4        118.87        126.27        16.97 o                         
  -3   9   4       1469.06       1378.27        78.84 o                         
  -2   9   4       1075.22       1044.60        69.12 o                         
  -1   9   4        100.67        107.37        10.66 o                         
   0   9   4          2.43          7.31         3.30 o                         
   1   9   4         87.02         91.73         3.68 o                         
   2   9   4        604.64        579.28        35.62 o                         
   3   9   4        626.43        719.68        35.05 o                         
   4   9   4        410.15        379.83        11.03 o                         
   5   9   4        275.83        310.72         7.82 o                         
   6   9   4          5.02          5.53         3.20 o                         
   7   9   4        218.09        255.91        14.68 o                         
   8   9   4        160.30        145.67         6.46 o                         
   9   9   4         10.39         16.60         3.68 o                         
  10   9   4        107.28         93.03         8.49 o                         
 -12  10   4        201.38        232.72        33.71 o                         
 -11  10   4         22.15         25.43         4.00 o                         
 -10  10   4          1.31          3.68         4.29 o                         
  -9  10   4         11.52          9.18         3.63 o                         
  -8  10   4        156.95        142.17        10.89 o                         
  -7  10   4       1246.70       1222.62        46.46 o                         
  -6  10   4        975.56        985.09        56.20 o                         
  -5  10   4          3.79          6.44         4.03 o                         
  -4  10   4         91.18         74.67         3.29 o                         
  -3  10   4        614.64        565.59        29.62 o                         
  -2  10   4          6.96         10.03         2.56 o                         
  -1  10   4        698.71        778.94        44.81 o                         
   0  10   4        489.89        521.11        35.01 o                         
   1  10   4       2899.16       3049.56       171.51 o                         
   2  10   4        403.77        372.12        26.37 o                         
   3  10   4         15.57         26.88         3.46 o                         
   4  10   4        121.77        125.13         4.02 o                         
   5  10   4         25.89         29.81         3.14 o                         
   6  10   4          0.50          3.62         2.77 o                         
   7  10   4         90.08         96.90         3.46 o                         
   8  10   4        307.95        289.73        19.42 o                         
   9  10   4        131.73        137.77        14.99 o                         
 -11  11   4          8.71          7.07         4.58 o                         
 -10  11   4          8.45          9.21         3.82 o                         
  -9  11   4        127.18        130.94        18.72 o                         
  -8  11   4        211.43        195.24        13.03 o                         
  -7  11   4        964.12       1003.89        41.66 o                         
  -6  11   4        550.32        620.46        23.12 o                         
  -5  11   4          1.21          5.76         3.27 o                         
  -4  11   4        123.23        122.38         4.35 o                         
  -3  11   4          6.00          8.36         3.60 o                         
  -2  11   4        316.33        325.23        23.45 o                         
  -1  11   4       1029.72       1156.96        78.63 o                         
   0  11   4        886.21        927.32        58.23 o                         
   1  11   4         18.76         24.66         3.41 o                         
   2  11   4         13.93         15.02         3.33 o                         
   3  11   4         44.60         39.08         3.80 o                         
   4  11   4          6.69          5.75         2.93 o                         
   5  11   4          3.15          7.43         3.48 o                         
   6  11   4         40.07         52.35         3.47 o                         
   7  11   4        263.60        281.68        16.68 o                         
   8  11   4          8.45         10.62         2.99 o                         
 -10  12   4        131.60        120.84        15.95 o                         
  -9  12   4         71.93         65.48         8.74 o                         
  -8  12   4          5.69         10.18         3.54 o                         
  -7  12   4         75.40         89.24         4.55 o                         
  -6  12   4          3.84          4.61         4.23 o                         
  -5  12   4        105.35        120.27         4.06 o                         
  -4  12   4        271.59        245.71         7.07 o                         
  -3  12   4       1253.27       1372.81        90.56 o                         
  -2  12   4        764.60        776.40        41.58 o                         
  -1  12   4        370.61        391.36        28.86 o                         
   0  12   4         23.44         32.56         3.35 o                         
   1  12   4         79.52         66.80         3.63 o                         
   2  12   4         27.90         34.94         3.59 o                         
   3  12   4        308.04        354.87        16.61 o                         
   4  12   4         68.73         65.78         4.83 o                         
   5  12   4        295.82        318.71         5.17 o                         
   6  12   4         41.89         41.58         4.99 o                         
   7  12   4         64.30         58.52         3.74 o                         
  -9  13   4          3.21          4.77         5.22 o                         
  -8  13   4          1.32         -1.96         3.76 o                         
  -7  13   4          8.48         15.61         6.39 o                         
  -6  13   4         18.94         23.74         4.31 o                         
  -5  13   4        382.85        421.60        46.88 o                         
  -4  13   4        710.83        696.67        49.95 o                         
  -3  13   4        254.49        277.14        26.11 o                         
  -2  13   4         10.17         19.09         3.02 o                         
  -1  13   4        223.19        247.93         8.19 o                         
   0  13   4        200.94        183.21        16.81 o                         
   1  13   4         57.24         81.06         3.71 o                         
   2  13   4        181.54        208.78         8.02 o                         
   3  13   4        272.55        295.16        18.52 o                         
   4  13   4         74.87         83.83         3.77 o                         
   5  13   4         22.39         26.78         4.06 o                         
   6  13   4         29.24         22.92         6.35 o                         
  -8  14   4         31.44         26.56         7.62 o                         
  -7  14   4        214.69        247.56         5.73 o                         
  -6  14   4         36.53         40.57         3.76 o                         
  -5  14   4        236.59        206.72        11.25 o                         
  -4  14   4          0.28          0.72         3.55 o                         
  -3  14   4         10.55         18.71         3.60 o                         
  -2  14   4         10.41          8.54         3.55 o                         
  -1  14   4        639.09        664.76        46.80 o                         
   0  14   4        108.55         95.64         4.48 o                         
   1  14   4         56.34         76.93         6.61 o                         
   2  14   4        165.84        189.32        23.32 o                         
   3  14   4          1.11         -3.81         3.81 o                         
   4  14   4          3.17         -0.90         3.24 o                         
   5  14   4          0.80          1.03         3.84 o                         
  -6  15   4         13.44         13.25         3.40 o                         
  -5  15   4          1.18         10.59         3.74 o                         
  -4  15   4        116.98         94.03        14.22 o                         
  -3  15   4        251.72        263.21        12.90 o                         
  -2  15   4        288.14        310.28        22.63 o                         
  -1  15   4          3.57          6.77         3.62 o                         
   0  15   4          0.71          0.85         3.63 o                         
   1  15   4        130.42        117.08        10.34 o                         
   2  15   4          3.87          4.27         3.34 o                         
   3  15   4          0.31         -0.23         3.30 o                         
  -5 -15   5          4.46          0.85         3.77 o                         
  -4 -15   5          6.36          8.41         3.34 o                         
  -3 -15   5         20.60         20.05         3.88 o                         
  -2 -15   5         64.52         69.05         7.23 o                         
  -1 -15   5         17.02         16.39         4.00 o                         
   0 -15   5         52.13         38.72         5.02 o                         
   1 -15   5         21.04         22.21         3.15 o                         
   2 -15   5          0.14         -1.94         3.31 o                         
  -7 -14   5         34.94         17.46         3.36 o                         
  -6 -14   5          3.31          6.31         2.87 o                         
  -5 -14   5         60.85         73.65         4.03 o                         
  -4 -14   5          8.07          8.02         3.39 o                         
  -3 -14   5        154.55        165.67        14.66 o                         
  -2 -14   5         51.73         64.98         3.95 o                         
  -1 -14   5         13.87         11.74         3.47 o                         
   0 -14   5         38.95         59.18         8.03 o                         
   1 -14   5          0.01          0.77         3.59 o                         
   2 -14   5          1.58          2.30         3.52 o                         
   3 -14   5          7.66          8.92         3.62 o                         
   4 -14   5         90.99         97.53         4.65 o                         
  -9 -13   5          0.27          2.92         3.34 o                         
  -8 -13   5         16.34         21.54         3.02 o                         
  -7 -13   5         52.87         51.40         5.73 o                         
  -6 -13   5        161.52        160.79         6.48 o                         
  -5 -13   5         43.87         44.59         3.27 o                         
  -4 -13   5        423.36        405.08        17.89 o                         
  -3 -13   5        368.21        377.93        19.12 o                         
  -2 -13   5         15.08         15.86         2.73 o                         
  -1 -13   5         27.69         37.83         3.60 o                         
   0 -13   5        178.75        158.29        10.67 o                         
   1 -13   5        112.86        132.22         9.18 o                         
   2 -13   5        154.30        155.31        10.72 o                         
   3 -13   5         94.64         88.85         7.52 o                         
   4 -13   5        212.79        208.25        16.92 o                         
   5 -13   5         33.34         31.83         3.80 o                         
   6 -13   5         11.16          8.66         3.76 o                         
 -10 -12   5         12.50         16.70         3.40 o                         
  -9 -12   5        110.84         99.72         8.46 o                         
  -8 -12   5         13.37         12.57         2.85 o                         
  -7 -12   5         67.83         66.06         5.66 o                         
  -6 -12   5        343.99        342.47        22.25 o                         
  -5 -12   5         24.41         20.92         2.82 o                         
  -4 -12   5          0.98          2.73         2.95 o                         
  -3 -12   5          0.34          0.48         2.94 o                         
  -2 -12   5        208.39        200.51        12.30 o                         
  -1 -12   5        451.71        442.94        17.94 o                         
   0 -12   5        596.73        613.87        27.87 o                         
   1 -12   5        218.33        214.06         6.49 o                         
   2 -12   5        311.11        316.63        14.95 o                         
   3 -12   5          1.80          6.77         3.85 o                         
   4 -12   5         54.49         74.48         3.78 o                         
   5 -12   5         87.01         91.03         4.61 o                         
   6 -12   5        189.59        200.05        12.04 o                         
   7 -12   5         54.67         43.04         4.30 o                         
 -11 -11   5         24.62         27.44         4.06 o                         
 -10 -11   5        168.99        148.18         9.57 o                         
  -9 -11   5         74.79         75.06         7.60 o                         
  -8 -11   5        274.64        241.30         9.26 o                         
  -7 -11   5         58.53         63.22         2.97 o                         
  -6 -11   5         78.90         69.92         3.40 o                         
  -5 -11   5         19.01         13.01         2.88 o                         
  -4 -11   5          1.62          8.99         2.33 o                         
  -3 -11   5         29.80         22.69         2.77 o                         
  -2 -11   5        193.29        212.44        10.16 o                         
  -1 -11   5        362.33        364.50        12.88 o                         
   0 -11   5        144.51        152.91         9.62 o                         
   1 -11   5         97.66         90.94         6.59 o                         
   2 -11   5         75.93         88.02         3.44 o                         
   3 -11   5         65.48         41.16         6.53 o                         
   4 -11   5         76.04         80.31         4.25 o                         
   5 -11   5        267.74        323.71        21.56 o                         
   6 -11   5        259.59        301.11        18.24 o                         
   7 -11   5          3.58          3.40         3.70 o                         
   8 -11   5         11.30         15.66         4.46 o                         
 -11 -10   5         31.21         25.51         3.89 o                         
 -10 -10   5         72.53         68.36         6.68 o                         
  -9 -10   5        102.41         89.16         5.75 o                         
  -8 -10   5         51.42         60.55         3.46 o                         
  -7 -10   5          4.25         11.55         2.71 o                         
  -6 -10   5         31.48         37.22         3.32 o                         
  -5 -10   5       1585.29       1676.56        51.35 o                         
  -4 -10   5        911.90        933.90        40.78 o                         
  -3 -10   5         38.70         48.77         3.35 o                         
  -2 -10   5        650.35        696.36        34.42 o                         
  -1 -10   5          2.40          2.81         2.62 o                         
   0 -10   5          0.55         -1.08         3.28 o                         
   1 -10   5        222.32        246.34        17.32 o                         
   2 -10   5        397.63        414.31        23.61 o                         
   3 -10   5        231.95        242.35        16.74 o                         
   4 -10   5        669.33        682.34        47.27 o                         
   5 -10   5         70.76         90.33         3.98 o                         
   6 -10   5        117.85        102.02         6.72 o                         
   7 -10   5         49.25         50.71         4.32 o                         
   8 -10   5         18.48         13.36         4.17 o                         
   9 -10   5          6.08          7.41         4.35 o                         
 -12  -9   5         21.71         22.62         3.87 o                         
 -11  -9   5        114.79        113.68        10.12 o                         
 -10  -9   5         32.60         34.06         3.68 o                         
  -9  -9   5         23.42         26.48         3.55 o                         
  -8  -9   5        224.59        219.37        16.03 o                         
  -7  -9   5         20.78         16.81         2.98 o                         
  -6  -9   5        583.68        584.33        19.70 o                         
  -5  -9   5       1335.47       1353.01        60.31 o                         
  -4  -9   5        911.43        972.81        34.37 o                         
  -3  -9   5        453.58        471.61        16.65 o                         
  -2  -9   5          5.19          4.75         3.13 o                         
  -1  -9   5         42.31         33.84         3.48 o                         
   0  -9   5        421.82        380.84        21.65 o                         
   1  -9   5        316.48        296.13        14.88 o                         
   2  -9   5        934.29        882.59        37.26 o                         
   3  -9   5         17.57         13.02         3.52 o                         
   4  -9   5         39.30         46.83         4.48 o                         
   5  -9   5         28.93         46.40         3.61 o                         
   6  -9   5        192.34        200.21         8.77 o                         
   7  -9   5          1.10          4.54         3.92 o                         
   8  -9   5          9.76         14.27         4.59 o                         
   9  -9   5         51.02         39.79         4.75 o                         
 -13  -8   5         34.54         21.52         3.69 o                         
 -12  -8   5         12.85         15.58         3.78 o                         
 -11  -8   5         12.66          8.34         3.62 o                         
 -10  -8   5        213.58        199.08         9.36 o                         
  -9  -8   5       1283.66       1218.52        56.20 o                         
  -8  -8   5       1069.03       1094.57        61.53 o                         
  -7  -8   5         61.20         63.59         2.86 o                         
  -6  -8   5        495.28        537.08        22.07 o                         
  -5  -8   5         26.33         24.90         2.84 o                         
  -4  -8   5        888.42        918.84        30.70 o                         
  -3  -8   5        135.01        141.60         3.47 o                         
  -2  -8   5       2320.74       2201.51        94.48 o                         
  -1  -8   5        265.03        225.10         5.19 o                         
   0  -8   5        415.53        368.51        15.13 o                         
   1  -8   5        151.38        168.98         8.18 o                         
   2  -8   5        341.79        301.67        14.85 o                         
   3  -8   5          8.62         16.37         3.46 o                         
   4  -8   5         24.16         26.77         3.57 o                         
   5  -8   5         91.59        102.24         7.53 o                         
   6  -8   5        897.73        920.88        56.06 o                         
   7  -8   5          4.87          4.54         3.70 o                         
   8  -8   5         13.00          8.67         3.92 o                         
   9  -8   5         58.93         74.46         6.66 o                         
  10  -8   5          7.16          8.77         4.62 o                         
 -13  -7   5         21.29         16.17         3.32 o                         
 -12  -7   5        375.12        338.41        14.52 o                         
 -11  -7   5         63.81         77.42         3.95 o                         
 -10  -7   5       1358.39       1374.48        36.00 o                         
  -9  -7   5       1498.65       1468.15        28.71 o                         
  -8  -7   5         10.04          9.89         3.36 o                         
  -7  -7   5         16.72         23.03         3.48 o                         
  -6  -7   5         44.87         56.97         2.82 o                         
  -5  -7   5        239.22        221.51         8.02 o                         
  -4  -7   5       2197.83       2389.87        51.55 o                         
  -3  -7   5       1757.27       1897.25        86.12 o                         
  -2  -7   5       2046.75       2004.37        80.03 o                         
  -1  -7   5         10.88          8.86         3.08 o                         
   0  -7   5          5.03         10.90         2.64 o                         
   1  -7   5          1.25          0.45         3.78 o                         
   2  -7   5        489.49        460.27        30.87 o                         
   3  -7   5        149.62        133.86         9.74 o                         
   4  -7   5        251.24        231.93        16.89 o                         
   5  -7   5        164.78        142.02         8.62 o                         
   6  -7   5        389.18        447.28        18.81 o                         
   7  -7   5         54.79         54.44         4.24 o                         
   8  -7   5          9.71         11.40         3.77 o                         
   9  -7   5         14.79         20.04         4.11 o                         
  10  -7   5         13.84         18.91         4.51 o                         
 -14  -6   5        102.97         72.42         3.52 o                         
 -13  -6   5        204.64        188.56         3.77 o                         
 -12  -6   5        265.42        270.20         5.85 o                         
 -11  -6   5         75.84         71.36         5.14 o                         
 -10  -6   5         30.76         49.04         3.46 o                         
  -9  -6   5         70.19         64.41         3.59 o                         
  -8  -6   5         98.54        109.89         6.23 o                         
  -7  -6   5         99.09        105.05         3.72 o                         
  -6  -6   5        774.58        722.23        33.86 o                         
  -5  -6   5        941.13        912.78        22.61 o                         
  -4  -6   5       3121.67       3094.46        88.83 o                         
  -3  -6   5         61.07         70.07         3.30 o                         
  -2  -6   5        758.18        793.93        25.37 o                         
  -1  -6   5         27.13         40.67         3.38 o                         
   0  -6   5        515.75        445.68        23.22 o                         
   1  -6   5        350.46        366.59         9.65 o                         
   2  -6   5       8329.57       7957.92       439.64 o                         
   3  -6   5        413.52        359.32        21.85 o                         
   4  -6   5          1.63          7.45         3.69 o                         
   5  -6   5         81.30         99.23         6.16 o                         
   6  -6   5          2.10          7.65         4.01 o                         
   7  -6   5         76.70         90.59         5.66 o                         
   8  -6   5         75.48         69.73         4.78 o                         
   9  -6   5         35.13         48.76         4.46 o                         
  10  -6   5         46.98         37.20         4.89 o                         
  11  -6   5         33.77         31.88         5.74 o                         
 -14  -5   5         73.90         73.40         4.57 o                         
 -13  -5   5        653.63        617.25        24.03 o                         
 -12  -5   5        470.07        412.53        18.35 o                         
 -11  -5   5          0.24         -0.81         2.58 o                         
 -10  -5   5        174.98        178.23         6.31 o                         
  -9  -5   5        106.95        101.81         3.32 o                         
  -8  -5   5        909.82        943.75        27.08 o                         
  -7  -5   5         47.16         53.75         3.20 o                         
  -6  -5   5        186.81        164.77         5.51 o                         
  -5  -5   5       1534.13       1617.06        60.07 o                         
  -4  -5   5          5.54          3.37         2.54 o                         
  -3  -5   5        325.20        403.78        10.91 o                         
  -2  -5   5        112.52        129.90         5.32 o                         
  -1  -5   5        280.18        210.68         6.86 o                         
   0  -5   5        754.55        690.98        21.12 o                         
   1  -5   5        338.48        277.40         8.91 o                         
   2  -5   5        881.51        797.20        40.89 o                         
   3  -5   5         47.33         62.39         3.66 o                         
   4  -5   5        380.88        349.35        25.74 o                         
   5  -5   5        203.38        204.26        12.83 o                         
   6  -5   5        356.75        436.13        23.35 o                         
   7  -5   5         30.86         23.01         3.73 o                         
   8  -5   5         67.85         85.98         4.34 o                         
   9  -5   5         44.09         49.31         4.48 o                         
  10  -5   5          1.25          3.20         4.40 o                         
  11  -5   5          8.14          6.31         5.63 o                         
 -14  -4   5        380.45        406.50        27.93 o                         
 -13  -4   5         20.82         24.77         4.00 o                         
 -12  -4   5        148.44        163.88         3.52 o                         
 -11  -4   5         14.23         12.98         2.82 o                         
 -10  -4   5        528.09        560.41        21.02 o                         
  -9  -4   5          3.55          6.29         2.55 o                         
  -8  -4   5       3400.60       3417.19        18.63 o                         
  -7  -4   5        402.10        482.12        14.74 o                         
  -6  -4   5          2.87          1.55         2.91 o                         
  -5  -4   5        125.29        137.73         3.90 o                         
  -4  -4   5       2530.67       2452.08        57.96 o                         
  -3  -4   5       2360.23       2439.89        64.60 o                         
  -2  -4   5       2083.41       1796.66        34.29 o                         
  -1  -4   5        951.57        849.30        22.16 o                         
   0  -4   5          1.93          1.85         3.37 o                         
   1  -4   5        263.95        198.89         6.82 o                         
   2  -4   5          9.06         18.21         4.13 o                         
   3  -4   5        288.62        327.37        14.82 o                         
   4  -4   5       1231.12       1123.52        63.82 o                         
   5  -4   5         86.95        112.15         9.22 o                         
   6  -4   5        292.44        287.06        17.64 o                         
   7  -4   5        120.73        133.45         4.63 o                         
   8  -4   5         34.80         30.27         4.15 o                         
   9  -4   5          0.31          2.04         4.91 o                         
  10  -4   5        133.94        141.48         7.93 o                         
  11  -4   5        279.03        260.91         9.53 o                         
 -14  -3   5        105.62        102.14         4.11 o                         
 -13  -3   5          6.93          4.87         3.24 o                         
 -12  -3   5       1258.03       1298.53        13.36 o                         
 -11  -3   5       1148.66       1224.13        40.36 o                         
 -10  -3   5         42.41         55.72         3.19 o                         
  -9  -3   5        686.44        750.48        13.50 o                         
  -8  -3   5        124.32        119.77         3.09 o                         
  -7  -3   5        550.08        552.96        16.51 o                         
  -6  -3   5        113.30        122.05         3.78 o                         
  -5  -3   5       4565.12       4685.25       109.97 o                         
  -4  -3   5       6539.62       6863.92        71.95 o                         
  -3  -3   5        415.93        467.18         9.54 o                         
  -2  -3   5       2663.59       2442.73        73.66 o                         
  -1  -3   5        306.92        241.69         7.26 o                         
   0  -3   5        630.39        555.02        14.57 o                         
   1  -3   5        935.27        963.14        34.68 o                         
   2  -3   5        743.99        727.25        38.81 o                         
   3  -3   5        768.35        670.53        33.31 o                         
   4  -3   5        358.14        343.83        16.68 o                         
   5  -3   5        358.03        353.08        25.10 o                         
   6  -3   5        255.10        250.63        17.56 o                         
   7  -3   5         65.22         83.53         5.29 o                         
   8  -3   5         92.23         67.91         5.33 o                         
   9  -3   5        183.19        173.47         7.95 o                         
  10  -3   5        412.08        447.14        11.53 o                         
  11  -3   5        110.64        132.09         7.86 o                         
 -15  -2   5         60.36         58.61         4.19 o                         
 -14  -2   5        266.45        254.00        18.47 o                         
 -13  -2   5        908.83        946.31        38.07 o                         
 -12  -2   5        616.02        634.13         8.93 o                         
 -11  -2   5         69.18         77.19         3.39 o                         
 -10  -2   5         20.53         29.25         3.10 o                         
  -9  -2   5         20.73         24.14         3.46 o                         
  -8  -2   5       1242.14       1168.15        33.61 o                         
  -7  -2   5        814.86        832.18        28.66 o                         
  -6  -2   5       1825.99       1618.01        62.16 o                         
  -5  -2   5       4379.89       4362.68       198.29 o                         
  -4  -2   5       1344.78       1469.76        39.46 o                         
  -3  -2   5        193.20        145.70         4.57 o                         
  -2  -2   5        547.46        460.06        13.59 o                         
  -1  -2   5         11.99         31.93         6.28 o                         
   0  -2   5       1718.90       1763.89        27.84 o                         
   1  -2   5        255.10        312.19         7.40 o                         
   2  -2   5        405.50        347.14        23.71 o                         
   3  -2   5       2198.44       1982.34        71.05 o                         
   4  -2   5         74.99         56.44         4.06 o                         
   5  -2   5        162.09        156.05        10.22 o                         
   6  -2   5         98.50        106.43         8.61 o                         
   7  -2   5        319.94        363.83         7.87 o                         
   8  -2   5         21.94         16.03         4.23 o                         
   9  -2   5        150.21        170.83        14.38 o                         
  10  -2   5        143.29        147.24         7.94 o                         
  11  -2   5         94.13         86.29         7.49 o                         
 -15  -1   5        231.35        203.49         6.39 o                         
 -14  -1   5          6.95          6.49         3.94 o                         
 -13  -1   5        162.56        186.33         3.94 o                         
 -12  -1   5         18.76         18.91         3.82 o                         
 -11  -1   5         35.17         41.56         3.00 o                         
 -10  -1   5         45.53         47.17         4.35 o                         
  -9  -1   5       1656.69       1833.39        28.15 o                         
  -8  -1   5       4464.60       4712.28       117.40 o                         
  -7  -1   5         16.71         23.64         3.52 o                         
  -6  -1   5        181.03        190.24         7.09 o                         
  -5  -1   5       1629.61       1591.22        14.35 o                         
  -4  -1   5        847.07        823.79        11.79 o                         
   0  -1   5         22.05         32.38         6.35 o                         
   1  -1   5        450.16        474.74        25.95 o                         
   2  -1   5       1900.17       2019.63        37.13 o                         
   3  -1   5        218.09        226.66         5.47 o                         
   4  -1   5        144.65        166.71         7.17 o                         
   5  -1   5         56.78         71.37         4.23 o                         
   6  -1   5        918.30        977.57        46.57 o                         
   7  -1   5        100.87        110.18         5.36 o                         
   8  -1   5         22.48         15.20         4.23 o                         
   9  -1   5        431.92        463.15        27.49 o                         
  10  -1   5          0.66         -0.77         4.51 o                         
  11  -1   5         38.71         28.22         4.17 o                         
 -15   0   5          2.90          0.91         4.24 o                         
 -14   0   5          1.85          4.93         3.89 o                         
 -13   0   5         40.65         44.25         4.58 o                         
 -12   0   5        386.71        443.91         5.69 o                         
 -11   0   5        448.40        446.98         5.84 o                         
 -10   0   5          6.02          7.48         4.17 o                         
  -9   0   5        544.64        665.38        12.31 o                         
  -8   0   5        548.12        551.07         6.38 o                         
  -7   0   5         75.18         83.10         3.98 o                         
  -6   0   5       2005.73       2022.38        10.56 o                         
  -5   0   5       1011.89       1154.27        20.64 o                         
  -4   0   5       5034.44       5099.75        23.92 o                         
  -3   0   5       1177.77       1175.27        12.79 o                         
   0   0   5       1342.68       1270.62        17.44 o                         
   1   0   5       3647.91       3790.57        28.50 o                         
   2   0   5       8497.46       8939.30       176.51 o                         
   3   0   5       5490.10       5811.63       107.26 o                         
   4   0   5         85.06         61.08         3.93 o                         
   5   0   5        415.44        428.14        15.24 o                         
   6   0   5        390.81        408.24         6.22 o                         
   7   0   5        278.15        274.25         5.72 o                         
   8   0   5        310.98        299.91         6.74 o                         
   9   0   5        275.65        321.77        16.10 o                         
  10   0   5         12.33         16.09         4.60 o                         
  11   0   5        175.54        180.51        22.20 o                         
  12   0   5         41.10         31.47         5.17 o                         
 -15   1   5          0.85          3.27         4.34 o                         
 -14   1   5         59.36         58.36         4.70 o                         
 -13   1   5        426.47        484.50         6.33 o                         
 -12   1   5        789.40        883.55        47.67 o                         
 -11   1   5        352.81        334.67         7.68 o                         
 -10   1   5        413.03        419.11         5.83 o                         
  -9   1   5          1.95          6.25         4.09 o                         
  -8   1   5        173.96        187.98         5.50 o                         
  -7   1   5       2391.75       2594.30        11.50 o                         
  -6   1   5        131.68        165.20         4.95 o                         
  -5   1   5       4779.49       4809.89        22.25 o                         
  -4   1   5       2337.93       2189.92        15.66 o                         
  -3   1   5        511.23        493.35         9.57 o                         
  -2   1   5        679.79        677.67        10.09 o                         
  -1   1   5        237.09        221.94         8.38 o                         
   0   1   5        176.44        127.53         5.31 o                         
   1   1   5       8886.59       9371.58        31.23 o                         
   2   1   5      14574.66      15674.82        55.06 o                         
   3   1   5       2250.29       2386.30        38.81 o                         
   4   1   5        141.54        180.39         4.23 o                         
   5   1   5         28.67         34.97         3.78 o                         
   6   1   5         25.51         30.15         3.94 o                         
   7   1   5        246.24        267.03        17.56 o                         
   8   1   5        726.40        780.58        15.74 o                         
   9   1   5        288.65        344.46         6.25 o                         
  10   1   5         38.40         25.68         3.85 o                         
  11   1   5         43.44         56.69        11.15 o                         
 -15   2   5         68.62         56.53         5.56 o                         
 -14   2   5        246.14        250.65        46.55 o                         
 -13   2   5        957.15        993.98        69.88 o                         
 -12   2   5        735.58        745.56         6.72 o                         
 -11   2   5        144.20        128.05         4.87 o                         
 -10   2   5        298.38        294.76         5.41 o                         
  -9   2   5          7.68          4.90         3.29 o                         
  -8   2   5        468.79        416.46         5.78 o                         
  -7   2   5       3348.18       3331.73       114.24 o                         
  -6   2   5       1071.46       1133.96        84.35 o                         
  -5   2   5        673.42        535.41        40.20 o                         
  -4   2   5         52.82         35.27         4.32 o                         
  -3   2   5          0.82          3.38         4.11 o                         
  -2   2   5        361.58        403.88        11.66 o                         
  -1   2   5       1829.19       1702.84        82.56 o                         
   0   2   5         90.02         97.10         4.04 o                         
   1   2   5       3904.97       3858.08        75.86 o                         
   2   2   5        663.12        651.59        14.44 o                         
   3   2   5       1778.76       1705.99        19.56 o                         
   4   2   5         30.71         22.59         3.93 o                         
   5   2   5         93.06         98.00         4.14 o                         
   6   2   5         13.73         15.16         4.32 o                         
   7   2   5        658.39        698.97        18.64 o                         
   8   2   5        618.16        617.68        19.15 o                         
   9   2   5        258.37        284.49        12.41 o                         
  10   2   5        120.17        137.06        10.42 o                         
  11   2   5         49.37         37.83         5.03 o                         
 -15   3   5         55.31         51.20         5.12 o                         
 -14   3   5          0.26         -1.10         4.65 o                         
 -13   3   5         17.91         23.96         4.42 o                         
 -12   3   5         29.24         34.63         4.40 o                         
 -11   3   5        676.96        733.80        22.99 o                         
 -10   3   5          9.73         14.35         4.12 o                         
  -9   3   5        482.45        511.00         8.11 o                         
  -8   3   5        599.56        637.33        20.24 o                         
  -7   3   5         58.46         51.42         3.56 o                         
  -6   3   5         54.80         51.11         4.21 o                         
  -5   3   5        333.31        448.84        13.40 o                         
  -4   3   5        315.33        358.56        13.19 o                         
  -3   3   5        923.67        794.41        17.79 o                         
  -2   3   5        477.95        556.97        20.45 o                         
  -1   3   5       1666.39       1544.40        63.98 o                         
   0   3   5        512.28        562.07         6.30 o                         
   1   3   5         10.68         11.98         3.83 o                         
   2   3   5        215.92        240.71         4.70 o                         
   3   3   5        793.62        781.77        11.44 o                         
   4   3   5        503.28        439.62        17.42 o                         
   5   3   5        164.65        196.68        11.74 o                         
   6   3   5         72.55         64.97         4.54 o                         
   7   3   5        501.21        531.81        18.53 o                         
   8   3   5          8.93         10.49         4.40 o                         
   9   3   5          8.54          7.79         4.19 o                         
  10   3   5          3.06          5.05         3.70 o                         
  11   3   5         71.05         79.55        12.12 o                         
 -14   4   5        110.25        105.02         8.64 o                         
 -13   4   5        139.87        125.47        12.97 o                         
 -12   4   5        395.76        448.96        41.81 o                         
 -11   4   5        182.23        193.18        11.56 o                         
 -10   4   5        214.36        218.18        11.74 o                         
  -9   4   5         11.45         16.96         2.69 o                         
  -8   4   5         75.39         76.20         6.56 o                         
  -7   4   5        172.94        178.48         5.10 o                         
  -6   4   5       1114.73       1198.04        38.68 o                         
  -5   4   5       2318.11       2456.92        47.71 o                         
  -4   4   5         35.83         79.30         5.31 o                         
  -3   4   5       1789.75       1656.02         9.75 o                         
  -2   4   5        275.03        291.77         5.60 o                         
  -1   4   5       2368.33       2140.84        11.48 o                         
   0   4   5       1657.89       1749.32         9.74 o                         
   1   4   5       2455.28       2504.69        33.77 o                         
   2   4   5         29.79         25.71         3.66 o                         
   3   4   5       1441.34       1525.60        46.15 o                         
   4   4   5        314.49        300.69        14.03 o                         
   5   4   5        379.60        380.82        21.81 o                         
   6   4   5        169.89        182.50         8.42 o                         
   7   4   5        123.39        135.19         8.47 o                         
   8   4   5        462.01        465.97        18.40 o                         
   9   4   5         35.24         35.28         4.38 o                         
  10   4   5         18.45         22.47         3.89 o                         
  11   4   5        157.42        139.06         5.05 o                         
 -14   5   5         74.37         50.50         4.98 o                         
 -13   5   5        541.65        539.24         6.38 o                         
 -12   5   5        139.68        142.16         9.03 o                         
 -11   5   5         15.27         16.25         3.42 o                         
 -10   5   5         26.66         20.98         2.88 o                         
  -9   5   5         68.21         59.27         4.55 o                         
  -8   5   5        898.40       1030.80        12.78 o                         
  -7   5   5       7019.01       7254.92        60.49 o                         
  -6   5   5       2558.14       2745.46        19.22 o                         
  -5   5   5       1974.34       2118.83        54.15 o                         
  -4   5   5       2187.36       2118.38        10.30 o                         
  -3   5   5         91.34         73.65         5.83 o                         
  -2   5   5        842.52        902.15        21.18 o                         
  -1   5   5        640.20        634.58        24.79 o                         
   0   5   5       4313.87       4321.67        77.68 o                         
   1   5   5       4595.29       4978.60       145.65 o                         
   2   5   5        132.80        119.83         6.72 o                         
   3   5   5       1326.49       1251.00        48.85 o                         
   4   5   5        199.97        238.40        11.39 o                         
   5   5   5         26.90         37.49         3.31 o                         
   6   5   5         39.61         64.79         4.02 o                         
   7   5   5         11.04         23.05         5.98 o                         
   8   5   5        575.99        607.74         7.09 o                         
   9   5   5        105.97        115.39         9.54 o                         
  10   5   5         98.18         99.08        11.57 o                         
  11   5   5         51.21         48.04         7.93 o                         
 -14   6   5          9.08          7.37         4.68 o                         
 -13   6   5         16.23         13.12         3.84 o                         
 -12   6   5         21.28         18.96         3.68 o                         
 -11   6   5          9.93          7.97         3.52 o                         
 -10   6   5        110.75        163.05         3.83 o                         
  -9   6   5       3775.33       3722.86        84.18 o                         
  -8   6   5       1306.03       1363.19        57.70 o                         
  -7   6   5       2630.70       2628.23        11.01 o                         
  -6   6   5         61.05         66.07         3.58 o                         
  -5   6   5        923.69        910.14        35.83 o                         
  -4   6   5        176.61        172.82        10.64 o                         
  -3   6   5       4191.05       4334.07       197.25 o                         
  -2   6   5       1760.87       2070.95        83.73 o                         
  -1   6   5       4896.69       5147.41       118.97 o                         
   0   6   5          4.18          8.47         3.42 o                         
   1   6   5        190.53        184.52         4.41 o                         
   2   6   5         80.09         78.84         4.06 o                         
   3   6   5        230.64        208.42         8.76 o                         
   4   6   5         62.94         94.53         4.55 o                         
   5   6   5         21.83         21.97         3.10 o                         
   6   6   5         19.42         19.74         3.12 o                         
   7   6   5        649.91        698.84        20.58 o                         
   8   6   5        245.92        245.13         5.38 o                         
   9   6   5          9.47         10.64         4.09 o                         
  10   6   5         71.01         70.37         5.15 o                         
 -13   7   5         58.64         60.64         6.58 o                         
 -12   7   5         30.71         26.72         3.36 o                         
 -11   7   5        104.64        118.09         6.76 o                         
 -10   7   5          7.90          7.01         3.75 o                         
  -9   7   5         90.39        118.17         4.37 o                         
  -8   7   5        324.62        327.70         5.38 o                         
  -7   7   5         31.70         48.87         4.21 o                         
  -6   7   5        265.69        264.41        13.24 o                         
  -5   7   5         88.27         53.04         6.53 o                         
  -4   7   5        532.38        517.88        36.28 o                         
  -3   7   5       1052.28       1055.56        87.08 o                         
  -2   7   5        125.77        126.58         7.93 o                         
  -1   7   5         87.57         68.98         3.17 o                         
   0   7   5        239.50        273.54        12.28 o                         
   1   7   5         17.04         19.08         3.35 o                         
   2   7   5       2134.44       2229.26       139.91 o                         
   3   7   5         51.54         59.43         3.60 o                         
   4   7   5        412.34        407.51        21.00 o                         
   5   7   5        200.30        186.15         8.63 o                         
   6   7   5          7.40          6.04         3.20 o                         
   7   7   5        145.00        152.26         5.96 o                         
   8   7   5         13.48          8.52         4.40 o                         
   9   7   5         85.20         97.52         5.11 o                         
  10   7   5          6.45         10.31         4.68 o                         
 -13   8   5        458.43        410.65        31.60 o                         
 -12   8   5         75.58         67.49         3.55 o                         
 -11   8   5        133.56        155.51         6.84 o                         
 -10   8   5          1.88          8.05         4.22 o                         
  -9   8   5         61.11         71.69         3.86 o                         
  -8   8   5          4.53         10.37         8.15 o                         
  -7   8   5        421.71        444.00         9.49 o                         
  -6   8   5        185.34        194.00         4.34 o                         
  -5   8   5        689.23        621.06        17.12 o                         
  -4   8   5         34.97         42.23         3.48 o                         
  -3   8   5        520.42        425.57        28.96 o                         
  -2   8   5         69.29         83.78         7.43 o                         
  -1   8   5          0.13          4.99         3.12 o                         
   0   8   5        126.39        165.70         9.32 o                         
   1   8   5       1075.18       1022.70        61.77 o                         
   2   8   5        417.65        443.76        33.73 o                         
   3   8   5        587.60        575.94        46.45 o                         
   4   8   5        205.89        210.04        15.10 o                         
   5   8   5         32.06         31.59         3.14 o                         
   6   8   5         27.84         20.90         2.85 o                         
   7   8   5        450.93        542.48        15.19 o                         
   8   8   5        408.32        425.46        25.92 o                         
   9   8   5         90.97         97.47         5.01 o                         
 -12   9   5         13.42          5.77         3.84 o                         
 -11   9   5         11.73          5.07         4.43 o                         
 -10   9   5         46.97         54.73         3.41 o                         
  -9   9   5        319.03        314.87         8.70 o                         
  -8   9   5        355.21        383.93        30.83 o                         
  -7   9   5       2186.92       2097.59       114.86 o                         
  -6   9   5        488.61        439.70        21.15 o                         
  -5   9   5          3.16          8.23         3.38 o                         
  -4   9   5          4.93          7.16         4.37 o                         
  -3   9   5         75.93         98.26         9.47 o                         
  -2   9   5       1417.22       1493.41        72.99 o                         
  -1   9   5        312.34        365.41        14.64 o                         
   0   9   5        705.38        697.98        43.19 o                         
   1   9   5       1189.58       1214.35        77.31 o                         
   2   9   5         10.44         24.38         4.44 o                         
   3   9   5        546.60        556.67        32.77 o                         
   4   9   5          0.02          0.72         2.93 o                         
   5   9   5         69.20         90.55         4.46 o                         
   6   9   5         45.63         48.84         2.99 o                         
   7   9   5        155.92        162.71         9.02 o                         
   8   9   5        198.78        189.81         7.39 o                         
   9   9   5         66.75         54.99         8.70 o                         
 -12  10   5          1.91          5.56         3.76 o                         
 -11  10   5        163.74        143.15         5.55 o                         
 -10  10   5        245.19        238.47         9.45 o                         
  -9  10   5        777.47        788.68        65.99 o                         
  -8  10   5         44.95         45.90         4.06 o                         
  -7  10   5        589.44        616.67        28.96 o                         
  -6  10   5          3.60          6.13         3.96 o                         
  -5  10   5          8.30          6.19         3.20 o                         
  -4  10   5        657.91        610.30        42.33 o                         
  -3  10   5        238.83        248.34        14.62 o                         
  -2  10   5        512.14        600.46        28.38 o                         
  -1  10   5         60.62         58.54         3.16 o                         
   0  10   5        275.36        303.75        20.99 o                         
   1  10   5          5.74          8.53         3.00 o                         
   2  10   5          3.77          0.74         3.24 o                         
   3  10   5        261.47        255.20        13.56 o                         
   4  10   5         87.89         78.37         3.81 o                         
   5  10   5        149.44        145.89         4.64 o                         
   6  10   5        105.85        104.31         3.59 o                         
   7  10   5         17.67         11.47         3.50 o                         
   8  10   5         32.21         21.58         3.82 o                         
 -11  11   5        408.72        337.67        28.62 o                         
 -10  11   5        111.14        104.58         5.48 o                         
  -9  11   5          3.62          2.88         4.34 o                         
  -8  11   5          0.03         -0.22         3.67 o                         
  -7  11   5         83.24         91.57         4.60 o                         
  -6  11   5        866.04        849.56        44.67 o                         
  -5  11   5          7.53          9.53         3.33 o                         
  -4  11   5         10.73         12.42         5.69 o                         
  -3  11   5         18.31         15.88         2.77 o                         
  -2  11   5          2.63          6.44         3.22 o                         
  -1  11   5        502.48        489.66        31.14 o                         
   0  11   5         44.00         52.37         3.60 o                         
   1  11   5         12.86         13.32         3.49 o                         
   2  11   5         30.37         34.52         3.61 o                         
   3  11   5          2.60          3.08         3.01 o                         
   4  11   5        359.05        395.98        23.65 o                         
   5  11   5        151.29        146.16         4.50 o                         
   6  11   5         23.43         23.83         4.11 o                         
   7  11   5         45.48         36.68         2.87 o                         
 -10  12   5          3.01         -3.05         3.90 o                         
  -9  12   5         96.33         89.68         5.02 o                         
  -8  12   5         68.25         57.83         4.87 o                         
  -7  12   5        165.85        179.64         4.50 o                         
  -6  12   5        151.66        169.84         4.86 o                         
  -5  12   5        142.14        133.76         8.03 o                         
  -4  12   5         39.64         52.77         6.72 o                         
  -3  12   5         40.29         40.69         3.09 o                         
  -2  12   5        152.52        179.98         9.83 o                         
  -1  12   5        634.89        729.94        52.57 o                         
   0  12   5          2.48          8.96         3.41 o                         
   1  12   5         59.10         74.58         3.68 o                         
   2  12   5         98.78        134.34         9.97 o                         
   3  12   5         41.45         32.03         3.45 o                         
   4  12   5         56.84         78.12         4.92 o                         
   5  12   5         25.17         24.58         3.77 o                         
   6  12   5         17.86         13.57         3.38 o                         
  -9  13   5         28.45         24.04         4.06 o                         
  -8  13   5         80.27         68.73         8.35 o                         
  -7  13   5        129.76        133.46         5.14 o                         
  -6  13   5          4.32          6.38         3.51 o                         
  -5  13   5         40.32         49.19         3.72 o                         
  -4  13   5        124.48        110.78        11.71 o                         
  -3  13   5        264.35        282.96        17.14 o                         
  -2  13   5        121.17        134.00        13.55 o                         
  -1  13   5        155.35        172.39         6.32 o                         
   0  13   5        352.79        425.33        11.40 o                         
   1  13   5        220.33        210.15        14.10 o                         
   2  13   5          0.17         -0.17         3.59 o                         
   3  13   5         29.14         28.82         3.33 o                         
   4  13   5        312.76        303.22        23.54 o                         
   5  13   5        111.80        102.95         7.46 o                         
  -7  14   5         12.35          9.77         4.53 o                         
  -6  14   5          3.79         11.41         3.59 o                         
  -5  14   5         25.21         22.93         3.19 o                         
  -4  14   5          2.61          6.48         3.14 o                         
  -3  14   5         13.38         12.14         3.19 o                         
  -2  14   5        656.71        742.24        42.76 o                         
  -1  14   5         56.59         48.22         3.13 o                         
   0  14   5          2.63          9.37         3.14 o                         
   1  14   5         14.48         10.74         2.71 o                         
   2  14   5         64.51         68.81         4.50 o                         
   3  14   5         75.61         59.12         5.03 o                         
   4  14   5        112.90         94.30        10.27 o                         
  -5  15   5         14.20         17.60         3.04 o                         
  -4  15   5         43.06         50.29         3.85 o                         
  -3  15   5        196.66        189.40         6.44 o                         
  -2  15   5          8.36          9.78         3.83 o                         
  -1  15   5          1.86          0.92         3.78 o                         
   0  15   5         13.13          7.07         3.33 o                         
   1  15   5        169.13        150.79         5.02 o                         
  -4 -15   6        216.54        241.99        21.54 o                         
  -3 -15   6        120.93        123.22         8.73 o                         
  -2 -15   6          0.58          1.33         3.40 o                         
  -1 -15   6          1.59          3.40         3.73 o                         
   0 -15   6          1.77          7.91         3.89 o                         
  -7 -14   6        102.79         81.58         7.87 o                         
  -6 -14   6         56.97         57.53         4.44 o                         
  -5 -14   6          1.24          4.12         3.70 o                         
  -4 -14   6        121.38        134.29         5.23 o                         
  -3 -14   6          0.59          1.99         3.57 o                         
  -2 -14   6          5.75         13.85         4.02 o                         
  -1 -14   6          0.62          0.66         3.26 o                         
   0 -14   6        133.25        142.06         3.94 o                         
   1 -14   6        112.96        108.66         4.49 o                         
   2 -14   6         88.39         91.87         4.59 o                         
   3 -14   6          0.31          1.06         4.22 o                         
  -8 -13   6         22.10         21.34         3.36 o                         
  -7 -13   6        245.49        238.64        17.24 o                         
  -6 -13   6         38.18         40.13         3.04 o                         
  -5 -13   6          0.26          0.49         3.10 o                         
  -4 -13   6          2.78         -0.28         3.50 o                         
  -3 -13   6        138.75        142.47         7.71 o                         
  -2 -13   6        175.03        191.20        14.71 o                         
  -1 -13   6        109.38         97.02         7.24 o                         
   0 -13   6        322.31        312.33        16.37 o                         
   1 -13   6         52.05         36.90         4.16 o                         
   2 -13   6          2.92          2.39         3.93 o                         
   3 -13   6         17.71         20.01         3.52 o                         
   4 -13   6         94.38         77.71         4.99 o                         
   5 -13   6         52.31         41.87         5.33 o                         
 -10 -12   6        293.40        290.67        18.56 o                         
  -9 -12   6          0.58          2.84         3.77 o                         
  -8 -12   6         59.60         60.95         3.56 o                         
  -7 -12   6          0.03          1.44         2.71 o                         
  -6 -12   6         77.00         86.17         3.08 o                         
  -5 -12   6         27.57         37.72         3.23 o                         
  -4 -12   6        157.08        160.14         8.49 o                         
  -3 -12   6        140.61        152.13         4.11 o                         
  -2 -12   6        198.75        205.41         8.50 o                         
  -1 -12   6         48.66         53.20         3.36 o                         
   0 -12   6         34.82         42.15         3.00 o                         
   1 -12   6        136.33        138.09         6.44 o                         
   2 -12   6         57.18         78.48         4.27 o                         
   3 -12   6          2.22          3.23         3.85 o                         
   4 -12   6         30.27         27.12         4.39 o                         
   5 -12   6          1.39          6.53         4.26 o                         
   6 -12   6          0.27         -3.12         3.76 o                         
 -11 -11   6        189.31        175.31        12.50 o                         
 -10 -11   6          3.93          3.97         3.79 o                         
  -9 -11   6          4.51          8.66         3.50 o                         
  -8 -11   6         16.24         19.63         3.16 o                         
  -7 -11   6        137.20        134.20         4.46 o                         
  -6 -11   6         45.13         52.95         2.89 o                         
  -5 -11   6         11.46         22.70         2.79 o                         
  -4 -11   6         68.05         85.29         3.36 o                         
  -3 -11   6         68.75         66.09         3.63 o                         
  -2 -11   6          0.34          3.88         3.33 o                         
  -1 -11   6        220.70        237.83         9.37 o                         
   0 -11   6        282.07        278.35        15.09 o                         
   1 -11   6        161.33        144.27         6.15 o                         
   2 -11   6        126.38        103.39         4.99 o                         
   3 -11   6          5.40         11.51         4.20 o                         
   4 -11   6        205.50        215.52         8.25 o                         
   5 -11   6          7.98          8.94         4.61 o                         
   6 -11   6         22.88         34.18         4.66 o                         
   7 -11   6         13.43         14.69         5.89 o                         
 -11 -10   6          2.79          5.47         3.17 o                         
 -10 -10   6         66.22         89.71        10.74 o                         
  -9 -10   6        280.14        301.00        19.89 o                         
  -8 -10   6        513.14        565.27        28.99 o                         
  -7 -10   6        180.74        201.34         3.36 o                         
  -6 -10   6         54.56         82.41         2.95 o                         
  -5 -10   6         39.38         46.60         3.07 o                         
  -4 -10   6         67.16         77.14         4.14 o                         
  -3 -10   6          1.61          3.01         2.88 o                         
  -2 -10   6        145.62        144.80        11.26 o                         
  -1 -10   6         35.18         32.45         3.75 o                         
   0 -10   6         99.68         95.17         4.31 o                         
   1 -10   6          8.30         10.46         3.08 o                         
   2 -10   6          8.34         11.02         3.59 o                         
   3 -10   6        412.67        415.29         5.44 o                         
   4 -10   6         24.07         24.06         4.75 o                         
   5 -10   6         47.63         56.63         4.73 o                         
   6 -10   6         82.11         79.17         4.90 o                         
   7 -10   6         68.99         73.21         4.78 o                         
   8 -10   6         14.60         14.29         4.32 o                         
 -12  -9   6         16.18         12.69         3.34 o                         
 -11  -9   6         48.20         42.58         3.43 o                         
 -10  -9   6        182.25        170.43        12.47 o                         
  -9  -9   6        143.02        137.07         4.87 o                         
  -8  -9   6         22.67         20.08         3.26 o                         
  -7  -9   6        153.26        152.65         4.76 o                         
  -6  -9   6        123.72        132.18         5.93 o                         
  -5  -9   6        421.91        388.14        13.86 o                         
  -4  -9   6       1435.01       1448.79        71.21 o                         
  -3  -9   6       1603.97       1516.08        45.46 o                         
  -2  -9   6         55.38         53.11         3.17 o                         
  -1  -9   6         61.86         80.27         3.84 o                         
   0  -9   6        242.94        230.11        14.46 o                         
   1  -9   6        368.70        355.83        20.34 o                         
   2  -9   6        190.24        204.79         7.92 o                         
   3  -9   6        283.65        252.01        16.35 o                         
   4  -9   6         79.39        109.14         3.66 o                         
   5  -9   6        156.93        149.08         8.56 o                         
   6  -9   6         34.02         47.60         4.39 o                         
   7  -9   6        123.48        130.43         5.01 o                         
   8  -9   6         76.78         67.47         5.08 o                         
 -13  -8   6         57.03         42.69         3.98 o                         
 -12  -8   6        118.37        107.47         3.90 o                         
 -11  -8   6         24.33         26.75         4.44 o                         
 -10  -8   6        660.70        657.85        57.94 o                         
  -9  -8   6        222.81        209.92         6.35 o                         
  -8  -8   6          1.50          2.00         3.41 o                         
  -7  -8   6         13.68         17.12         3.32 o                         
  -6  -8   6        261.26        258.91        10.50 o                         
  -5  -8   6        118.64         93.81         4.37 o                         
  -4  -8   6        831.39        812.42        27.85 o                         
  -3  -8   6       1385.81       1451.58        53.96 o                         
  -2  -8   6         12.13          9.97         2.64 o                         
  -1  -8   6         24.83         24.67         3.28 o                         
   0  -8   6         84.45         78.95         8.05 o                         
   1  -8   6        345.49        362.88        27.41 o                         
   2  -8   6        310.88        277.12        19.68 o                         
   3  -8   6        319.63        329.65        18.06 o                         
   4  -8   6          4.04          7.07         4.10 o                         
   5  -8   6        103.52        120.06        13.84 o                         
   6  -8   6         50.23         43.03         4.28 o                         
   7  -8   6          6.86          7.92         4.32 o                         
   8  -8   6          2.16          2.80         4.03 o                         
   9  -8   6         26.93         32.21         4.48 o                         
 -13  -7   6        200.94        178.40        12.17 o                         
 -12  -7   6          3.32          2.00         3.12 o                         
 -11  -7   6         14.52         19.18         3.59 o                         
 -10  -7   6          4.86          9.70         2.99 o                         
  -9  -7   6        499.56        500.94        21.89 o                         
  -8  -7   6        359.92        343.76        14.16 o                         
  -7  -7   6       1147.29       1165.29        41.09 o                         
  -6  -7   6        179.70        182.51         3.92 o                         
  -5  -7   6        250.14        288.92         7.07 o                         
  -4  -7   6        104.10        128.56         5.28 o                         
  -3  -7   6         26.27         24.45         3.14 o                         
  -2  -7   6       1107.57       1088.52        44.60 o                         
  -1  -7   6       1278.67       1271.03        59.66 o                         
   0  -7   6         15.97         21.89         4.16 o                         
   1  -7   6        717.90        707.10        37.59 o                         
   2  -7   6        751.74        771.73        30.42 o                         
   3  -7   6        521.02        539.06        37.47 o                         
   4  -7   6        215.18        229.03        19.63 o                         
   5  -7   6        270.33        303.43        13.64 o                         
   6  -7   6         88.63        114.66         5.01 o                         
   7  -7   6        183.02        171.20         5.37 o                         
   8  -7   6         59.86         63.33         4.36 o                         
   9  -7   6        162.56        163.72         8.22 o                         
  10  -7   6         69.20         54.54         5.09 o                         
 -14  -6   6          4.04          2.28         3.25 o                         
 -13  -6   6          6.92          9.55         2.75 o                         
 -12  -6   6          1.17         -0.59         2.96 o                         
 -11  -6   6         49.27         47.65         3.90 o                         
 -10  -6   6        180.43        216.16         9.88 o                         
  -9  -6   6          9.30         10.23         3.34 o                         
  -8  -6   6          6.88          4.01         3.32 o                         
  -7  -6   6        199.43        204.82         4.13 o                         
  -6  -6   6         21.86         17.75         3.38 o                         
  -5  -6   6         15.86         11.96         2.88 o                         
  -4  -6   6         55.22         49.49         2.82 o                         
  -3  -6   6         20.56         19.36         2.75 o                         
  -2  -6   6        321.67        315.79         9.04 o                         
  -1  -6   6        378.43        306.66        12.64 o                         
   0  -6   6          6.32          5.72         3.31 o                         
   1  -6   6        893.58        837.65        44.20 o                         
   2  -6   6        119.03        113.99        14.80 o                         
   3  -6   6          5.64          1.08         4.28 o                         
   4  -6   6          9.27         16.36         3.51 o                         
   5  -6   6        410.17        437.47        29.35 o                         
   6  -6   6        304.60        354.56        17.11 o                         
   7  -6   6        323.78        333.87        14.88 o                         
   8  -6   6         49.25         63.85         4.24 o                         
   9  -6   6        113.39        103.84         5.90 o                         
  10  -6   6          0.06          2.25         5.81 o                         
 -14  -5   6         10.44          8.34         3.80 o                         
 -13  -5   6        111.31        130.15         4.18 o                         
 -12  -5   6         99.20         83.00         3.44 o                         
 -11  -5   6        717.18        734.93        45.99 o                         
 -10  -5   6         12.56          8.82         2.86 o                         
  -9  -5   6        235.54        224.27        11.85 o                         
  -8  -5   6        112.34        109.94         4.31 o                         
  -7  -5   6         33.77         34.72         3.02 o                         
  -6  -5   6        197.72        242.36         7.11 o                         
  -5  -5   6       1228.43       1214.66        43.37 o                         
  -4  -5   6          3.20          6.93         3.67 o                         
  -3  -5   6       1300.04       1103.83        27.91 o                         
  -2  -5   6        152.62         83.84         4.52 o                         
  -1  -5   6          1.24          2.47         2.70 o                         
   0  -5   6         71.88         89.30         7.51 o                         
   1  -5   6        206.32        225.89         6.91 o                         
   2  -5   6        522.08        540.32        42.36 o                         
   3  -5   6        593.92        526.30        43.45 o                         
   4  -5   6        272.30        294.80        15.09 o                         
   5  -5   6        900.06        925.74        55.06 o                         
   6  -5   6          9.41         18.06         4.09 o                         
   7  -5   6         29.91         35.95         4.13 o                         
   8  -5   6         35.99         31.81         4.21 o                         
   9  -5   6         54.30         51.96         5.46 o                         
  10  -5   6         16.78         10.98         5.65 o                         
 -14  -4   6        217.65        249.03        17.72 o                         
 -13  -4   6         95.40        116.38         4.15 o                         
 -12  -4   6        472.91        470.63         7.77 o                         
 -11  -4   6        767.90        792.85        25.59 o                         
 -10  -4   6          2.32          6.66         2.86 o                         
  -9  -4   6          1.26         -1.44         3.21 o                         
  -8  -4   6        806.05        743.82        14.22 o                         
  -7  -4   6        466.96        503.12         9.12 o                         
  -6  -4   6       1306.65       1371.83        21.74 o                         
  -5  -4   6       5583.20       5841.93       172.45 o                         
  -4  -4   6        129.43        101.59         4.76 o                         
  -3  -4   6       1545.25       1402.46        40.16 o                         
  -2  -4   6        209.62        193.48        10.37 o                         
  -1  -4   6         21.54         24.33         3.12 o                         
   0  -4   6          4.78          7.27         3.85 o                         
   1  -4   6        738.54        706.24        26.85 o                         
   2  -4   6        468.81        429.00        11.47 o                         
   3  -4   6       1530.90       1485.01        80.20 o                         
   4  -4   6        180.21        218.27        10.99 o                         
   5  -4   6        332.28        289.56        16.93 o                         
   6  -4   6        313.11        268.13        15.65 o                         
   7  -4   6         51.81         58.62         4.91 o                         
   8  -4   6         15.52         12.41         5.55 o                         
   9  -4   6        179.69        176.27         7.64 o                         
  10  -4   6         62.63         67.28         6.84 o                         
 -14  -3   6        171.53        195.77        11.02 o                         
 -13  -3   6        311.58        324.94        15.36 o                         
 -12  -3   6         71.60         82.98         4.07 o                         
 -11  -3   6         27.69         25.18         3.53 o                         
 -10  -3   6         24.17         25.50         2.95 o                         
  -9  -3   6       1814.94       1939.87         9.26 o                         
  -8  -3   6       1077.22       1077.33        26.14 o                         
  -7  -3   6       2782.91       2709.30       113.57 o                         
  -6  -3   6        954.04        892.66        39.99 o                         
  -5  -3   6        111.19        129.43        12.34 o                         
  -4  -3   6        129.94        130.18         5.12 o                         
  -3  -3   6        131.57        104.98         5.33 o                         
  -2  -3   6         33.62         14.86         4.73 o                         
  -1  -3   6        403.26        387.51        17.04 o                         
   0  -3   6        213.56        219.04         6.63 o                         
   1  -3   6       2471.91       2497.66        17.76 o                         
   2  -3   6        923.39        892.62        11.97 o                         
   3  -3   6         58.82         67.81         5.43 o                         
   4  -3   6         15.66         12.80         4.45 o                         
   5  -3   6         36.83         42.07         4.15 o                         
   6  -3   6        370.94        359.18        39.62 o                         
   7  -3   6        260.26        274.17        24.55 o                         
   8  -3   6        283.30        271.66         7.85 o                         
   9  -3   6        264.82        314.64        19.99 o                         
  10  -3   6          0.12          3.20         6.47 o                         
  11  -3   6          5.28          8.87         8.26 o                         
 -15  -2   6         31.78         28.76         4.33 o                         
 -14  -2   6          4.46          6.78         3.93 o                         
 -13  -2   6         18.28         12.87         3.66 o                         
 -12  -2   6         81.81         78.00         5.17 o                         
 -11  -2   6        299.94        334.12        13.26 o                         
 -10  -2   6         62.95         65.48         3.28 o                         
  -9  -2   6       3757.80       3982.44        77.28 o                         
  -8  -2   6         30.59         29.32         2.46 o                         
  -7  -2   6        244.68        223.31        16.03 o                         
  -6  -2   6        121.47        153.52         8.22 o                         
  -5  -2   6        106.55         95.57         5.93 o                         
  -4  -2   6        756.82        816.78        31.67 o                         
  -3  -2   6       3227.57       3056.06        84.13 o                         
  -2  -2   6        158.35        177.71         4.91 o                         
  -1  -2   6       6918.62       6671.80        27.85 o                         
   0  -2   6        586.13        586.47        13.86 o                         
   1  -2   6       2295.91       2315.44        49.20 o                         
   2  -2   6        203.01        203.58        10.95 o                         
   3  -2   6       1287.21       1131.50        43.13 o                         
   4  -2   6        104.76        108.99         4.58 o                         
   5  -2   6        423.97        384.86        18.84 o                         
   6  -2   6        374.76        382.59        25.35 o                         
   7  -2   6         81.52         84.07         4.85 o                         
   8  -2   6         29.30         47.84         5.31 o                         
   9  -2   6        132.61        103.41         5.76 o                         
  10  -2   6         13.10         14.84         6.49 o                         
  11  -2   6         22.38         15.24         6.93 o                         
 -15  -1   6          5.39          5.34         3.85 o                         
 -14  -1   6          0.56          1.84         3.59 o                         
 -13  -1   6        642.31        691.98        28.90 o                         
 -12  -1   6        221.65        219.32         5.31 o                         
 -11  -1   6         51.47         60.57         4.49 o                         
 -10  -1   6         12.77          5.26         4.14 o                         
  -9  -1   6        283.30        298.50         5.45 o                         
  -8  -1   6         28.19         40.37         9.48 o                         
  -7  -1   6        219.47        200.79         6.43 o                         
  -6  -1   6         27.20         18.09         3.30 o                         
  -5  -1   6       1553.95       1538.61        13.40 o                         
  -4  -1   6        778.60        823.11        11.34 o                         
  -1  -1   6         33.81         35.92         4.72 o                         
   0  -1   6        210.09        203.41         5.70 o                         
   1  -1   6        336.64        369.58        15.37 o                         
   2  -1   6       3831.26       3693.53       102.91 o                         
   3  -1   6       3160.26       3204.10        51.28 o                         
   4  -1   6        198.59        177.33         4.95 o                         
   5  -1   6        728.67        792.47        38.32 o                         
   6  -1   6          9.91         11.63         3.74 o                         
   7  -1   6         20.03         32.60         5.00 o                         
   8  -1   6          0.32          0.39         4.24 o                         
   9  -1   6         29.38         48.68         4.87 o                         
  10  -1   6        167.33        151.19        11.28 o                         
  11  -1   6         88.55         77.77         5.81 o                         
 -15   0   6        120.40         91.20         6.40 o                         
 -14   0   6         28.21         28.55         3.33 o                         
 -13   0   6        443.20        509.54        18.40 o                         
 -12   0   6          1.48          4.53         4.23 o                         
 -11   0   6         13.06         15.70         4.10 o                         
 -10   0   6         31.55         28.00         3.47 o                         
  -9   0   6        307.66        349.64        12.53 o                         
  -8   0   6       2220.37       2333.15        25.16 o                         
  -7   0   6       3589.61       3686.18        47.37 o                         
  -6   0   6        118.37        136.71         4.55 o                         
  -5   0   6       7421.41       7777.07        27.34 o                         
  -4   0   6         16.35         29.34         4.58 o                         
  -3   0   6        266.56        292.83         6.91 o                         
   0   0   6        262.47        277.23         9.36 o                         
   1   0   6       3679.19       4102.84        27.89 o                         
   2   0   6       4538.29       4442.52       121.98 o                         
   3   0   6         14.59          9.87         3.41 o                         
   4   0   6          0.27          4.96         3.45 o                         
   5   0   6          0.32          0.86         3.17 o                         
   6   0   6          2.04          3.64         3.62 o                         
   7   0   6        105.28        109.26         5.10 o                         
   8   0   6        165.48        189.29         5.47 o                         
   9   0   6        253.81        282.41        17.97 o                         
  10   0   6         79.96         90.31         5.37 o                         
  11   0   6          1.05          6.54         4.65 o                         
 -15   1   6        158.26        117.57         5.20 o                         
 -14   1   6         36.16         35.25         3.90 o                         
 -13   1   6        246.55        257.33        12.35 o                         
 -12   1   6         58.90         63.78         4.64 o                         
 -11   1   6        590.67        588.23        15.76 o                         
 -10   1   6         19.36         20.99         4.19 o                         
  -9   1   6        172.58        220.08         5.04 o                         
  -8   1   6          5.61         16.69         4.02 o                         
  -7   1   6        534.07        669.83        24.40 o                         
  -6   1   6       2031.41       2081.85        13.89 o                         
  -5   1   6         54.22         74.60         6.44 o                         
  -4   1   6        297.29        301.65         7.94 o                         
  -3   1   6        264.36        307.00         8.10 o                         
  -2   1   6       1025.59       1007.95        12.11 o                         
  -1   1   6       7099.63       7021.51        29.23 o                         
   0   1   6          5.06         13.19         4.14 o                         
   1   1   6        829.94        825.18        10.93 o                         
   2   1   6        327.67        325.46         6.41 o                         
   3   1   6       3938.75       4064.40        63.54 o                         
   4   1   6          1.96          5.97         3.47 o                         
   5   1   6         89.06         98.33         3.83 o                         
   6   1   6        673.72        717.34         9.03 o                         
   7   1   6        352.64        374.48         6.32 o                         
   8   1   6         24.59         37.28         4.56 o                         
   9   1   6          9.78          6.59         4.39 o                         
  10   1   6          9.14          5.06         5.29 o                         
  11   1   6          3.26          5.28         4.82 o                         
 -15   2   6          0.97         -2.10         4.99 o                         
 -14   2   6          6.64          1.82         3.68 o                         
 -13   2   6         90.07         94.42         4.72 o                         
 -12   2   6        622.21        693.38        13.59 o                         
 -11   2   6       2169.19       2301.42        10.08 o                         
 -10   2   6         12.95         14.12         4.76 o                         
  -9   2   6        862.27        919.58         6.90 o                         
  -8   2   6         11.79         12.07         7.48 o                         
  -7   2   6        200.32        246.72         7.65 o                         
  -6   2   6        223.97        228.56         7.40 o                         
  -5   2   6       1626.20       1475.56        13.12 o                         
  -4   2   6        360.41        426.92         8.45 o                         
  -3   2   6       2202.76       2351.00        15.89 o                         
  -2   2   6        983.81        831.21        10.95 o                         
  -1   2   6        687.65        749.60        10.36 o                         
   0   2   6        909.23        947.27        14.42 o                         
   1   2   6        580.00        716.88        11.85 o                         
   2   2   6        235.27        242.90        10.14 o                         
   3   2   6        808.14        761.36         6.71 o                         
   4   2   6        111.86         99.22         3.79 o                         
   5   2   6        374.44        356.60         8.16 o                         
   6   2   6         57.09         72.32         4.52 o                         
   7   2   6         11.48         25.76         4.43 o                         
   8   2   6          4.23          3.76         4.26 o                         
   9   2   6         34.43         36.16         4.77 o                         
  10   2   6         88.57         89.15         7.35 o                         
  11   2   6         19.89         15.16         4.25 o                         
 -15   3   6        157.90        139.22        18.73 o                         
 -14   3   6         65.48         46.40         4.88 o                         
 -13   3   6        213.76        253.80         5.44 o                         
 -12   3   6        399.81        374.02         5.03 o                         
 -11   3   6        408.25        406.66         5.31 o                         
 -10   3   6        158.15        195.07         4.96 o                         
  -9   3   6          0.32          1.27         3.35 o                         
  -8   3   6        259.72        271.72        20.50 o                         
  -7   3   6       1291.88       1234.56       104.52 o                         
  -6   3   6       1829.87       1895.00       143.66 o                         
  -5   3   6       1588.94       1533.48        89.81 o                         
  -4   3   6        275.18        192.06        10.42 o                         
  -3   3   6        170.53        148.16         9.89 o                         
  -2   3   6         96.50         72.22         7.41 o                         
  -1   3   6         61.01         33.00         4.15 o                         
   0   3   6       4203.96       4418.42        45.02 o                         
   1   3   6         11.75         28.08         3.37 o                         
   2   3   6        477.87        488.24         7.93 o                         
   3   3   6        475.44        459.85         7.10 o                         
   4   3   6          4.79          2.73         3.04 o                         
   5   3   6        547.88        525.54        20.28 o                         
   6   3   6        106.51        124.07         4.72 o                         
   7   3   6        628.11        749.95        11.42 o                         
   8   3   6        120.96        140.43         5.16 o                         
   9   3   6        177.04        178.62         5.51 o                         
  10   3   6        179.81        172.70         5.65 o                         
  11   3   6         39.68         18.54         5.00 o                         
 -14   4   6         20.21         18.34         4.73 o                         
 -13   4   6        373.22        402.87        26.06 o                         
 -12   4   6          1.31          3.69         4.00 o                         
 -11   4   6          0.21          1.43         4.56 o                         
 -10   4   6         22.66         31.73         2.93 o                         
  -9   4   6        687.80        781.23        61.36 o                         
  -8   4   6        175.90        162.73        16.93 o                         
  -7   4   6       3591.81       3775.46       166.05 o                         
  -6   4   6       1511.52       1773.76        60.32 o                         
  -5   4   6        357.62        435.11        15.16 o                         
  -4   4   6        354.53        384.16        12.06 o                         
  -3   4   6        133.00        119.47         4.87 o                         
  -2   4   6         26.10         31.90         4.33 o                         
  -1   4   6       1079.11        910.52        16.14 o                         
   0   4   6        423.57        433.96         8.73 o                         
   1   4   6        810.50        882.14         6.69 o                         
   2   4   6       1183.18       1273.20        20.63 o                         
   3   4   6          0.91          1.57         4.16 o                         
   4   4   6          2.14          2.11         3.51 o                         
   5   4   6        483.82        480.13        28.24 o                         
   6   4   6         45.83         55.49         4.08 o                         
   7   4   6        471.82        491.83        11.40 o                         
   8   4   6         98.48        110.70         5.07 o                         
   9   4   6          4.44          7.37         4.42 o                         
  10   4   6         23.78         26.21         3.95 o                         
 -14   5   6         71.36         79.19        11.50 o                         
 -13   5   6          0.48          4.33         4.46 o                         
 -12   5   6         87.73        107.90         8.86 o                         
 -11   5   6        176.23        197.46        13.13 o                         
 -10   5   6         91.21        101.21         6.36 o                         
  -9   5   6        748.85        794.97        51.09 o                         
  -8   5   6       2809.30       2717.21        76.24 o                         
  -7   5   6        317.35        383.99         6.06 o                         
  -6   5   6         85.88        113.96         4.54 o                         
  -5   5   6         11.80         14.89         4.72 o                         
  -4   5   6        957.40        876.54         6.89 o                         
  -3   5   6         36.66         20.42         4.17 o                         
  -2   5   6        148.36        140.43         4.79 o                         
  -1   5   6       4734.24       5028.01       175.39 o                         
   0   5   6        470.06        552.17        10.80 o                         
   1   5   6        125.46        112.59         4.39 o                         
   2   5   6          0.45          7.96         3.25 o                         
   3   5   6        652.64        624.60        32.03 o                         
   4   5   6        191.75        227.95         7.84 o                         
   5   5   6         84.59         63.73         5.44 o                         
   6   5   6        399.83        464.33        19.52 o                         
   7   5   6        397.43        392.54         5.97 o                         
   8   5   6          6.23          3.88         4.27 o                         
   9   5   6          0.05         -0.05         3.53 o                         
  10   5   6         27.08         25.41         4.07 o                         
 -14   6   6          2.16          3.62         4.69 o                         
 -13   6   6        170.63        158.52        13.65 o                         
 -12   6   6        128.99        119.67        16.96 o                         
 -11   6   6         53.98         62.92         8.43 o                         
 -10   6   6         26.51         40.49         7.97 o                         
  -9   6   6        361.15        413.46         5.93 o                         
  -8   6   6          0.86         -0.01         3.19 o                         
  -7   6   6       1589.34       1478.50        25.59 o                         
  -6   6   6        159.56        168.12         4.31 o                         
  -5   6   6       2180.31       2080.37        46.68 o                         
  -4   6   6        599.04        543.76        23.05 o                         
  -3   6   6         40.05         45.91         4.27 o                         
  -2   6   6       1867.62       1886.23        51.96 o                         
  -1   6   6        725.74        752.07         9.90 o                         
   0   6   6        859.39        857.64        30.43 o                         
   1   6   6        573.51        578.95        13.95 o                         
   2   6   6       1737.39       1843.63        81.35 o                         
   3   6   6        620.71        614.34        37.82 o                         
   4   6   6        690.20        790.03        34.22 o                         
   5   6   6          1.97         -1.35         3.12 o                         
   6   6   6         61.31         80.40         6.51 o                         
   7   6   6        119.87        111.09         4.00 o                         
   8   6   6         61.98         74.69         4.62 o                         
   9   6   6        119.54         99.09         4.30 o                         
  10   6   6         92.54         79.96         4.71 o                         
 -13   7   6         92.93         79.07         4.71 o                         
 -12   7   6        165.50        149.91        21.23 o                         
 -11   7   6          0.21          3.96         2.99 o                         
 -10   7   6        135.09        120.60        15.05 o                         
  -9   7   6         75.71         65.87         4.74 o                         
  -8   7   6        531.05        470.83        16.70 o                         
  -7   7   6         18.02         22.47         3.28 o                         
  -6   7   6         23.43         12.24         4.28 o                         
  -5   7   6        483.80        507.35         5.92 o                         
  -4   7   6        121.52        122.46         3.92 o                         
  -3   7   6         80.53         76.48         5.64 o                         
  -2   7   6        182.86        213.57        15.02 o                         
  -1   7   6        825.38        760.87        21.84 o                         
   0   7   6        622.13        638.48        26.56 o                         
   1   7   6        275.97        235.09         9.36 o                         
   2   7   6        338.81        388.17        24.92 o                         
   3   7   6         84.99         74.05         4.50 o                         
   4   7   6         15.22         19.40         3.86 o                         
   5   7   6         76.37         80.15         3.04 o                         
   6   7   6          0.54          5.11         2.95 o                         
   7   7   6        858.18        837.40        26.31 o                         
   8   7   6        109.03        120.34         4.99 o                         
   9   7   6        177.00        174.81         9.53 o                         
 -13   8   6         53.52         48.84         3.59 o                         
 -12   8   6          0.44          0.81         3.24 o                         
 -11   8   6        219.19        198.30        30.07 o                         
 -10   8   6         67.44         57.61         6.44 o                         
  -9   8   6          9.37         33.89         4.14 o                         
  -8   8   6         74.51         72.61         4.32 o                         
  -7   8   6          5.92          7.66         4.54 o                         
  -6   8   6        582.04        570.44        26.74 o                         
  -5   8   6         42.55         31.10         3.58 o                         
  -4   8   6          1.20          6.97         4.02 o                         
  -3   8   6        424.07        408.09        24.47 o                         
  -2   8   6        364.61        412.97        15.11 o                         
  -1   8   6        836.52        806.31        34.13 o                         
   0   8   6       1047.80       1128.52        51.89 o                         
   1   8   6         60.07         61.85         3.71 o                         
   2   8   6        399.94        424.44        22.54 o                         
   3   8   6          2.04          2.75         3.47 o                         
   4   8   6        355.03        403.66        26.57 o                         
   5   8   6        215.75        184.38        16.47 o                         
   6   8   6        136.29        164.98         7.98 o                         
   7   8   6        129.96        123.00         6.34 o                         
   8   8   6          8.31         17.53         4.34 o                         
   9   8   6         62.48         53.40         3.80 o                         
 -12   9   6         80.72         74.19         3.63 o                         
 -11   9   6         14.17         10.38         4.64 o                         
 -10   9   6        554.02        475.15        18.50 o                         
  -9   9   6        215.59        273.21         6.25 o                         
  -8   9   6          4.20         14.48         5.39 o                         
  -7   9   6         14.06         13.33         3.29 o                         
  -6   9   6         90.25         60.50         4.34 o                         
  -5   9   6          3.01          8.83         3.96 o                         
  -4   9   6         65.31         55.32         5.44 o                         
  -3   9   6       1004.72       1088.78       113.24 o                         
  -2   9   6        413.29        491.74        24.34 o                         
  -1   9   6        169.09        182.30         9.59 o                         
   0   9   6          0.36          1.38         2.89 o                         
   1   9   6        275.06        261.19        25.31 o                         
   2   9   6         92.44        113.18         7.11 o                         
   3   9   6        425.66        390.59        26.11 o                         
   4   9   6        176.48        209.01        16.50 o                         
   5   9   6          5.11          6.30         3.39 o                         
   6   9   6        173.54        162.71         3.79 o                         
   7   9   6          0.56          1.45         3.51 o                         
   8   9   6        304.85        248.08         7.93 o                         
 -12  10   6         41.42         30.53         4.03 o                         
 -11  10   6         18.51         15.72         4.51 o                         
 -10  10   6         15.71         26.84         4.39 o                         
  -9  10   6         29.56         18.29         4.47 o                         
  -8  10   6          1.30          5.44         3.36 o                         
  -7  10   6        725.80        722.04        55.49 o                         
  -6  10   6       1572.62       1536.91        59.86 o                         
  -5  10   6        292.12        267.65         5.16 o                         
  -4  10   6        380.83        387.46         5.09 o                         
  -3  10   6         46.44         41.91         3.80 o                         
  -2  10   6         61.80         65.59         3.56 o                         
  -1  10   6         26.78         23.80         3.41 o                         
   0  10   6        944.65       1057.98        65.46 o                         
   1  10   6        664.98        680.80        41.22 o                         
   2  10   6        220.90        270.91        10.68 o                         
   3  10   6         27.75         19.26         4.31 o                         
   4  10   6        149.37        171.11         9.27 o                         
   5  10   6         31.95         25.69         3.13 o                         
   6  10   6         13.90         18.47         4.07 o                         
   7  10   6         13.22         12.38         3.65 o                         
 -11  11   6          0.97         10.08         4.68 o                         
 -10  11   6         30.44         31.62         4.89 o                         
  -9  11   6          7.40          7.51         4.39 o                         
  -8  11   6        338.63        346.90        20.73 o                         
  -7  11   6        500.37        475.30         9.80 o                         
  -6  11   6        617.63        601.97        57.88 o                         
  -5  11   6         20.36         30.84         4.27 o                         
  -4  11   6         11.24          7.70         2.96 o                         
  -3  11   6        124.70        107.51         5.74 o                         
  -2  11   6         71.92        111.45         5.11 o                         
  -1  11   6        589.98        626.37        43.94 o                         
   0  11   6        446.41        494.51        15.91 o                         
   1  11   6        390.65        427.66        21.19 o                         
   2  11   6         59.51         46.60         3.82 o                         
   3  11   6        140.92        153.84         9.17 o                         
   4  11   6         38.48         38.58         3.91 o                         
   5  11   6         46.34         39.68         3.41 o                         
   6  11   6          2.83          5.77         4.07 o                         
   7  11   6        313.26        262.63        14.74 o                         
 -10  12   6        220.15        156.79         5.88 o                         
  -9  12   6         40.43         33.72         8.57 o                         
  -8  12   6        295.54        280.00         6.08 o                         
  -7  12   6          3.47          5.37         8.36 o                         
  -6  12   6          8.97         10.36         4.24 o                         
  -5  12   6         25.62         23.37         3.54 o                         
  -4  12   6        214.87        280.76        13.45 o                         
  -3  12   6        433.87        452.91        15.29 o                         
  -2  12   6        439.79        503.39        30.49 o                         
  -1  12   6        334.59        393.23        30.57 o                         
   0  12   6        114.43        125.15         6.64 o                         
   1  12   6        120.98        133.48         8.96 o                         
   2  12   6        218.04        202.07        14.22 o                         
   3  12   6         29.46         37.64         5.75 o                         
   4  12   6        314.67        327.43        17.86 o                         
   5  12   6        200.17        166.99         4.82 o                         
   6  12   6         65.12         65.83         8.20 o                         
  -9  13   6         36.54         39.21         8.07 o                         
  -8  13   6          1.21          2.39         3.70 o                         
  -7  13   6         15.81         16.94         3.24 o                         
  -6  13   6          8.16         11.31         3.86 o                         
  -5  13   6        105.76        101.18         9.48 o                         
  -4  13   6        193.95        181.40        20.36 o                         
  -3  13   6        444.02        451.93        60.86 o                         
  -2  13   6          1.49          5.34         3.53 o                         
  -1  13   6         73.67         56.18         3.30 o                         
   0  13   6        229.09        219.64        13.38 o                         
   1  13   6         97.31         91.86         6.47 o                         
   2  13   6          3.54          6.56         3.06 o                         
   3  13   6        113.15        114.41         4.40 o                         
   4  13   6        258.02        233.94        24.38 o                         
  -7  14   6         37.38         27.54         3.89 o                         
  -6  14   6        291.95        251.73        22.55 o                         
  -5  14   6         31.87         28.82         3.07 o                         
  -4  14   6         45.31         39.63         8.20 o                         
  -3  14   6         31.11         32.24         3.37 o                         
  -2  14   6         89.90        114.91         3.83 o                         
  -1  14   6          0.63         -0.91         3.04 o                         
   0  14   6        456.56        443.42        23.15 o                         
   1  14   6         64.93         51.35         3.60 o                         
   2  14   6         26.45         31.09         3.39 o                         
   3  14   6        105.32         92.03         5.86 o                         
  -4  15   6         10.84          6.98         3.25 o                         
  -3  15   6        123.15        113.56        10.57 o                         
  -2  15   6        162.73        187.57         7.34 o                         
  -1  15   6         98.85        101.14        11.98 o                         
   0  15   6        146.20        134.96        11.33 o                         
  -6 -14   7          0.63         -0.61         3.03 o                         
  -5 -14   7          0.14         -0.48         3.74 o                         
  -4 -14   7         35.07         38.86         4.10 o                         
  -3 -14   7         65.91         69.19         8.42 o                         
  -2 -14   7         42.67         33.76         3.52 o                         
  -1 -14   7         58.36         60.48         5.45 o                         
   0 -14   7          0.61          4.89         3.91 o                         
   1 -14   7          4.88          3.92         3.39 o                         
   2 -14   7          3.89          5.01         3.79 o                         
  -8 -13   7          7.75          6.35         3.38 o                         
  -7 -13   7        184.80        164.62         8.20 o                         
  -6 -13   7        101.26        103.80         3.69 o                         
  -5 -13   7         43.17         31.15         3.42 o                         
  -4 -13   7         33.65         35.54         3.84 o                         
  -3 -13   7         49.06         46.08         4.58 o                         
  -2 -13   7          5.59          5.27         3.14 o                         
  -1 -13   7          0.54          1.22         3.18 o                         
   0 -13   7         91.87        104.46         6.12 o                         
   1 -13   7        144.77        122.15         9.87 o                         
   2 -13   7          0.91          0.12         7.96 o                         
   3 -13   7         82.46         80.06        11.25 o                         
   4 -13   7         43.66         46.53         5.07 o                         
  -9 -12   7         36.42         29.64         3.95 o                         
  -8 -12   7         52.41         50.48         5.59 o                         
  -7 -12   7         72.41         70.91         7.05 o                         
  -6 -12   7          3.64          2.86         2.83 o                         
  -5 -12   7        201.00        221.55         5.70 o                         
  -4 -12   7          1.83          6.41         2.90 o                         
  -3 -12   7         26.77         29.83         3.61 o                         
  -2 -12   7         38.44         43.75         3.29 o                         
  -1 -12   7        116.16        136.30         6.14 o                         
   0 -12   7        252.09        241.37        18.70 o                         
   1 -12   7        334.15        342.92         6.58 o                         
   2 -12   7         43.18         45.13         3.78 o                         
   3 -12   7        239.40        220.60        17.74 o                         
   4 -12   7          6.43          6.31         3.35 o                         
   5 -12   7         43.44         50.85         4.83 o                         
 -10 -11   7        121.49        128.13        16.74 o                         
  -9 -11   7        201.70        209.38         8.24 o                         
  -8 -11   7        135.23        129.89         9.26 o                         
  -7 -11   7        299.98        313.68        15.24 o                         
  -6 -11   7          5.05          6.53         2.61 o                         
  -5 -11   7          0.15          2.74         2.94 o                         
  -4 -11   7         31.25         28.40         2.85 o                         
  -3 -11   7         37.09         34.74         2.96 o                         
  -2 -11   7         93.33         83.42         3.98 o                         
  -1 -11   7         97.86         98.70         4.62 o                         
   0 -11   7        798.95        823.78        57.48 o                         
   1 -11   7        228.37        245.09        18.77 o                         
   2 -11   7         31.54         22.55         3.98 o                         
   3 -11   7        156.10        168.12         7.86 o                         
   4 -11   7         16.68         27.11         4.36 o                         
   5 -11   7        141.41        124.10         4.79 o                         
   6 -11   7         61.90         46.02         5.01 o                         
 -11 -10   7        129.32        106.01        14.28 o                         
 -10 -10   7         15.04         12.12         3.64 o                         
  -9 -10   7        185.95        231.79        10.97 o                         
  -8 -10   7         20.34         21.40         3.20 o                         
  -7 -10   7         38.68         29.06         3.06 o                         
  -6 -10   7          3.02          4.16         2.65 o                         
  -5 -10   7          7.92         16.02         2.99 o                         
  -4 -10   7        263.33        295.25        13.39 o                         
  -3 -10   7        347.28        382.73        21.88 o                         
  -2 -10   7          6.03          6.85         2.94 o                         
  -1 -10   7        588.17        556.72        46.74 o                         
   0 -10   7         59.58         67.19         4.03 o                         
   1 -10   7          0.31          2.66         5.69 o                         
   2 -10   7        111.65        123.90         4.78 o                         
   3 -10   7        123.15        137.15         4.22 o                         
   4 -10   7        120.04        134.09         8.19 o                         
   5 -10   7        154.05        140.59         5.28 o                         
   6 -10   7         57.23         62.21         4.31 o                         
   7 -10   7         22.92         14.51         4.65 o                         
 -12  -9   7          6.53          8.39         3.30 o                         
 -11  -9   7         20.23         20.84         3.72 o                         
 -10  -9   7          1.46          3.02         4.22 o                         
  -9  -9   7         54.89         49.97         3.70 o                         
  -8  -9   7         44.72         47.84         3.66 o                         
  -7  -9   7        351.49        423.17        16.00 o                         
  -6  -9   7         28.23         26.17         2.63 o                         
  -5  -9   7         24.96         23.76         2.98 o                         
  -4  -9   7        491.90        523.27        18.00 o                         
  -3  -9   7        146.91        155.25         7.37 o                         
  -2  -9   7         20.97         30.11         3.68 o                         
  -1  -9   7         45.61         47.44         3.09 o                         
   0  -9   7          7.68         27.07         9.76 o                         
   1  -9   7        388.81        400.96        22.99 o                         
   2  -9   7        113.67        107.17         5.53 o                         
   3  -9   7        270.55        309.93         5.79 o                         
   4  -9   7         12.94         15.47         4.42 o                         
   5  -9   7          8.00          8.98         4.45 o                         
   6  -9   7         80.73         80.24         7.94 o                         
   7  -9   7         40.19         43.01         5.32 o                         
   8  -9   7          2.32          1.99         4.87 o                         
 -13  -8   7         48.09         40.97         4.17 o                         
 -12  -8   7          0.35          0.59         3.75 o                         
 -11  -8   7          3.71          4.10         2.78 o                         
 -10  -8   7        338.23        341.90         9.83 o                         
  -9  -8   7        541.33        552.67        24.10 o                         
  -8  -8   7        692.18        659.84        17.31 o                         
  -7  -8   7        916.24        955.39        40.54 o                         
  -6  -8   7        192.87        192.88        10.02 o                         
  -5  -8   7        555.22        592.27        18.59 o                         
  -4  -8   7        132.22        117.38         4.02 o                         
  -3  -8   7        835.36        915.52        21.12 o                         
  -2  -8   7        460.81        504.21        18.44 o                         
  -1  -8   7       1843.11       1859.02        61.92 o                         
   0  -8   7       1202.65       1181.03        65.71 o                         
   1  -8   7        311.11        310.10        21.65 o                         
   2  -8   7         91.63        108.18         4.74 o                         
   3  -8   7         13.79         13.68         3.45 o                         
   4  -8   7         71.22         69.84         4.83 o                         
   5  -8   7         93.38         95.48         4.77 o                         
   6  -8   7         38.70         41.91         7.08 o                         
   7  -8   7        102.68         96.43         8.11 o                         
   8  -8   7         37.92         46.55         5.26 o                         
 -13  -7   7         11.74          8.82         2.65 o                         
 -12  -7   7         10.35         22.02         3.77 o                         
 -11  -7   7        363.61        392.86        39.56 o                         
 -10  -7   7        457.85        516.61        20.00 o                         
  -9  -7   7       1114.58       1110.56        51.14 o                         
  -8  -7   7        593.91        632.42        15.75 o                         
  -7  -7   7        171.20        184.33         4.00 o                         
  -6  -7   7         37.15         38.16         3.08 o                         
  -5  -7   7        101.78        109.30         3.80 o                         
  -4  -7   7         56.60         63.47         2.94 o                         
  -3  -7   7       3429.60       3544.85       129.44 o                         
  -2  -7   7       2263.88       2292.59        89.77 o                         
  -1  -7   7        493.10        512.71         9.64 o                         
   0  -7   7         60.97         62.29         3.58 o                         
   1  -7   7        104.92        103.38         6.51 o                         
   2  -7   7         27.28         34.00         3.69 o                         
   3  -7   7        124.30        131.00         8.60 o                         
   4  -7   7         99.39         86.90         8.98 o                         
   5  -7   7        212.72        253.34        27.17 o                         
   6  -7   7        119.82        117.86         5.18 o                         
   7  -7   7          4.06          4.56         4.34 o                         
   8  -7   7          9.06         13.92         4.69 o                         
   9  -7   7          1.48         -1.35         4.61 o                         
 -14  -6   7          6.74          7.78         3.93 o                         
 -13  -6   7        137.09        121.70        10.39 o                         
 -12  -6   7         23.87         19.29         3.20 o                         
 -11  -6   7        560.41        598.73        15.38 o                         
 -10  -6   7         15.98         12.32         2.94 o                         
  -9  -6   7         27.18         28.74         3.46 o                         
  -8  -6   7        149.40        150.29         7.06 o                         
  -7  -6   7         85.15         79.10         4.68 o                         
  -6  -6   7         64.77         79.00         3.58 o                         
  -5  -6   7        943.25        903.22        18.89 o                         
  -4  -6   7        814.46        806.11        25.32 o                         
  -3  -6   7       1326.34       1303.05        48.31 o                         
  -2  -6   7         64.05         57.04         3.98 o                         
  -1  -6   7          1.75          4.86         3.90 o                         
   0  -6   7        191.79        190.88         4.49 o                         
   1  -6   7       1266.52       1225.61        45.48 o                         
   2  -6   7        141.62        168.02        12.69 o                         
   3  -6   7        383.10        359.49        29.65 o                         
   4  -6   7        118.92        138.25         8.80 o                         
   5  -6   7          6.35          5.49         4.28 o                         
   6  -6   7          2.12          5.31         4.07 o                         
   7  -6   7          0.68          2.67         3.94 o                         
   8  -6   7         55.87         65.50         6.75 o                         
   9  -6   7        108.57         99.51         6.88 o                         
 -14  -5   7         82.89         87.30         9.18 o                         
 -13  -5   7         35.16         27.69         3.97 o                         
 -12  -5   7        136.11        139.80         4.24 o                         
 -11  -5   7          2.82          1.56         3.57 o                         
 -10  -5   7          4.19          5.71         2.77 o                         
  -9  -5   7         31.04         24.59         3.53 o                         
  -8  -5   7         62.81         48.40         3.57 o                         
  -7  -5   7        134.25        136.31         4.42 o                         
  -6  -5   7        730.20        711.83         7.19 o                         
  -5  -5   7        276.24        263.61         8.50 o                         
  -4  -5   7        323.13        297.51        15.40 o                         
  -3  -5   7          1.82          8.65         4.26 o                         
  -2  -5   7         35.08         41.25         2.88 o                         
  -1  -5   7          9.00         17.30         3.25 o                         
   0  -5   7        374.20        360.07         5.77 o                         
   1  -5   7       2046.59       2158.60        71.34 o                         
   2  -5   7        304.50        294.17        17.68 o                         
   3  -5   7         36.75         30.87         4.43 o                         
   4  -5   7         11.35         16.07         4.35 o                         
   5  -5   7        344.20        390.75        23.60 o                         
   6  -5   7        384.14        354.72        30.11 o                         
   7  -5   7        171.37        218.51        17.57 o                         
   8  -5   7        112.54        107.41         6.59 o                         
   9  -5   7         17.61         17.21         5.19 o                         
 -14  -4   7        201.46        215.86        11.85 o                         
 -13  -4   7         42.21         53.86         3.85 o                         
 -12  -4   7         48.38         37.68         3.69 o                         
 -11  -4   7        187.41        190.20         4.46 o                         
 -10  -4   7        353.43        410.37        16.54 o                         
  -9  -4   7        637.70        672.21        11.91 o                         
  -8  -4   7         57.37         67.01         3.81 o                         
  -7  -4   7       3162.23       3183.54       135.33 o                         
  -6  -4   7        337.71        350.19        11.84 o                         
  -5  -4   7         50.94         50.59         3.63 o                         
  -4  -4   7         27.28         23.31         4.34 o                         
  -3  -4   7       2236.99       2067.53       121.18 o                         
  -2  -4   7        145.38        140.70         5.39 o                         
  -1  -4   7        834.58        903.58        41.53 o                         
   0  -4   7       1572.68       1514.59        13.52 o                         
   1  -4   7         70.32         60.31         5.06 o                         
   2  -4   7         23.68         25.23         6.11 o                         
   3  -4   7        287.77        248.52         7.96 o                         
   4  -4   7         55.11         76.19         6.67 o                         
   5  -4   7        797.37        723.42        83.86 o                         
   6  -4   7        296.58        319.56        32.21 o                         
   7  -4   7         99.64        113.38        11.47 o                         
   8  -4   7        138.57        135.56         6.89 o                         
   9  -4   7         10.85         12.50         6.39 o                         
  10  -4   7          6.89          9.29         7.80 o                         
 -14  -3   7         23.36         32.53         3.95 o                         
 -13  -3   7         58.33         56.22         3.93 o                         
 -12  -3   7        181.92        191.87         8.84 o                         
 -11  -3   7        931.45        988.36        34.94 o                         
 -10  -3   7        976.43       1057.56        44.09 o                         
  -9  -3   7        548.91        604.80        52.56 o                         
  -8  -3   7        924.89        957.60        45.15 o                         
  -7  -3   7        203.28        202.93         7.95 o                         
  -6  -3   7       1149.31       1114.71        66.35 o                         
  -5  -3   7        159.78        141.61         4.20 o                         
  -4  -3   7       4334.51       4797.39       156.77 o                         
  -3  -3   7       4006.38       4016.27        86.48 o                         
  -2  -3   7        251.14        237.28         6.00 o                         
  -1  -3   7        370.56        406.96        14.08 o                         
   0  -3   7          0.67          3.74         4.71 o                         
   1  -3   7        188.96        176.12         7.38 o                         
   2  -3   7         52.02         45.69         5.73 o                         
   3  -3   7        286.59        289.85        21.25 o                         
   4  -3   7        125.62        125.66        12.67 o                         
   5  -3   7        281.51        273.15        14.15 o                         
   6  -3   7         23.93         30.50         4.95 o                         
   7  -3   7         15.40         11.10         5.05 o                         
   8  -3   7         94.54        104.91         9.04 o                         
   9  -3   7         25.03         40.13         6.82 o                         
  10  -3   7         38.26         29.65         7.14 o                         
 -15  -2   7         13.34          9.64         3.94 o                         
 -14  -2   7         16.12         17.89         3.83 o                         
 -13  -2   7        559.29        544.17        18.25 o                         
 -12  -2   7        524.91        530.23        25.39 o                         
 -11  -2   7        723.55        764.41         5.89 o                         
 -10  -2   7        147.98        152.70         5.71 o                         
  -9  -2   7        941.62       1001.55        16.70 o                         
  -8  -2   7         69.96         78.85         3.64 o                         
  -7  -2   7        845.50        845.29        72.74 o                         
  -6  -2   7          4.86          3.33         3.31 o                         
  -5  -2   7        110.00        116.26         8.29 o                         
  -4  -2   7       2464.10       2328.73        64.62 o                         
  -3  -2   7        159.66        170.14         5.29 o                         
  -2  -2   7         11.05          9.95         4.18 o                         
  -1  -2   7       1279.90       1170.48        11.42 o                         
   0  -2   7         36.36         44.53         4.71 o                         
   1  -2   7        365.16        289.43         6.69 o                         
   2  -2   7        180.18        172.93         9.14 o                         
   3  -2   7        198.66        197.71         8.74 o                         
   4  -2   7        379.34        405.35        19.91 o                         
   5  -2   7         10.37         11.31         4.06 o                         
   6  -2   7          1.20          4.10         3.83 o                         
   7  -2   7         60.06         48.57         3.93 o                         
   8  -2   7        224.62        262.58         6.79 o                         
   9  -2   7         72.61         70.52         5.64 o                         
  10  -2   7         86.47         95.31         7.93 o                         
 -15  -1   7         46.28         43.86         4.29 o                         
 -14  -1   7        161.57        189.92        10.57 o                         
 -13  -1   7         56.93         48.83         5.22 o                         
 -12  -1   7         72.53         76.13         4.10 o                         
 -11  -1   7        144.43        152.29         4.16 o                         
 -10  -1   7        195.12        223.75         6.52 o                         
  -9  -1   7        290.56        301.70         9.72 o                         
  -8  -1   7       2871.04       3026.59        86.64 o                         
  -7  -1   7       2234.98       2356.20        24.96 o                         
  -6  -1   7        780.35        768.60        13.31 o                         
  -5  -1   7          5.78          2.47         5.67 o                         
  -1  -1   7       1273.38       1256.61        12.65 o                         
   0  -1   7         12.17         26.05         4.61 o                         
   1  -1   7        902.63        781.15        31.79 o                         
   2  -1   7        206.14        201.78         6.12 o                         
   3  -1   7        121.19        109.57        10.26 o                         
   4  -1   7        235.83        262.85         6.75 o                         
   5  -1   7        626.26        678.36        15.73 o                         
   6  -1   7        352.37        367.74        15.91 o                         
   7  -1   7         57.40         50.79         4.17 o                         
   8  -1   7         87.67        116.25         5.87 o                         
   9  -1   7         61.37         48.59         6.98 o                         
  10  -1   7         17.55         17.15         5.25 o                         
 -15   0   7         65.29         64.71         7.47 o                         
 -14   0   7          3.24          5.49         3.68 o                         
 -13   0   7         26.05         30.75         3.67 o                         
 -12   0   7        164.04        178.01        15.93 o                         
 -11   0   7         24.95         38.32         4.26 o                         
 -10   0   7        148.12        117.14         4.55 o                         
  -9   0   7        236.06        250.41        12.98 o                         
  -8   0   7       1242.74       1354.82        14.87 o                         
  -7   0   7        154.66        151.62         4.20 o                         
  -6   0   7        230.15        226.44         5.40 o                         
  -5   0   7       4697.74       4690.42        21.03 o                         
  -4   0   7       4933.79       5049.43        21.94 o                         
  -3   0   7       1291.24       1178.16        11.98 o                         
  -2   0   7       2700.86       2688.32        17.04 o                         
   0   0   7        528.99        489.57        10.64 o                         
   1   0   7        686.16        671.75        17.40 o                         
   2   0   7       4271.16       4407.53        55.70 o                         
   3   0   7       3747.80       3798.27        72.23 o                         
   4   0   7        466.48        546.26         7.93 o                         
   5   0   7        342.07        351.10        10.01 o                         
   6   0   7        201.01        202.60         8.11 o                         
   7   0   7         67.65         76.82         4.75 o                         
   8   0   7         57.57         60.12         6.22 o                         
   9   0   7         45.04         38.51         4.79 o                         
  10   0   7         43.25         31.77         5.02 o                         
 -15   1   7         25.36         24.12         5.93 o                         
 -14   1   7         89.27         91.80         4.95 o                         
 -13   1   7         90.39        114.32         8.85 o                         
 -12   1   7       1242.34       1422.29        49.63 o                         
 -11   1   7        150.43        194.34         4.42 o                         
 -10   1   7        216.28        217.67         4.93 o                         
  -9   1   7         24.94         26.37         4.27 o                         
  -8   1   7          5.26          9.52         3.28 o                         
  -7   1   7         41.69         51.30         3.52 o                         
  -6   1   7       3102.83       3218.74        17.20 o                         
  -5   1   7       3943.53       4274.40        20.08 o                         
  -4   1   7        105.30        108.31         6.47 o                         
  -3   1   7          3.55          7.16         4.11 o                         
  -2   1   7        390.72        386.14         8.21 o                         
  -1   1   7        649.92        618.72         9.83 o                         
   0   1   7       1534.10       1650.71        15.43 o                         
   1   1   7        710.14        658.95        10.16 o                         
   2   1   7       4719.34       5109.93        30.21 o                         
   3   1   7        331.48        310.56         6.14 o                         
   4   1   7          5.25          8.45         3.30 o                         
   5   1   7        326.72        314.93         7.40 o                         
   6   1   7          6.43          4.34         3.74 o                         
   7   1   7         39.85         43.97         4.62 o                         
   8   1   7         76.53         94.11         4.83 o                         
   9   1   7        194.81        168.58        11.15 o                         
  10   1   7         19.74         23.10         4.82 o                         
 -15   2   7         76.98         57.65         4.23 o                         
 -14   2   7        133.54        135.16         5.34 o                         
 -13   2   7        159.63        162.29        19.77 o                         
 -12   2   7        789.61        857.55        77.93 o                         
 -11   2   7         38.53         47.88         4.44 o                         
 -10   2   7         30.74         33.45         4.19 o                         
  -9   2   7       1194.51       1320.55        49.62 o                         
  -8   2   7        228.53        226.21         4.94 o                         
  -7   2   7        508.79        517.96         8.40 o                         
  -6   2   7       1188.20       1148.42        11.20 o                         
  -5   2   7          3.61          7.31         4.22 o                         
  -4   2   7        640.93        631.35         8.33 o                         
  -3   2   7        372.26        426.79         8.75 o                         
  -2   2   7         43.46         15.45         4.13 o                         
  -1   2   7        431.49        483.93         8.91 o                         
   0   2   7        169.94        187.59         5.16 o                         
   1   2   7        680.31        686.80         8.77 o                         
   2   2   7       3424.77       3574.17        15.57 o                         
   3   2   7         61.10         57.25         4.23 o                         
   4   2   7          5.57          7.32         2.83 o                         
   5   2   7        218.40        232.31         7.40 o                         
   6   2   7        492.29        568.03         6.94 o                         
   7   2   7        193.23        209.78         5.43 o                         
   8   2   7        138.15        163.89        13.31 o                         
   9   2   7        155.53        165.40        12.89 o                         
  10   2   7         18.59         13.27         4.85 o                         
 -15   3   7         18.58          8.92         4.89 o                         
 -14   3   7         78.50         72.95         4.07 o                         
 -13   3   7          1.30          4.70         4.45 o                         
 -12   3   7        111.04        111.43         4.79 o                         
 -11   3   7        199.54        204.03        12.02 o                         
 -10   3   7       1337.75       1493.70        11.71 o                         
  -9   3   7        257.16        346.33         7.48 o                         
  -8   3   7        482.95        453.68         8.43 o                         
  -7   3   7        532.38        498.18        42.13 o                         
  -6   3   7         73.80         91.69        10.64 o                         
  -5   3   7          6.45          6.00         3.40 o                         
  -4   3   7         16.37         11.71         4.02 o                         
  -3   3   7          9.68          8.92         4.86 o                         
  -2   3   7       2710.08       2757.11       167.58 o                         
  -1   3   7        267.18        259.17         7.52 o                         
   0   3   7        211.30        208.89         8.15 o                         
   1   3   7       1431.01       1510.70        10.12 o                         
   2   3   7        205.18        231.34         5.58 o                         
   3   3   7          0.67          6.40         4.27 o                         
   4   3   7         81.91         96.62         3.45 o                         
   5   3   7        742.51        712.40        24.98 o                         
   6   3   7        336.66        395.81        21.59 o                         
   7   3   7         26.38         26.72         4.34 o                         
   8   3   7         38.66         44.84         4.58 o                         
   9   3   7          0.12         -1.97         4.38 o
[truncated: 256,204 more chars]
